# Supplementary material for: Physiological and Proteomic Dissection of the Responses of Two Contrasting Wheat Genotypes to Nitrogen Deficiency
Source: Int J Mol Sci. 2020 Mar 19;21(6):2119. doi: 10.3390/ijms21062119 (PMC7139514; doi:10.3390/ijms21062119)
Supplement: Supplementary file 1 [file ijms-21-02119-s001.zip]

Archive with 31 entries (28 files):
- 新建文件夹 (2)/
- 新建文件夹 (2)/Supplementary Figure_revised (round 2)/
- 新建文件夹 (2)/Supplementary Figure_revised (round 2)/Supplementary Figure S1A.jpg
- 新建文件夹 (2)/Supplementary Figure_revised (round 2)/Supplementary Figure S1B.jpg
- 新建文件夹 (2)/Supplementary Figure_revised (round 2)/Supplementary Figure S1C.jpg
- 新建文件夹 (2)/Supplementary Figure_revised (round 2)/Supplementary Figure S1D.jpg
- 新建文件夹 (2)/Supplementary Figure_revised (round 2)/Supplementary Figure S2.jpg
- 新建文件夹 (2)/Supplementary Figure_revised (round 2)/Supplementary Figure S3A.jpg
- 新建文件夹 (2)/Supplementary Figure_revised (round 2)/Supplementary Figure S3B.jpg
- 新建文件夹 (2)/Supplementary Figure_revised (round 2)/Supplementary Figure S3C.jpg
- 新建文件夹 (2)/Supplementary Figure_revised (round 2)/Supplementary Figure S3D.jpg
- 新建文件夹 (2)/Supplementary Figure_revised (round 2)/Supplementary Figure S3E.jpg
- 新建文件夹 (2)/Supplementary Figure_revised (round 2)/Supplementary Figure S4A.jpg
- 新建文件夹 (2)/Supplementary Figure_revised (round 2)/Supplementary Figure S4B.jpg
- 新建文件夹 (2)/Supplementary Figure_revised (round 2)/Supplementary Figure S4C.jpg
- 新建文件夹 (2)/Supplementary Figure_revised (round 2)/Supplementary Figure S4D.jpg
- 新建文件夹 (2)/Supplementary Figure_revised (round 2)/Supplementary Figure S4E.jpg
- 新建文件夹 (2)/Supplementary Figure_revised (round 2)/Supplementary Figure S5A.jpg
- 新建文件夹 (2)/Supplementary Figure_revised (round 2)/Supplementary Figure S5B.jpg
- 新建文件夹 (2)/Supplementary Figure_revised (round 2)/Supplementary Figure S6A.jpg
- 新建文件夹 (2)/Supplementary Figure_revised (round 2)/Supplementary Figure S6B.jpg
- 新建文件夹 (2)/Supplementary Figure_word form-revised (round 2).docx
- 新建文件夹 (2)/Supplementary File (round 2)/
- 新建文件夹 (2)/Supplementary File (round 2)/Supplementary Table S1.xlsx
- 新建文件夹 (2)/Supplementary File (round 2)/Supplementary Table S2.xlsx
- 新建文件夹 (2)/Supplementary File (round 2)/Supplementary Table S3.xlsx
- 新建文件夹 (2)/Supplementary File (round 2)/Supplementary Table S4.xlsx
- 新建文件夹 (2)/Supplementary File (round 2)/Supplementary Table S5.xlsx
- 新建文件夹 (2)/Supplementary File (round 2)/Supplementary Table S6.xls
- 新建文件夹 (2)/Supplementary File (round 2)/Supplementary Table S7.xls
- 新建文件夹 (2)/Supplementary File (round 2)/Supplementary Table S8.xlsx
