# Supplementary material for: Physiological and Proteomic Dissection of the Responses of Two Contrasting Wheat Genotypes to Nitrogen Deficiency
Source: Int J Mol Sci. 2020 Mar 19;21(6):2119. doi: 10.3390/ijms21062119 (PMC7139514; doi:10.3390/ijms21062119)
Supplement: Supplementary file 1 [file ijms-21-02119-s001.zip › 新建文件夹 (2)/Supplementary File (round 2)/Supplementary Table S1.xlsx]

## Sheet: Sheet1
Accession	Exp. q-value: Combined	Sum PEP Score	Coverage [%]	# Peptides	# PSMs	# Unique Peptides	# AAs	MW [kDa]	calc. pI	Score Sequest HT: Sequest HT	# Peptides (by Search Engine): Sequest HT	# Razor Peptides	Abundance Ratio: Atlas 66 (-N) 14d /Atlas 66 (+N) 14d	Abundance Ratio Adj. P-Value: Atlas 66 (-N) 14d /Atlas 66 (+N) 14d	Abundance Ratio Variability [%]: Atlas 66 (-N) 14d /Atlas 66 (+N) 14d
TraesCS2D02G563600.1	0	95.908	45	13	364	2	388	41.2	9.38	904.24	13	0	0.01	9.00944e-17	0
TraesCS7D02G221700.1	0	37.084	8	8	59	1	1282	139.4	6.29	150.92	8	1	0.01	9.00944e-17	0
TraesCS3A02G184800.1	0	16.922	6	3	16	3	721	79.5	7.55	21.34	3	0	0.01	9.00944e-17	0
TraesCS6A02G098500.1	0	34.17	12	6	62	6	788	86	8	129.12	6	0	0.01	9.00944e-17	0
TraesCS1D02G303400.1	0.009	1.803	2	1	1	1	318	35.8	6.54	1.82	1	0	0.01	9.00944e-17	0
TraesCS3B02G118300.1	0	21.586	11	4	16	1	498	54.7	5.63	33.04	4	0	0.01	9.00944e-17	0
TraesCS3B02G013200.1	0.003	2.296	6	1	3	1	230	25.2	7.75	3.36	1	0	0.01	9.00944e-17	0
TraesCS3D02G194000.1	0.001	2.867	6	1	27	1	145	15.9	11.41	60.32	1	0	0.01	9.00944e-17	0
TraesCS2B02G585100.1	0	5.543	4	1	5	1	360	37.9	7.75	7.5	1	0	0.01	9.00944e-17	0
TraesCS5A02G176000.1	0	6.236	10	2	16	1	226	24.9	7.93	37.55	2	0	0.01	9.00944e-17	0
TraesCS4B02G273500.1.cds1	0	69.853	35	13	169	3	419	44.3	8.57	390.94	13	0	0.01	9.00944e-17	0
TraesCS1B02G226000.2	0	3.538	7	2	2	2	270	29.3	5.17	1.84	2	0	0.01	9.00944e-17	0
TraesCS2B02G197200.1.cds1	0	50.995	34	5	164	1	145	16	10.67	461.97	5	0	0.01	9.00944e-17	0
TraesCS4B02G245000.1.cds1	0	13.567	6	3	24	3	689	75.1	6.48	16.51	3	0	0.01	9.00944e-17	0
TraesCS1D02G445300.1	0	9.936	10	2	35	2	389	42.9	9	76.12	2	0	0.01	9.00944e-17	0
TraesCS4A02G298100.1	0	4.58	4	1	5	1	278	30	8.72	10.91	1	0	0.01	9.00944e-17	0
TraesCS4D02G255500.1	0	9.755	5	2	27	2	612	66.6	7.4	34.71	2	0	0.01	9.00944e-17	0
TraesCS3D02G392600.1	0	132.737	31	18	292	1	599	63.1	5.36	765.52	18	0	0.01	9.00944e-17	0
TraesCS4B02G223000.1.cds1	0	3.844	5	1	1	1	242	25.6	5.54	1.65	1	0	0.01	9.00944e-17	0
TraesCS3B02G268700.1	0	18.632	12	3	33	3	332	36	8.51	87.78	3	0	0.01	9.00944e-17	0
TraesCS3B02G319600.1	0.001	2.781	5	1	1	1	407	43.8	7.39	0	1	0	0.01	9.00944e-17	0
TraesCS4B02G227100.1	0.007	2.009	4	1	1	1	532	57.2	4.34	0	1	0	0.01	9.00944e-17	0
TraesCS7A02G427400.1	0	6.713	20	2	7	2	132	14.2	9.54	14.11	2	0	0.01	9.00944e-17	0
TraesCS5A02G545700.1	0	59.878	51	7	178	1	210	22.7	8.87	399.73	7	2	0.01	9.00944e-17	0
TraesCS5D02G500300.1	0	10.349	5	3	4	3	870	96.1	6.1	2.02	3	0	0.01	9.00944e-17	0
TraesCS5B02G023700.1	0	21.495	8	5	84	1	667	75.3	6.92	197.01	5	0	0.01	9.00944e-17	0
TraesCS2D02G311400.1.cds1	0	39.839	26	3	23	3	219	24	5.99	64.98	3	0	0.01	9.00944e-17	0
TraesCS1B02G374000.1	0.001	2.763	2	1	2	1	514	54.6	7.3	1.94	1	0	0.01	9.00944e-17	0
TraesCS5D02G362600.2	0.001	3.126	3	1	6	1	373	39.9	7.02	1.66	1	0	0.01	9.00944e-17	0
TraesCS4A02G155600.1	0	9.748	5	1	4	1	321	35.8	8.03	9.74	1	0	0.01	9.00944e-17	0
TraesCS4A02G036500.1	0	8.093	5	2	17	2	408	43.6	9.99	39.1	2	0	0.01	9.00944e-17	0
TraesCS2A02G324500.1	0	4.772	6	1	3	1	266	30.1	8.94	4.47	1	0	0.01	9.00944e-17	0
TraesCS4D02G147900.1	0.001	2.794	1	1	5	1	1289	146.2	7.55	1.72	1	0	0.01	9.00944e-17	0
TraesCS4D02G038600.1	0	30.007	14	7	43	1	598	65.8	7.25	68.61	7	0	0.01	9.00944e-17	0
TraesCS5D02G565800.1.cds1	0	6.275	3	2	3	2	741	81.8	7.99	5.91	2	0	0.01	9.00944e-17	0
TraesCS3A02G331500.1	0	4.562	9	1	1	1	142	15.7	5.58	2.23	1	0	0.01	9.00944e-17	0
TraesCS3A02G119100.1	0	6.776	6	1	3	1	343	37.7	9.13	3.47	1	0	0.01	9.00944e-17	0
TraesCS4A02G201700.1	0	7.992	5	1	2	1	329	34.4	5.77	3.19	1	0	0.01	9.00944e-17	0
TraesCS1A02G130100.1.cds1	0	8.073	8	2	45	1	239	26.9	6.1	115.2	2	0	0.01	9.00944e-17	0
TraesCS7A02G422500.1	0.001	2.578	3	1	5	1	417	47.3	8.02	0	1	0	0.01	9.00944e-17	0
TraesCS1D02G335200.1	0	3.655	5	1	2	1	217	20.7	7.06	5.06	1	0	0.01	9.00944e-17	0
TraesCS2A02G284300.1	0.01	1.795	7	1	32	1	99	10.4	9.07	29.8	1	0	0.01	9.00944e-17	0
TraesCS7A02G062600.1	0	6.487	4	1	8	1	381	41.4	5.16	12.41	1	0	0.01	9.00944e-17	0
TraesCS2B02G416900.1.cds1	0.001	2.616	2	1	4	1	778	82	7.05	6.68	1	0	0.01	9.00944e-17	0
TraesCS1B02G380800.1	0	45.589	40	6	208	1	147	16.6	10.32	527.2	6	0	0.01	9.00944e-17	0
TraesCS5A02G309700.2	0	13.351	5	1	15	1	363	40.7	4.91	39.26	1	0	0.01	9.00944e-17	0
TraesCS2B02G290200.1	0	36.768	27	5	72	1	267	28.4	6.23	230.75	5	0	0.01	9.00944e-17	0
TraesCS3D02G545200.1.cds1	0	3.88	3	1	13	1	470	50.3	6.48	27.13	1	0	0.01	9.00944e-17	0
TraesCS5D02G167600.4	0	6.303	3	2	5	2	820	89.3	6.2	6.18	2	0	0.01	9.00944e-17	0
TraesCS3D02G160600.2	0	5.988	2	1	20	1	641	70.4	8.62	15.15	1	0	0.01	9.00944e-17	0
TraesCS5A02G136000.1	0	5.093	7	2	4	2	423	45.5	7.03	6.23	2	0	0.01	9.00944e-17	0
TraesCSU02G166000.1	0	7.159	4	1	8	1	419	45.6	5.39	20.3	1	0	0.01	9.00944e-17	0
TraesCS4A02G178800.2	0	15.443	22	4	33	4	264	29.7	6.79	38.21	4	0	0.01	9.00944e-17	0
TraesCS5A02G352100.2	0	7.068	8	1	1	1	173	19	9.54	3.6	1	0	0.01	9.00944e-17	0
TraesCS2D02G389900.1	0	11.587	6	2	17	2	511	58.6	8.51	45.55	2	0	0.01	9.00944e-17	0
TraesCS7D02G188200.1	0	3.809	4	1	5	1	667	71.8	9.67	0	1	0	0.01	9.00944e-17	0
TraesCS1D02G176300.1	0	15.042	9	1	40	1	253	27.8	9.98	65.25	1	0	0.01	9.00944e-17	0
TraesCS2B02G336800.1	0	6.733	17	2	8	2	218	23.4	6.1	16.21	2	0	0.01	9.00944e-17	0
TraesCS7B02G129300.1	0	189.533	48	23	660	1	526	58.8	5.2	1624.63	23	0	0.01	9.00944e-17	0
TraesCS2A02G036300.1	0	70.782	38	9	182	3	401	41	5.99	500.26	9	0	0.01	9.00944e-17	0
TraesCS3A02G417000.2	0	75.021	25	13	252	1	688	74.5	6.46	530.43	13	0	0.01	9.00944e-17	0
TraesCS1A02G255800.1	0	33.083	11	5	21	5	712	76.5	7.25	40.76	5	0	0.01	9.00944e-17	0
TraesCS4B02G198600.1.cds1	0	40.836	38	7	154	1	220	24.1	8.41	362.52	7	0	0.01	9.00944e-17	0
TraesCS4D02G242800.2	0	19.883	48	5	36	1	164	16.7	6.9	66.61	5	0	0.01	9.00944e-17	0
TraesCS5A02G187000.1	0.007	1.93	2	1	7	1	979	107.5	8.03	0	1	0	0.01	9.00944e-17	0
TraesCS6A02G293400.1	0	4.308	4	1	1	1	363	39.9	6.46	3.05	1	0	0.01	9.00944e-17	0
TraesCS2D02G385300.1	0	51.318	48	8	178	2	213	23.9	5.97	505.04	8	0	0.01	9.00944e-17	0
TraesCS1A02G142000.1.cds1	0	61.616	32	11	217	2	473	51.9	5.73	552.05	11	0	0.01	9.00944e-17	0
TraesCS7A02G220600.2	0.006	2.053	3	1	2	1	246	28.1	9.14	3.56	1	0	0.01	9.00944e-17	0
TraesCS2A02G184200.1	0.001	3.312	3	1	2	1	320	34	8.27	1.94	1	0	0.01	9.00944e-17	0
TraesCS1A02G407600.1	0	64.822	24	9	173	1	585	61.9	7.81	445.35	9	0	0.01	9.00944e-17	0
TraesCS7B02G239700.3	0	12.112	13	3	4	3	380	41.3	8.28	8.75	3	0	0.01	9.00944e-17	0
TraesCS2B02G290900.2	0	16.92	9	4	34	4	681	76.5	5.97	58.82	4	0	0.01	9.00944e-17	0
TraesCS2B02G256300.2	0	5.537	12	2	19	1	172	18.4	9	34.32	2	0	0.01	9.00944e-17	0
TraesCS3A02G398500.1	0	131.425	32	18	284	2	599	63.1	5.36	755.21	18	0	0.01	9.00944e-17	0
TraesCS6A02G399100.1	0.005	2.138	11	1	2	1	121	13.7	6.33	0	1	0	0.01	9.00944e-17	0
TraesCS1A02G369600.1	0	138.757	43	19	442	2	501	56.4	5.31	1244.34	19	0	0.01	9.00944e-17	0
TraesCS5B02G268300.1	0.007	1.949	5	1	5	1	347	37.6	5.55	2.07	1	0	0.01	9.00944e-17	0
TraesCS4D02G212200.1.cds1	0	11.826	13	2	49	1	161	17.7	5.69	43.43	2	0	0.01	9.00944e-17	0
TraesCS2A02G281100.1	0	8.689	10	2	4	2	345	37.5	7.87	8.55	2	0	0.01	9.00944e-17	0
TraesCS6B02G039500.1.cds1	0	76.973	34	12	220	1	481	53.1	5.96	497.77	12	0	0.01	9.00944e-17	0
TraesCS2D02G328200.1	0	35.031	45	6	142	1	153	17	4.82	324.07	6	0	0.01	9.00944e-17	0
TraesCS5D02G044100.2	0	3.712	2	1	6	1	757	81	8.09	0	1	0	0.01	9.00944e-17	0
TraesCS7B02G010400.1.cds1	0	8.509	9	3	16	3	469	50.2	5.49	12.21	3	0	0.01	9.00944e-17	0
TraesCS5A02G429500.1	0	6.976	5	2	3	2	354	40.6	9.17	4.61	2	0	0.01	9.00944e-17	0
TraesCS3B02G130500.1.cds1	0	38.093	31	5	69	1	162	17.6	5.47	156.46	5	0	0.01	9.00944e-17	0
TraesCS2A02G312600.1	0	11.87	6	3	6	3	748	82.2	8.34	5.36	3	0	0.01	9.00944e-17	0
TraesCS7A02G279300.1	0.003	2.335	10	1	5	1	164	18.1	8.44	6.39	1	0	0.01	9.00944e-17	0
TraesCS3D02G150400.1	0	7.492	7	3	4	3	590	66.5	8.66	1.82	3	0	0.01	9.00944e-17	0
TraesCS5B02G005000.1	0	5.473	3	2	10	2	688	75.3	5.24	12.95	2	0	0.01	9.00944e-17	0
TraesCS2D02G374500.1.cds1	0	10.151	10	3	21	2	486	51.5	5.33	12.18	3	0	0.01	9.00944e-17	0
TraesCS2B02G323100.1	0	90.969	34	11	203	1	442	46.8	5.94	562.68	11	0	0.01	9.00944e-17	0
TraesCS6D02G295500.2	0	22.601	27	4	26	4	215	23.5	6.32	40.68	4	0	0.01	9.00944e-17	0
TraesCS6A02G017500.2	0	80.045	24	14	174	1	914	101.8	6.37	386.58	14	0	0.01	9.00944e-17	0
TraesCS7B02G178700.1	0	21.832	16	3	36	3	316	34.6	6.19	100.18	3	0	0.01	9.00944e-17	0
TraesCS1A02G391600.1	0	5.753	2	2	12	2	1188	132.5	5.16	1.74	2	0	0.01	9.00944e-17	0
TraesCS6A02G041000.1	0	15.072	7	4	14	1	754	83.1	5.3	11.13	4	1	0.01	9.00944e-17	0
TraesCS5D02G213100.1	0	11.26	16	2	2	1	203	21.6	8.57	5.01	2	1	0.01	9.00944e-17	0
TraesCS3D02G211400.2	0.002	2.486	4	1	3	1	279	31	6.39	3.88	1	0	0.01	9.00944e-17	0
TraesCS3B02G252900.1	0	18.995	9	5	35	5	764	83.4	7.33	77.34	5	0	0.01	9.00944e-17	0
TraesCS2A02G288100.1	0	60.37	23	12	126	1	665	74	6.06	271.76	12	0	0.01	9.00944e-17	0
TraesCS5B02G463700.1	0	16.817	8	4	11	2	729	79.2	8.32	16.32	4	0	0.01	9.00944e-17	0
TraesCS4A02G413100.1	0.001	2.943	2	1	2	1	769	81.4	7.75	2.08	1	0	0.01	9.00944e-17	0
TraesCS4A02G105600.1.cds1	0	9.483	10	3	4	3	441	48.2	9.19	2.16	3	0	0.01	9.00944e-17	0
TraesCS5A02G378100.1	0	14.813	13	3	13	3	305	34.1	8.65	25.74	3	0	0.01	9.00944e-17	0
TraesCS1D02G439000.1	0	8.61	8	2	24	2	353	39.4	9.77	53.33	2	0	0.01	9.00944e-17	0
TraesCS5B02G007000.2	0	29.391	15	6	25	6	547	61.4	8.29	54.63	6	0	0.01	9.00944e-17	0
TraesCS4A02G149900.1	0	4.709	9	2	11	2	277	30.1	6.89	2.75	2	0	0.048	2.79316e-14	0.8
TraesCS4A02G158400.1	0	31.677	15	7	44	7	616	68.9	7.64	76.83	7	0	0.071	2.55084e-10	2.66
TraesCSU02G024200.2	0	11.905	12	3	38	1	388	42.5	6.25	93.29	3	0	0.08	1.43363e-08	3.73
TraesCS4B02G156400.1	0	7.18	6	1	20	1	268	29	6.15	59.82	1	0	0.083	1.52905e-09	4.13
TraesCS6A02G289100.1	0	13.92	15	3	19	3	194	21.5	5.5	37.59	3	0	0.093	2.24909e-07	5.97
TraesCS6A02G333900.1	0	259.229	49	29	835	2	597	66	7.25	2027.87	29	0	0.095	4.82064e-10	0.17
TraesCS3B02G441800.1	0.001	2.715	4	1	1	1	274	29.7	7.69	2.11	1	0	0.096	9.15745e-07	6.57
TraesCS4A02G021600.1	0.007	1.985	3	1	6	1	320	34.4	9.82	0	1	0	0.102	6.13179e-07	7.88
TraesCS2B02G427700.2	0	11.193	9	2	31	1	425	48.1	7.42	42.14	2	0	0.103	8.0192e-07	7.95
TraesCS6D02G358900.1	0	33.957	19	3	50	2	140	14.6	9.7	158.58	3	0	0.107	5.68022e-09	0.92
TraesCS4A02G442100.1	0.002	2.41	3	1	2	1	351	37.5	9.82	3.46	1	0	0.108	2.23897e-08	9.32
TraesCS4B02G030600.1	0	9.246	27	2	4	2	90	10	5.9	6.56	2	0	0.118	2.55702e-08	12.1
TraesCS6B02G278100.1	0	34.154	33	6	120	3	169	18.7	6.02	222.43	6	0	0.128	9.63694e-08	15.45
TraesCS3B02G113800.1	0	34.663	36	6	103	1	275	29.6	6.54	266.95	6	0	0.146	4.46396e-07	23.03
TraesCS2A02G590600.1	0	110.753	51	14	354	3	388	41.2	9.31	861.05	14	8	0.153	2.55509e-07	0.4
TraesCS5A02G532000.1	0	82.557	26	11	326	2	462	49.4	6.46	879	11	0	0.163	1.38864e-06	0.02
TraesCS5B02G448100.1	0	27.79	21	2	23	2	153	17.3	10.13	58.5	2	0	0.163	1.49794e-05	31.69
TraesCS6B02G412100.1	0	17.811	19	3	39	2	140	14.4	9.91	103.58	3	1	0.191	1.4608e-05	5.13
TraesCS3A02G081300.1	0	19.227	25	2	21	1	151	15.6	6.11	65.54	2	0	0.2	9.21188e-06	0.2
TraesCSU02G092300.1	0	87.813	44	10	329	1	280	30.3	8.48	717.82	10	0	0.202	0.000416568	5.76
TraesCS3B02G096500.1	0.005	2.119	8	1	4	1	116	12.2	4.68	8.55	1	0	0.205	3.28211e-05	0.89
TraesCS6B02G364600.1	0	254.757	45	30	804	2	630	69.9	7.64	1973.31	30	1	0.219	9.96743e-05	0.5
TraesCS2D02G199700.1	0	5.762	5	2	5	2	355	37.7	5.92	9.53	2	0	0.229	0.000125751	7.46
TraesCS4A02G320200.2	0	28.461	14	3	73	1	313	34.5	5.95	194.83	3	0	0.259	0.000572226	0.23
TraesCS2A02G215100.1	0	186.699	40	14	537	2	508	57.2	5.5	1699.86	14	0	0.266	0.000510398	1.5
TraesCS2D02G296800.1	0	27.68	15	5	29	5	521	58.2	7.15	48.37	5	0	0.267	0.000479482	1.22
TraesCS6D02G313100.1	0	260.653	49	32	844	3	597	66	7.25	2001.52	32	28	0.274	0.000867051	0.28
TraesCS3B02G185500.1.cds1	0	72.641	12	10	772	1	750	83.2	7.11	1627.08	10	0	0.304	0.001608	7.53
TraesCS4B02G379500.1	0	64.634	50	7	157	3	218	23.3	8.75	339.51	7	4	0.314	0.00212415	7.02
TraesCS6A02G340300.2	0	40.957	33	6	140	3	249	25.7	8.78	404.28	6	1	0.315	0.00109552	2.25
TraesCS2B02G181600.1	0	61.522	30	4	195	1	278	29.5	4.89	650.79	4	3	0.315	0.00207915	1.35
TraesCS6A02G094400.1.cds1	0	45.836	26	6	343	2	333	35.9	5.59	790.65	6	0	0.318	0.00327606	0.12
TraesCS2D02G220900.3	0	188.414	45	15	549	3	503	56.6	5.43	1750.42	15	12	0.32	0.00403426	0.47
TraesCS7D02G375700.1	0	87.807	30	12	241	3	503	56.5	5.95	729.32	12	9	0.321	0.00386684	2.81
TraesCS1A02G306600.1.cds1	0	63.447	43	7	1306	1	265	28	5.43	2574.03	7	0	0.327	0.00420187	0.22
TraesCS2B02G600200.2	0	216.1	56	25	748	12	569	64.5	7.02	1917.47	25	14	0.33	0.0053754	1.83
TraesCS4A02G154700.1.cds1	0	13.841	11	2	16	2	133	14.9	10.83	46.47	2	0	0.336	0.00460314	0.05
TraesCS5D02G181600.4	0	185.871	38	25	334	2	915	99.6	6.73	747.76	25	19	0.337	0.00642886	1.51
TraesCS7B02G347100.1.cds1	0	28.032	38	6	46	2	162	17.7	5.76	103.1	6	4	0.342	0.00201854	5.75
TraesCS2B02G329100.1.cds1	0	25.569	22	5	23	5	426	47.6	5.86	41.88	5	0	0.343	0.0129987	16.9
TraesCS7A02G351100.1	0.001	3.056	7	1	35	1	126	13.6	9.82	64.11	1	0	0.347	0.0120344	3.08
TraesCS6A02G173100.1	0	11.451	15	2	42	2	142	16.3	10.4	97.67	2	0	0.349	0.0109845	3.8
TraesCS3D02G081300.1	0	22.882	35	3	78	2	133	13.6	4.64	188.28	3	0	0.362	0.00695222	0.46
TraesCS7A02G226400.1	0	14.638	9	2	17	2	365	40.6	5.11	16.56	2	0	0.363	0.0151083	4.64
TraesCS2D02G161900.2	0	64.655	30	4	180	1	278	29.5	4.89	623.28	4	0	0.365	0.00648109	2.72
TraesCS3A02G215900.1.cds1	0	67.097	51	7	1212	3	156	17.7	8	2325.09	7	0	0.366	0.00591243	5.08
TraesCS1B02G342600.2	0	3.61	6	2	30	2	646	70.3	8.4	12.92	2	0	0.369	0.00565113	1.28
TraesCS1D02G338100.1	0	14.968	12	3	17	3	362	39.6	5.72	53.86	3	0	0.369	0.00620335	4.16
TraesCS4D02G242400.1	0	70.675	38	10	305	1	265	28.2	10.74	660.98	10	0	0.37	0.0160519	0.2
TraesCS1A02G433800.1.cds1	0	14.43	9	1	16	1	151	17.3	11.31	49.98	1	0	0.375	0.0105038	1.72
TraesCS3B02G181300.1	0	81.516	26	8	305	8	361	39.3	5.72	882.69	8	0	0.377	0.0169674	4.99
TraesCS4A02G290400.1	0	162.692	42	20	301	1	643	71.7	6.24	844.18	20	17	0.377	0.023139	1.86
TraesCS6D02G193400.1	0	7.392	7	2	8	1	288	31.8	9.25	14.16	2	0	0.381	0.00912069	3.25
TraesCS1A02G152900.1	0	78.56	12	13	150	1	1421	155.5	5.39	444.1	13	0	0.382	0.00953508	4.41
TraesCS2A02G240000.1	0	16.297	9	3	22	3	552	59.8	4.61	70.28	3	0	0.386	0.0218976	19.98
TraesCS1B02G419200.1.cds1	0	134.404	25	17	411	1	789	87.2	5.31	1257.98	17	0	0.388	0.00978404	0
TraesCS3A02G197900.1	0	22.09	13	3	37	3	307	32.9	8.7	77.07	3	0	0.39	0.0180235	4.51
TraesCS7B02G489000.3	0	5.138	7	1	5	1	192	21.8	11.68	10.03	1	0	0.391	0.0120344	22.06
TraesCS3B02G310400.1	0	9.941	3	1	24	1	599	65.6	8.95	80.56	1	0	0.392	0.0396758	6.8
TraesCS5D02G302800.1	0	18.281	8	3	23	1	517	58.2	5.96	56.26	3	0	0.395	0.0209109	1.75
TraesCS4B02G330400.2	0	21.03	14	5	62	5	406	43.8	7.39	100.68	5	0	0.398	0.0102425	2.29
TraesCS4D02G021400.1	0	163.716	42	20	297	1	643	71.7	6.24	837.48	20	0	0.4	0.00935921	2.05
TraesCS1A02G272800.1.cds1	0.009	1.803	12	1	6	1	74	8.3	9.69	7.27	1	0	0.402	0.0159053	2.11
TraesCS1A02G171000.1	0	215.508	58	16	485	2	417	44.7	9.26	1651.48	16	0	0.403	0.0352936	2.4
TraesCS7A02G439300.1	0	60.72	39	4	214	4	110	11.1	4.81	629.3	4	0	0.403	0.0287629	6.58
TraesCS7A02G222800.1	0	193.238	50	24	705	2	526	58.9	5.2	1731.83	24	21	0.405	0.0298932	3.14
TraesCS3D02G359900.2	0	279.306	55	21	1353	2	393	42.1	6.57	3735.14	21	0	0.406	0.0291379	18.11
TraesCS1A02G152600.1	0	74.436	32	8	278	2	252	27.3	8.48	786.73	8	6	0.408	0.0208111	0.88
TraesCS3D02G038500.1	0	53.822	37	6	120	2	295	30.3	4.93	241.64	6	2	0.416	0.0211467	3.38
TraesCS7B02G237900.1	0	226.361	45	35	620	1	891	101.1	5.97	1249.43	35	0	0.419	0.022634	1.19
TraesCS7D02G339600.1	0	13.023	10	2	55	2	279	28.8	6.51	148.34	2	0	0.423	0.0230006	0.02
TraesCS5B02G559000.2	0	29.996	13	3	91	1	316	34.8	6.21	233.69	3	2	0.424	0.0371181	3.63
TraesCS2D02G251000.1	0	37.425	19	5	82	5	348	37.2	5.26	203.78	5	0	0.424	0.0220255	3.82
TraesCS3A02G230000.2	0	336.433	68	18	2630	15	259	28.1	8.07	7509.57	18	4	0.425	0.0422262	1.17
TraesCS4A02G342800.1	0	29.963	38	5	151	2	207	22.9	8.09	209.81	5	4	0.426	0.0389641	0.7
TraesCS1A02G233200.1	0.001	2.669	7	1	5	1	180	20	7.64	5.65	1	0	0.428	0.024509	14.84
TraesCS6D02G336800.1	0	225.48	24	35	524	4	1793	193.5	6.16	1208.52	35	26	0.43	0.0243566	0.12
TraesCS7A02G010400.2	0	98.581	28	15	245	3	756	82.7	8.22	670.21	15	0	0.43	0.0173274	1.25
TraesCS3A02G268600.1	0	45.46	12	4	140	4	188	20.8	11.3	447.07	4	0	0.43	0.0430963	0.64
TraesCS4A02G069000.2	0	8.487	3	1	12	1	327	35.6	5.22	3.97	1	0	0.431	0.022443	10.76
TraesCS4A02G400600.1	0	86.188	23	12	256	2	620	69.3	6.67	576.38	12	0	0.432	0.0168748	1.6
TraesCS6D02G132500.2	0	188.001	57	16	529	1	351	37.7	6.79	1456.8	16	0	0.434	0.0272711	0.11
TraesCS7A02G101900.1	0	90.146	23	13	273	2	620	69.1	6.49	521.74	13	6	0.435	0.0495305	1.57
TraesCS5D02G008200.1	0	19.167	42	4	103	4	91	10.8	10.36	175.91	4	0	0.439	0.0417775	2.55
TraesCS3A02G226800.1	0	9.562	8	1	62	1	136	15.4	6.19	110.49	1	0	0.442	0.0345368	8.21
TraesCS1D02G435200.1.cds1	0	7.585	22	4	62	4	170	20.4	11.94	57.13	4	0	0.447	0.0350945	0.86
TraesCS4D02G081500.1.cds1	0	9.856	10	3	16	3	353	38.7	7.01	41.32	3	0	0.448	0.0329941	0.56
TraesCS3A02G399600.2	0	21.272	18	4	68	4	250	26.8	5.87	157.83	4	0	0.451	0.0381292	3.03
TraesCS5A02G118900.1	0	378.096	53	47	1261	2	920	101.9	6.99	3532	47	0	0.451	0.0472023	13.72
TraesCS1B02G367600.2	0	109.564	47	11	194	1	434	47.6	5.96	559.45	11	10	0.453	0.0295083	2.19
TraesCS3D02G469800.1	0	25.943	20	3	100	1	166	18.8	8.68	228.85	3	0	0.456	0.0369969	13.06
TraesCS2B02G066100.1	0	73.883	20	5	127	1	357	38.7	5.97	324.65	5	3	0.461	0.0453771	6.29
TraesCS3A02G080800.1.cds1	0	16.946	28	3	43	2	167	17.3	6.37	98.05	3	1	0.464	0.0477211	15.63
TraesCS4A02G230000.1	0	3.837	2	1	28	1	476	51.5	7.96	22.89	1	0	0.473	0.0329301	5.81
TraesCS6D02G298300.1	0	10.248	21	3	30	3	164	18.3	10.99	27.18	3	0	0.474	0.0428308	1.15
TraesCS2B02G066000.2	0	34.436	22	7	77	5	406	44.3	5.57	213.56	7	2	0.479	0.0466943	6.27
TraesCS7B02G103300.1.cds1	0	37.153	18	5	1270	1	266	28.2	5.43	2455.54	5	0	0.48	0.046332	0.62
TraesCS1A02G243700.1	0	21.448	12	6	22	6	917	99.6	5.34	22.06	6	0	0.481	0.0455354	3.11
TraesCS6B02G329700.1.cds1	0	82.169	36	5	242	1	126	13.9	7.96	779.35	5	0	0.484	0.0455186	8.95
TraesCS4A02G103300.1.cds1	0	13.917	18	2	7	2	202	21.4	9.8	24.9	2	0	0.496	0.0474813	3.31
TraesCS6A02G132200.1	0	341.666	49	39	934	6	873	99.4	6.21	2218.48	39	36	3.481	0.0461659	72.71
TraesCS5B02G016100.1.cds1	0	124.07	53	10	390	7	257	26.9	6.73	1288.24	10	3	3.557	0.0395438	27.15
TraesCS4B02G393100.1.cds1	0	238.394	46	37	342	33	903	99.7	6.57	858.67	37	3	3.561	0.0392145	25.93
TraesCS1D02G036900.1.cds1	0	53.462	26	6	166	6	299	31.5	7.65	470.52	6	0	3.66	0.0364137	15.68
TraesCS4A02G033600.1.cds1	0	39.07	24	4	117	3	176	17.4	5.31	336.84	4	1	3.698	0.0284498	21.86
TraesCS2D02G388800.1	0	62.265	33	12	163	8	446	48.2	6.95	367.81	12	4	3.763	0.0230945	9.7
TraesCS2D02G358200.1.cds1	0	97.464	38	12	207	12	454	48.6	7.49	621.24	12	0	3.848	0.026951	12.22
TraesCS2D02G107600.1	0	75.662	35	7	228	4	313	33.1	6.96	748.54	7	0	3.859	0.046332	6.38
TraesCS4B02G052300.1	0	173.96	44	19	390	14	495	55.7	5.59	970	19	4	3.878	0.0204651	15.29
TraesCS4D02G189200.2	0	80.022	71	8	105	3	164	17.5	5.17	270.29	8	5	4.095	0.0177545	40.82
TraesCS2B02G540100.2	0	75.746	21	7	299	6	463	50.5	5.12	891.96	7	1	4.124	0.0122064	22.01
TraesCS4B02G271800.1.cds1	0	38.411	19	3	140	2	210	21.1	6.51	496.63	3	1	4.141	0.0172786	33.4
TraesCS6B02G327500.1	0	160.327	43	15	554	13	356	39.2	5.6	1391.87	15	0	4.162	0.0113276	12.21
TraesCS5A02G213600.1	0	143.688	54	19	280	3	509	54.3	6.25	759.17	19	18	4.268	0.00921705	12.83
TraesCS2D02G075000.1	0	102.858	26	13	148	5	733	81.1	7.46	401.83	13	7	4.298	0.0480917	1.03
TraesCS2D02G107900.1	0	115.657	74	14	259	11	314	32.5	8.06	730.79	14	3	4.427	0.00669499	8.72
TraesCS6B02G406000.1	0	69.549	34	10	96	1	366	38.9	6.89	265.22	10	7	4.459	0.0122895	19.28
TraesCS2B02G481600.1	0	61.402	24	4	74	2	263	27.2	9.1	226.79	4	0	4.55	0.0331412	7.79
TraesCS4D02G342800.1	0	287.093	51	21	438	9	493	55.2	6.05	1256.14	21	0	4.55	0.00523904	50.99
TraesCS3A02G377300.1	0	189.338	65	17	595	1	376	41.6	5.39	1341.04	17	10	4.642	0.00788629	4.84
TraesCS5B02G003700.1.cds1	0	51.922	23	11	47	4	524	59.5	7.47	95.86	11	6	4.883	0.0413274	11.36
TraesCS4B02G348200.1	0	276.276	53	22	446	2	492	55.1	6.35	1253.85	22	23	4.952	0.00234554	34.53
TraesCS6B02G264900.1	0	7.338	6	2	39	2	298	32.1	4.84	83.98	2	0	5.142	0.034686	38.7
TraesCS5D02G550100.1	0	140.322	41	21	197	9	770	85.9	6.57	506.5	21	13	5.19	0.0186493	4.33
TraesCS2A02G544100.1.cds1	0.004	2.155	1	1	1	1	538	56.7	6.52	0	1	0	5.302	0.0406557	52.91
TraesCS6A02G077000.1.cds1	0	17.847	11	3	20	2	305	33.3	7.53	50.44	3	1	5.307	0.0253625	18.76
TraesCS5A02G017900.1.cds1	0	42.114	36	7	111	1	225	23.6	7.61	298.45	7	2	5.446	0.03629	6.38
TraesCS1B02G474900.2	0	3.836	7	1	27	1	151	16.3	9.86	41.85	1	0	5.496	0.0364137	147.99
TraesCS3B02G353000.1	0	64.878	57	9	209	7	203	21.7	6.39	523.4	9	0	5.605	0.0106399	27.85
TraesCS5A02G375000.1	0	59.235	32	12	75	1	472	51.4	7.42	195.19	12	10	5.627	0.0147533	4.13
TraesCS3A02G481500.1	0	56.468	30	7	145	2	334	34.9	6.04	424.88	7	0	5.635	0.0405536	42.46
TraesCS7D02G164500.1	0	57.064	58	6	66	3	160	17.1	5.3	188.81	6	0	5.74	0.0119579	22.42
TraesCS3A02G365600.1.cds1	0	14.454	12	2	7	2	225	24.2	5.94	18.1	2	0	5.906	0.0280241	0.13
TraesCS2A02G188600.1	0	5.978	3	1	7	1	515	55.1	9.22	8.67	1	0	6.181	0.0156311	20.9
TraesCS1A02G299100.1	0	10.311	5	2	10	2	477	51.1	8.07	20.73	2	0	6.19	0.0238775	74.13
TraesCS6A02G344000.2	0	43.57	10	9	44	1	1061	117	6.11	91	9	8	6.247	0.00664441	13.8
TraesCS3D02G438800.1	0	47.193	18	6	44	1	494	53.8	5.97	133.8	6	4	6.374	0.00405303	82.69
TraesCS5B02G162100.1	0	74.292	46	10	153	2	312	32.9	8.06	437.61	10	7	6.481	0.000133913	9.42
TraesCS1B02G164000.2	0	21.416	17	5	65	5	361	40.2	6.81	115.47	5	0	6.609	0.00501572	43.78
TraesCS6A02G369800.1	0	64.166	32	9	85	1	365	38.9	6.89	241.51	9	0	6.71	0.0112564	40.52
TraesCS2A02G067700.1	0	26.56	28	3	31	1	229	24.7	8.66	85.4	3	0	6.762	0.0312372	100.85
TraesCS3A02G061600.1	0	12.29	5	2	11	2	514	57.6	8.59	24.14	2	0	6.788	0.00851953	37.54
TraesCS1A02G093800.1	0	27.4	24	5	45	5	252	27	7.4	93.09	5	0	6.797	0.00394555	68.61
TraesCS2B02G144200.1	0	15.231	9	2	5	2	312	31.9	6.93	13.89	2	0	6.832	0.00846119	29.86
TraesCS7A02G355400.1	0	5.446	11	2	3	2	218	21.8	8.34	4.54	2	0	6.888	0.00757623	122.53
TraesCS1A02G265500.1	0	21.778	19	1	60	1	90	9.9	9.11	222.29	1	0	6.922	0.00432189	20.11
TraesCS1D02G305700.1	0	9.542	12	2	9	2	215	21.1	8.43	23.33	2	0	6.955	0.00978404	0.09
TraesCS1A02G186100.1.cds1	0	21.368	11	2	30	1	233	25.2	5.33	90.36	2	0	7.024	0.00832627	1.83
TraesCS4D02G015600.1.cds1	0	33.975	34	5	49	5	235	24.4	5	128.87	5	0	7.086	0.00614028	44.26
TraesCS2A02G285500.1	0	8.209	18	2	12	2	141	15.2	7.06	13.38	2	0	7.15	0.00590028	26.87
TraesCS5D02G238800.1	0	26.463	9	3	39	1	474	51.3	5.96	86.68	3	2	7.167	0.00201854	61.95
TraesCS6A02G253900.1	0	12.589	9	1	26	1	139	15.4	6.9	89.15	1	0	7.216	0.00533703	29.19
TraesCS4A02G389900.1	0	17.899	33	1	19	1	55	6.3	4.81	56.26	1	0	7.274	0.00696471	81.87
TraesCS7B02G264200.1	0	8.749	4	2	6	2	718	78.7	8.22	6.15	2	0	7.414	0.00501572	994.34
TraesCS7A02G003600.1	0	16.345	9	4	18	1	514	56	5.72	28.57	4	0	7.553	0.00450643	90.7
TraesCS2B02G400000.1	0	70.567	35	9	71	7	372	39.7	7.31	213.01	9	0	7.78	0.00300135	11.02
TraesCS5A02G025400.1	0	6.107	2	1	5	1	635	67.1	5.69	12.25	1	0	8.211	0.00817984	65.06
TraesCS7A02G300500.1	0	24.883	37	4	117	1	119	13.8	11.39	242.53	4	0	8.471	0.000718217	868.79
TraesCS4B02G367600.1.cds1	0	5.375	9	2	13	2	197	17.4	8.09	25.58	2	0	8.481	0.000578446	46.28
TraesCS7A02G212500.1	0	5.556	1	1	8	1	1120	125.2	9.26	13.24	1	0	8.491	0.0101313	866.73
TraesCS5B02G210100.1	0	148.289	54	19	296	1	509	54.3	6.44	788.63	19	2	8.55	0.000353493	28.47
TraesCS7D02G137200.1	0	71.524	30	11	123	1	522	58.6	9.06	261.33	11	8	8.629	0.000186535	34.01
TraesCS6B02G370000.1.cds1	0	35.984	12	8	37	3	829	85.4	7.97	74.1	8	5	8.683	0.000444202	130.87
TraesCS6B02G080700.3	0	79.92	26	15	249	2	601	66.8	5.07	523.16	15	0	8.718	0.00119097	843.87
TraesCS6B02G188300.1	0	36.233	28	6	76	5	219	24.2	6.46	175.44	6	1	8.799	1.06981e-05	16.4
TraesCS7D02G475600.1	0	78.119	27	9	93	7	503	52.6	8.16	251.95	9	2	8.891	0.000418583	12.63
TraesCS3D02G039400.1.cds1	0	15.686	11	3	42	1	357	36.1	9.31	118.66	3	1	9.057	0.000515058	14.74
TraesCS2A02G206000.1	0	10.919	12	2	30	1	272	29.6	9.16	31.36	2	0	9.087	0.00599267	18.88
TraesCS2B02G596500.1	0	5.659	6	2	2	2	388	40.7	6.4	2.07	2	0	9.39	0.000238329	128.64
TraesCS2A02G041300.1	0	21.235	13	7	22	1	616	67	6.64	31.73	7	3	9.575	0.000357906	0.69
TraesCS2B02G317800.1	0	3.959	4	1	11	1	275	30	9.48	24.24	1	0	10.07	0.000333901	728.66
TraesCS3D02G020600.1	0	3.979	4	2	8	1	397	43.3	7.83	1.92	2	0	10.248	0.000201207	74.96
TraesCSU02G169900.1	0	38.233	30	5	660	1	148	16	10.13	1298.1	5	0	10.787	0.00135987	679.2
TraesCS2D02G507900.1	0	14.411	13	3	10	2	288	32.1	5.64	28.42	3	1	10.912	4.08113e-05	0.76
TraesCS2B02G125500.1	0	56.05	30	6	30	1	316	33	6.19	104.43	6	0	11.09	1.355e-05	48.15
TraesCS1A02G424100.1	0	50.603	22	9	45	8	510	56.2	6.64	121.85	9	1	11.162	1.42638e-05	6.22
TraesCS4A02G437900.1	0	34.116	16	4	21	2	437	46.1	6.33	62.49	4	1	11.196	3.95457e-05	48.59
TraesCS5A02G052600.1	0	36.025	20	5	34	1	502	55.5	6.2	86.42	5	0	11.257	0.000374786	650.15
TraesCS2D02G428800.1	0	12.284	15	2	15	1	219	23.8	8.44	27.25	2	0	11.511	7.10597e-05	635.49
TraesCS6B02G230900.6	0	12.472	4	2	38	1	652	72.2	6.89	76.08	2	0	11.651	8.71778e-05	627.6
TraesCS5B02G105200.3	0	8.874	8	3	10	1	613	66	6.76	8.14	3	0	11.893	0.000925103	614.49
TraesCS3A02G025500.2	0	177.575	25	22	434	1	1011	116.9	9.33	1128.62	22	0	11.908	4.57712e-05	613.69
TraesCS2A02G364500.1	0	13.707	4	2	16	2	861	94.6	4.7	19.35	2	0	11.919	0.000584563	613.09
TraesCS2A02G286600.1.cds1	0	18.99	9	1	19	1	158	16.5	3.93	77.88	1	0	11.971	1.15632e-05	610.37
TraesCS2D02G161100.1	0	22.9	24	2	28	1	202	20.7	6.02	96.25	2	1	12.064	4.731e-05	605.55
TraesCS3A02G097100.2	0.007	1.989	4	1	2	1	361	39.2	8.63	0	1	0	12.215	0.000429487	597.84
TraesCS1B02G392400.1	0.001	3.025	2	1	14	1	509	57.6	6.49	7.6	1	0	12.355	0.000496779	590.85
TraesCS7A02G137000.1	0	74.273	23	10	143	1	571	63.7	8.81	322.12	10	0	12.362	3.98098e-06	64.13
TraesCS2B02G133200.1	0	38.899	28	6	49	1	335	35.6	7.06	115.01	6	1	12.382	1.21516e-05	29.22
TraesCS3B02G313000.1	0	19.535	11	4	44	4	253	28.1	8.54	88.08	4	0	12.479	3.8637e-06	61.96
TraesCS4A02G146400.2	0	21.139	9	5	44	1	737	80.1	4.83	119.27	5	0	12.726	1.60251e-05	573.09
TraesCS7D02G265200.1	0	90.248	30	18	244	1	742	82	7.12	618.27	18	0	12.748	0.000131628	572.05
TraesCS4B02G032200.1	0	13.419	12	2	24	2	170	17.6	5.06	68.46	2	0	12.774	7.02438e-06	85.97
TraesCS7A02G166800.4	0	14.226	3	2	4	2	886	96.5	6.68	3.4	2	0	12.945	2.80134e-05	563.06
TraesCS3B02G451800.1.cds1	0	10.532	23	3	33	3	91	10.5	6.43	68.13	3	0	12.988	2.79464e-06	31.56
TraesCS6B02G425600.1	0	32.991	20	5	136	1	299	31.3	8.29	290.57	5	0	13.786	1.90529e-05	527.51
TraesCS3B02G331900.1	0	10.751	5	2	4	2	634	69.5	7.4	11.18	2	0	13.951	0.000239475	521.01
TraesCS3D02G412300.1.cds1	0	9.682	26	2	21	2	89	10.2	6.18	57.98	2	0	13.97	3.11148e-06	33.54
TraesCS7B02G380500.1	0	73.135	42	10	179	1	409	43	8.34	462.93	10	0	14.022	5.62244e-05	518.28
TraesCS7A02G014600.4	0	118.192	35	16	277	2	541	58.3	7.47	746.15	16	0	14.042	1.89858e-06	517.51
TraesCS6A02G247700.1	0.005	2.088	8	1	9	1	234	26.3	7.85	0	1	0	14.304	0.0001858	507.64
TraesCS2D02G107800.1	0	20.091	21	5	103	2	312	33.1	5.9	277.78	5	0	14.825	9.61003e-07	100.88
TraesCS1D02G176700.2	0	18.14	11	4	14	4	490	54.9	6.89	32.54	4	0	14.981	4.01751e-06	483.73
TraesCSU02G039900.1	0	4.797	1	1	2	1	1429	159.7	6.13	5.79	1	0	15.641	6.77573e-06	462.37
TraesCS3A02G127300.1.cds1	0	5.493	3	1	5	1	469	49.5	5.76	12.25	1	0	16.051	3.11148e-06	449.93
TraesCS3A02G109200.3	0	3.471	3	1	3	1	476	53.5	7.08	5.92	1	0	16.064	7.35831e-05	449.56
TraesCS4A02G393500.1	0	25.157	33	2	59	1	93	10.3	5.01	154.91	2	0	16.149	7.43787e-05	447.05
TraesCS7A02G385200.1	0.001	3.115	30	1	3	1	66	7	9.54	0	1	0	16.154	6.13037e-05	446.91
TraesCS5A02G059600.1	0	40.018	17	6	72	1	500	53.9	6.06	155.53	6	0	17.162	7.77505e-07	419.21
TraesCS1D02G165500.1	0	15.585	18	3	42	3	244	25.3	7.9	98	3	0	18.243	1.07188e-06	392.84
TraesCS5A02G304800.2	0	8.412	3	1	6	1	501	55	7.21	14.16	1	0	19.497	1.56092e-05	365.77
TraesCS1A02G265600.1	0	12.186	16	1	14	1	89	9.5	8.19	41.26	1	0	26.709	2.66469e-11	41.94
TraesCS1A02G128600.1	0	9.37	3	1	3	1	481	56.2	9.17	6.42	1	0	99.866	1.59824e-14	0.2
TraesCS3D02G051900.1.cds1	0	3.591	23	1	6	1	106	10.7	8.88	8.12	1	0	100	9.00944e-17	0
TraesCS3D02G475200.1	0	31.767	25	4	31	2	334	34.5	4.56	93.09	4	0	100	9.00944e-17	0
TraesCS3A02G285900.2	0	76.436	26	9	140	1	594	65.6	5.97	453.9	9	0	100	9.00944e-17	0
TraesCS1B02G386900.1.cds1	0	5.788	11	2	4	2	200	19.9	4.78	3.4	2	0	100	9.00944e-17	0
TraesCS2A02G529200.1.cds1	0	10.723	8	1	9	1	133	14.1	8.5	19.43	1	0	100	9.00944e-17	0
TraesCS4B02G052700.1.cds1	0	12.206	14	2	6	1	199	20.9	9.99	10.79	2	1	100	9.00944e-17	0
TraesCS7A02G168700.1	0	14.477	15	3	35	1	301	32.2	5.25	52.65	3	0	100	9.00944e-17	0
TraesCS4D02G089200.2	0.005	2.098	2	1	1	1	325	36.7	6.79	0	1	0	100	9.00944e-17	0
TraesCS4A02G073800.1	0	6.599	6	2	12	2	335	37.9	5.86	15.56	2	0	100	9.00944e-17	0
TraesCS7A02G412400.1	0	62.457	36	8	82	3	390	42.9	8.13	234.25	8	0	100	9.00944e-17	0
TraesCS5D02G218400.1	0	150.874	54	19	296	1	509	54.3	6.44	795.26	19	0	100	9.00944e-17	0
TraesCS1A02G184600.1	0	3.417	2	1	11	1	624	69.6	5.95	9.2	1	0	100	9.00944e-17	0
TraesCS2B02G311900.1	0	18.128	11	6	34	1	623	69.7	9.2	34.43	6	0	100	9.00944e-17	0
TraesCS1D02G081700.1	0	8.346	10	2	14	1	224	23.1	7.9	32.28	2	0	100	9.00944e-17	0
TraesCS6B02G271600.1	0.009	1.826	9	1	2	1	139	15.4	8.63	4.29	1	0	100	9.00944e-17	0
TraesCS1A02G257300.1	0.007	1.947	2	1	1	1	719	80.1	7.02	1.78	1	0	100	9.00944e-17	0
TraesCS4B02G038200.1	0	11.554	4	3	15	1	1111	120.8	5.06	43.09	3	0	100	9.00944e-17	0
TraesCS1B02G334500.1	0	3.659	5	1	7	1	233	25	10.21	9.62	1	0	100	9.00944e-17	0
TraesCS7B02G190000.1	0	12.622	4	3	12	3	615	68.4	5.34	22.18	3	0	100	9.00944e-17	0
TraesCS1A02G164200.3	0	21.998	7	3	13	3	841	92.2	7.8	23.26	3	0	100	9.00944e-17	0
TraesCS7A02G489100.1.cds1	0	37.707	19	5	40	1	378	39.2	5	108.63	5	2	100	9.00944e-17	0
TraesCS3B02G114400.1.cds1	0	23.94	33	5	361	1	135	14.8	10.08	586.71	5	0	100	9.00944e-17	0
TraesCS4B02G292500.1	0.001	2.618	5	1	1	1	283	32.1	9.77	2.17	1	0	100	9.00944e-17	0
TraesCS5B02G437100.2	0	50.898	25	9	192	1	457	49.2	7.61	523.09	9	0	100	9.00944e-17	0
TraesCS3A02G113900.2	0	16.408	5	3	17	3	790	86	6.16	62.35	3	0	100	9.00944e-17	0
TraesCS1B02G322100.1	0	6.817	13	1	11	1	107	11.8	9.09	36.32	1	0	100	9.00944e-17	0
TraesCS1A02G223300.2	0	47.217	19	6	100	2	468	52.3	7.2	300	6	0	100	9.00944e-17	0
TraesCS1B02G430800.1.cds1	0	30.919	11	5	76	1	710	77.6	6.98	195.79	5	0	100	9.00944e-17	0
TraesCS6D02G054800.1	0	83.251	39	9	161	2	322	34.5	7.83	415.86	9	0	100	9.00944e-17	0
TraesCS1B02G462200.1	0	7.685	6	2	12	2	498	56.7	5.27	11.61	2	0	100	9.00944e-17	0
TraesCS7A02G305100.1	0	24.031	18	8	104	2	442	47.7	5.78	191.6	8	0	100	9.00944e-17	0
TraesCS3B02G365100.1	0	3.586	2	1	12	1	477	51.9	7.28	26.24	1	0	100	9.00944e-17	0
TraesCSU02G063400.1	0	351.708	60	30	1921	1	633	68.9	5.64	4875.97	30	0	100	9.00944e-17	0
TraesCS6A02G156000.1	0.001	3.312	2	1	5	1	362	41.5	5.36	5.33	1	0	100	9.00944e-17	0
TraesCS6A02G297500.1	0	9.776	10	1	4	1	163	16	7.2	13.5	1	0	100	9.00944e-17	0
TraesCS7D02G235700.2	0	8.117	9	3	19	3	547	60.5	6.11	18.26	3	0	100	9.00944e-17	0
TraesCS2B02G048700.1	0	5.304	6	2	5	2	416	45.3	6.48	3.7	2	0	100	9.00944e-17	0
TraesCS4D02G223700.1	0	17.116	12	3	21	2	397	42.5	4.92	11.79	3	0	100	9.00944e-17	0
TraesCS2A02G489700.2	0	53.931	16	6	55	1	519	57.3	6.14	143.04	6	0	100	9.00944e-17	0
TraesCS5A02G206600.2	0	15.076	6	2	39	1	464	48.7	9.51	129.26	2	0	100	9.00944e-17	0
TraesCS2B02G544800.1	0	17.294	10	2	6	2	308	33.4	6.7	8.84	2	0	100	9.00944e-17	0
TraesCS3A02G436900.1	0	56.193	23	11	163	3	467	52.2	9.01	424.7	11	0	100	9.00944e-17	0
TraesCS1B02G279200.1	0	64.098	27	10	109	1	610	66.1	4.63	264.94	10	0	100	9.00944e-17	0
TraesCS1A02G222500.1.cds1	0	3.984	6	2	4	1	284	29.9	7.42	6.67	2	0	100	9.00944e-17	0
TraesCS5B02G476900.1	0	6.411	11	2	3	2	284	29.4	6.16	4.44	2	0	100	9.00944e-17	0
TraesCS6A02G211200.1	0.006	2.033	4	1	1	1	280	31.1	8.62	0	1	0	100	9.00944e-17	0
TraesCS7B02G088800.1	0	6.287	1	2	29	1	1451	163.4	7.46	46.16	2	0	100	9.00944e-17	0
TraesCS3D02G246700.1	0	41.615	20	8	68	2	480	52.8	6.37	165.51	8	0	100	9.00944e-17	0
TraesCS1A02G265700.1	0	7.914	16	1	8	1	88	9.6	8.5	29.35	1	0	100	9.00944e-17	0
TraesCS7B02G157000.1	0	25.329	13	4	23	4	478	53.1	6.67	57.85	4	0	100	9.00944e-17	0
TraesCS6B02G208900.2	0	5.446	3	2	15	2	849	95	11.46	1.78	2	0	100	9.00944e-17	0
TraesCS6A02G339600.1	0	18.374	18	2	24	2	228	24.9	5.06	72.32	2	0	100	9.00944e-17	0
TraesCS6A02G093700.1.cds1	0	35.509	28	5	1234	1	266	28.3	5.64	2342.73	5	0	100	9.00944e-17	0
TraesCS4A02G082100.1	0	5.625	3	1	2	1	510	54.4	5.63	5.79	1	0	100	9.00944e-17	0
TraesCS1D02G369800.1	0	20.381	15	3	16	2	214	22	8.91	11.46	3	0	100	9.00944e-17	0
TraesCS6D02G319900.2.cds1	0	31.207	10	7	46	2	834	85.7	8.35	83.74	7	1	100	9.00944e-17	0
TraesCS2B02G603000.1.cds1	0	8.162	11	2	14	2	221	24.3	8.73	39.1	2	0	100	9.00944e-17	0
TraesCS1A02G310500.1	0	7.282	5	2	2	2	512	57.9	7.84	4.46	2	0	100	9.00944e-17	0
TraesCS6A02G022600.2	0	80.362	31	13	153	1	538	57.7	8.15	381.64	13	0	100	9.00944e-17	0
TraesCS7D02G001300.1	0	13.088	4	1	7	1	345	37.5	6.23	23.35	1	0	100	9.00944e-17	0
TraesCS2D02G546600.1	0	14.076	7	3	28	2	475	50.9	6.02	48.8	3	0	100	9.00944e-17	0
TraesCS4B02G100800.1	0.002	2.466	2	1	4	1	487	52.7	8.4	1.71	1	0	100	9.00944e-17	0
TraesCS6B02G134800.1	0	90.816	41	8	232	1	264	28	10.61	749.59	8	0	100	9.00944e-17	0
TraesCS5B02G064100.1	0	36.231	12	3	80	2	502	55.5	6.89	248.31	3	0	100	9.00944e-17	0
TraesCS2B02G491400.1	0	7.521	5	2	7	2	577	63.6	7.03	17.09	2	0	100	9.00944e-17	0
TraesCS4A02G399300.1	0	14.415	11	3	10	3	362	39.1	9.11	16.79	3	0	100	9.00944e-17	0
TraesCS4D02G309000.1	0	59.008	26	12	128	1	530	59.2	8.57	263.84	12	0	100	9.00944e-17	0
TraesCS6B02G353200.2	0	28.302	19	5	34	1	370	40.6	6.86	110.36	5	0	100	9.00944e-17	0
TraesCS2B02G149000.2	0	6.069	2	1	14	1	771	82.4	9	19.7	1	0	100	9.00944e-17	0
TraesCS4D02G053700.1	0	5.62	7	2	2	2	423	43.8	5.85	0	2	0	100	9.00944e-17	0
TraesCS4A02G341700.1	0	28.319	21	6	24	5	368	40.7	6.67	68.9	6	1	100	9.00944e-17	0
TraesCS4D02G234800.1	0	66.379	23	11	143	1	613	68	5.21	362.44	11	0	100	9.00944e-17	0
TraesCS2D02G355700.5	0	12.85	5	4	12	4	1211	132	6.79	14.92	4	0	100	9.00944e-17	0
TraesCS4D02G141000.1	0	7.279	6	1	5	1	224	25	5.62	17.82	1	0	100	9.00944e-17	0
TraesCS1A02G221800.1	0	7.841	4	2	8	2	530	58.4	6.58	15.59	2	0	100	9.00944e-17	0
TraesCS2A02G334600.1	0	6.016	6	2	3	2	379	42.1	5.41	3.38	2	0	100	9.00944e-17	0
TraesCS2A02G034800.1	0	3.677	6	1	11	1	316	32.8	5.68	1.64	1	0	100	9.00944e-17	0
TraesCS3D02G151300.1	0	10.523	17	1	1	1	142	15.7	9.99	4.03	1	0	100	9.00944e-17	0
TraesCS3D02G280400.1	0	6.908	8	2	7	2	523	51.9	9.57	12.7	2	0	100	9.00944e-17	0
TraesCS5A02G391500.1	0	60.796	34	6	57	6	346	36.6	5.76	193.32	6	0	100	9.00944e-17	0
TraesCS1D02G080300.1	0	8.98	10	2	9	1	340	35.9	8.27	9.53	2	0	100	9.00944e-17	0
TraesCS7D02G235000.2	0	15.706	12	3	25	3	309	33.4	7.78	60.71	3	0	100	9.00944e-17	0
TraesCS2B02G326700.1	0	14.21	8	3	12	1	485	55	7.84	11.94	3	0	100	9.00944e-17	0
TraesCSU02G114000.1	0	6.742	6	2	4	2	736	78.8	7.4	3.09	2	0	100	9.00944e-17	0
TraesCS1B02G205300.1	0	20.595	4	4	8	1	1369	149.4	6.67	18.85	4	0	100	9.00944e-17	0
TraesCS6B02G074100.1.cds1	0	5.632	3	1	5	1	537	58.3	7.47	12.15	1	0	100	9.00944e-17	0
TraesCS1D02G298300.1	0.009	1.81	3	1	8	1	560	62.3	8.98	8.44	1	0	100	9.00944e-17	0
TraesCS3A02G247800.1	0	6.029	2	2	11	2	871	95.6	6.13	17.39	2	0	100	9.00944e-17	0
TraesCS4D02G107200.1	0	14.955	7	2	11	1	514	56.8	5.66	20.26	2	0	100	9.00944e-17	0
TraesCS4A02G062200.3	0.009	1.807	1	1	3	1	1303	144.8	5.94	0	1	0	100	9.00944e-17	0
TraesCS4D02G215100.1	0.001	2.822	2	1	7	1	604	66.6	7.15	0	1	0	100	9.00944e-17	0
TraesCS2B02G091300.1	0	80.058	23	12	97	4	733	81.1	7.44	256.43	12	0	100	9.00944e-17	0
TraesCS7B02G016500.1	0	11.54	2	2	21	2	1481	164.1	7.59	34.26	2	0	100	9.00944e-17	0
TraesCS1B02G443200.1	0	165.519	58	12	438	1	341	35.5	8.38	1581.53	12	0	100	9.00944e-17	0
TraesCS2A02G363600.1	0	24.763	57	5	89	2	129	13.3	7.85	202.79	5	0	100	9.00944e-17	0
TraesCS6A02G041900.1.cds1	0	38.727	13	5	25	1	594	64.6	6.15	86.39	5	0	100	9.00944e-17	0
TraesCS3B02G090400.1	0	8.462	3	2	10	2	676	70.2	6.77	18.64	2	0	100	9.00944e-17	0
TraesCS5D02G006500.1	0	4.059	3	2	6	2	534	60.4	9.23	2.01	2	0	100	9.00944e-17	0
TraesCS1A02G403200.1	0	4.65	6	2	6	1	631	68.1	8.4	6.1	2	0	100	9.00944e-17	0
TraesCS3B02G280400.2	0	143.559	39	10	368	1	455	50.3	6.37	1115.23	10	0	100	9.00944e-17	0
TraesCS1A02G171200.1	0	6.639	9	2	11	2	325	35.3	9.86	11.67	2	0	100	9.00944e-17	0
TraesCS7B02G147500.1	0	42.649	12	8	117	1	772	83.8	7.08	231.76	8	0	100	9.00944e-17	0
TraesCS3D02G097800.1	0	8.315	9	2	8	2	235	25.7	7.27	8.89	2	0	100	9.00944e-17	0
TraesCS3B02G048900.1.cds1	0	13.914	14	3	30	1	261	26.2	6.54	42.67	3	0	100	9.00944e-17	0
TraesCS5D02G210600.1	0	32.884	21	6	39	1	356	37.3	5.67	82.79	6	0	100	9.00944e-17	0
TraesCS7D02G356600.2.cds1	0	7.254	4	2	16	1	675	74	7.44	18.96	2	0	100	9.00944e-17	0
TraesCS3D02G047800.1	0	16.753	12	3	25	3	364	39.6	5.78	56.07	3	0	100	9.00944e-17	0
TraesCS6B02G157700.1	0	8.654	10	2	21	2	287	30	7.53	52.71	2	0	100	9.00944e-17	0
TraesCS7A02G384500.1	0	3.489	1	1	3	1	622	68.7	8.73	5.73	1	0	100	9.00944e-17	0
TraesCS3A02G397800.1	0	13.578	4	4	12	1	1571	168.7	4.73	17.61	4	1	100	9.00944e-17	0
TraesCS4A02G141000.3	0	6.874	3	2	4	2	868	95.9	6.47	8.04	2	0	100	9.00944e-17	0
TraesCS4B02G367700.1.cds1	0	8.311	15	2	19	1	154	15.3	6.86	38.47	2	0	100	9.00944e-17	0
TraesCS4A02G080600.2	0	14.737	10	2	15	1	398	42.6	4.89	42.66	2	0	100	9.00944e-17	0
TraesCS3B02G602700.1	0	42.249	12	7	30	1	945	103.7	6.02	66.29	7	0	100	9.00944e-17	0
TraesCS7B02G489800.1	0	77.173	42	8	150	3	285	29.9	6.93	564.99	8	0	100	9.00944e-17	0
TraesCS2D02G409600.1	0	10.344	5	2	8	2	480	52.9	5.87	17.99	2	0	100	9.00944e-17	0
TraesCS7A02G012900.1	0	48.188	22	9	28	9	549	61.2	5.25	75.44	9	0	100	9.00944e-17	0
TraesCS7A02G422000.1	0	13.363	4	1	9	1	489	52.8	6.37	15.1	1	0	100	9.00944e-17	0
TraesCS2A02G108100.1	0	55.313	30	6	36	1	316	33.2	6.52	122.56	6	4	100	9.00944e-17	0
TraesCS2A02G369800.1	0	113.544	50	8	287	1	210	22.9	5.3	832.42	8	0	100	9.00944e-17	0
TraesCS5B02G462200.1.cds1	0	37.398	45	5	16	5	230	23.8	7.02	48.17	5	0	100	9.00944e-17	0
TraesCS5A02G151700.2	0	23.299	36	3	89	1	121	12.8	6.67	290.04	3	0	100	9.00944e-17	0
TraesCS1B02G304800.1	0	12.148	17	2	5	2	167	17.8	5.06	12.2	2	0	100	9.00944e-17	0
TraesCS1D02G333500.1.cds1	0	8.171	11	2	8	2	350	37.1	5.22	21.78	2	0	100	9.00944e-17	0
TraesCS1A02G234200.1	0	19.403	13	3	19	3	365	40.2	7.28	23.9	3	0	100	9.00944e-17	0
TraesCS2B02G578800.1	0	39.571	27	8	141	1	441	46.7	6.52	295.14	8	0	100	9.00944e-17	0
TraesCS7B02G128800.1	0	21.935	20	5	18	5	322	35.5	5.68	41.64	5	0	100	9.00944e-17	0
TraesCS7D02G003300.1	0	3.851	2	1	1	1	603	68.5	6.6	2.41	1	0	100	9.00944e-17	0
TraesCS1A02G021100.1.cds1	0	7.207	4	1	5	1	459	48.5	5.71	10.55	1	0	100	9.00944e-17	0
TraesCS2A02G528900.1.cds1	0.008	1.923	4	1	2	1	196	21.8	7.36	0	1	0	100	9.00944e-17	0
TraesCS7A02G478100.2	0	73.551	41	10	178	1	410	43.2	8.46	462.58	10	0	100	9.00944e-17	0
TraesCS2A02G424700.2	0	5.93	7	2	4	1	287	31.6	5.35	6.82	2	1	100	9.00944e-17	0
TraesCS3B02G120700.1.cds1	0	22.443	13	2	39	2	261	26.5	6.54	102.79	2	0	100	9.00944e-17	0
TraesCS1A02G176500.1	0	5.219	5	2	23	2	481	56.7	9.35	9.25	2	0	100	9.00944e-17	0
TraesCS7D02G523800.2	0	8.865	8	2	6	2	285	32.2	6.77	14.05	2	0	100	9.00944e-17	0
TraesCS4A02G192800.1.cds1	0	5.496	4	1	8	1	312	33.1	8.7	17.89	1	0	100	9.00944e-17	0
TraesCS2A02G280700.2	0	11.051	7	2	7	1	392	44.6	6.47	14.16	2	0	100	9.00944e-17	0
TraesCS5A02G104200.2	0	6.225	3	1	7	1	445	48.1	6.23	18.27	1	0	100	9.00944e-17	0
TraesCS5A02G457700.1	0	11.296	10	2	6	2	212	21.2	9.45	15.63	2	0	100	9.00944e-17	0
TraesCS3D02G291400.2	0	5.67	10	1	5	1	164	18.9	7.4	5.27	1	0	100	9.00944e-17	0
TraesCS7A02G125300.1	0	9.625	6	1	5	1	212	23.5	6.51	14.81	1	0	100	9.00944e-17	0
TraesCS5B02G117400.2	0	8.681	3	1	5	1	546	59	7.85	15.63	1	0	100	9.00944e-17	0
TraesCS1B02G155100.1	0	34.85	35	6	43	2	253	26.4	6.4	125.97	6	0	100	9.00944e-17	0
TraesCS7B02G359700.1	0.01	1.771	3	1	2	1	542	60	8.63	1.76	1	0	100	9.00944e-17	0
TraesCS3B02G209900.1	0	25.559	20	5	67	3	335	35.7	8.19	190.58	5	0	100	9.00944e-17	0
TraesCS2D02G108200.1	0	36.616	23	5	28	1	316	33	5.86	94.18	5	0	100	9.00944e-17	0
TraesCS1D02G094900.1	0	8.999	8	1	2	1	249	27.9	6.11	6.27	1	0	100	9.00944e-17	0
TraesCS5A02G353400.1	0	21.579	16	5	54	2	358	36.5	5.1	125.21	5	0	100	9.00944e-17	0
TraesCS6B02G063800.1	0	88.316	39	9	151	2	322	34.5	7.83	384.79	9	1	100	9.00944e-17	0
TraesCS7D02G199400.1.cds1	0	36.561	18	5	1243	1	266	28.2	5.43	2352.85	5	0	100	9.00944e-17	0
TraesCS5A02G464900.1	0	11.243	9	2	9	2	308	33.3	5.82	25.94	2	0	100	9.00944e-17	0
TraesCS1A02G173800.1	0	7.07	4	1	3	1	463	49.9	7.47	9.36	1	0	100	9.00944e-17	0
TraesCS1B02G113400.1	0	78.661	26	14	176	1	566	63.2	6.09	398.88	14	0	100	9.00944e-17	0
TraesCS1D02G339200.1.cds1	0	7.23	5	2	10	1	485	52.4	6.38	24.47	2	0	100	9.00944e-17	0
TraesCS4A02G066200.1	0.002	2.5	2	1	9	1	515	56.9	8.75	6.57	1	0	100	9.00944e-17	0
TraesCS6A02G298500.1	0	5.514	6	2	5	2	348	38.4	6.42	1.61	2	0	100	9.00944e-17	0
TraesCS4A02G245800.1	0	19.063	9	4	65	2	525	56.6	5.01	137.67	4	0	100	9.00944e-17	0
TraesCS1B02G231400.2	0	18.815	13	3	19	3	313	34.1	5.5	43	3	0	100	9.00944e-17	0
TraesCS5A02G170500.1	0	11.707	8	2	61	1	337	37.3	5.95	142.83	2	0	100	9.00944e-17	0
TraesCS7A02G151100.1	0	3.911	1	1	7	1	1964	216.7	5.96	1.66	1	0	100	9.00944e-17	0
TraesCS1A02G059100.1	0	30.764	22	6	66	1	409	44.9	6.8	131.99	6	0	100	9.00944e-17	0
TraesCS7D02G289400.6	0	11.261	4	3	16	3	1242	141.9	7.56	27.34	3	0	100	9.00944e-17	0
TraesCS2A02G345500.1	0	4.488	2	1	5	1	563	62.7	7.71	13.66	1	0	100	9.00944e-17	0
TraesCS6B02G265800.2	0	7.786	10	2	9	2	237	25.7	7.66	15.94	2	0	100	9.00944e-17	0
TraesCSU02G169600.1.cds1	0	45.509	19	3	42	2	337	35.5	7.77	145.93	3	0	100	9.00944e-17	0
TraesCS7D02G492300.1	0.001	2.583	3	1	1	1	455	49.1	7.87	2.41	1	0	100	9.00944e-17	0
TraesCS5A02G297900.1	0	3.339	4	1	7	1	364	40.3	6.95	12.27	1	0	100	9.00944e-17	0
TraesCS1B02G350700.1	0	10.04	8	2	14	1	337	37	7.49	29.8	2	0	100	9.00944e-17	0
TraesCS5A02G242700.1	0	8.338	5	1	9	1	485	51	5.73	19.99	1	0	100	9.00944e-17	0
TraesCS6D02G183200.1	0	127.203	26	24	464	3	968	110.1	6.11	857.48	24	0	100	9.00944e-17	0
TraesCS6B02G274600.1	0	15.06	11	4	36	2	425	47	7.08	73.27	4	0	100	9.00944e-17	0
TraesCS3D02G479300.1	0	30.024	8	5	46	1	805	86.5	7.3	90.55	5	0	100	9.00944e-17	0
TraesCS3A02G222900.1	0	88.109	50	13	306	1	341	37.7	6.9	826.06	13	0	100	9.00944e-17	0
TraesCS2A02G034000.1	0	3.342	5	1	15	1	374	41.2	7.33	3.61	1	0	100	9.00944e-17	0
TraesCS2A02G487400.1.cds1	0	9.946	6	2	15	1	483	51.3	6.65	36.6	2	0	100	9.00944e-17	0
TraesCS4A02G111100.1	0	26.009	13	6	43	5	717	80	6.28	90.07	6	0	100	9.00944e-17	0
TraesCS2D02G031000.1	0	3.888	2	1	5	1	484	53.6	6.09	9.6	1	0	100	9.00944e-17	0
TraesCS5B02G493000.1.cds1	0	11.077	13	1	7	1	134	13.9	5.07	20.46	1	0	100	9.00944e-17	0
TraesCS4A02G428500.1	0.001	3.312	2	1	1	1	539	61.7	9.01	2.28	1	0	100	9.00944e-17	0
TraesCS7D02G404500.1	0.002	2.446	3	1	1	1	464	52.4	8.22	0	1	0	100	9.00944e-17	0
TraesCS6B02G302000.1	0.001	2.614	2	1	8	1	710	77.1	5.16	9.6	1	0	100	9.00944e-17	0
TraesCS7A02G358700.1	0.001	2.821	2	1	2	1	526	58.7	6.05	4.94	1	0	100	9.00944e-17	0
TraesCS4B02G335300.2	0	7.938	5	1	4	1	363	41.1	6.81	11.73	1	0	100	9.00944e-17	0
TraesCS2D02G242400.3	0	11.331	5	3	8	3	783	84.9	5.24	5.37	3	0	100	9.00944e-17	0
TraesCS7A02G475600.1	0.003	2.381	2	1	4	1	374	40.7	7.06	6.9	1	0	100	9.00944e-17	0
TraesCS2A02G419900.1	0	17.351	4	3	19	3	1049	113.4	9.29	40.85	3	0	100	9.00944e-17	0
TraesCS6B02G176700.1	0.003	2.284	1	1	2	1	1011	113	8.1	0	1	0	100	9.00944e-17	0
TraesCS5D02G198500.1	0	13.717	28	2	8	1	129	14.5	6.32	21.92	2	0	100	9.00944e-17	0
TraesCS4A02G422100.1	0	3.893	4	1	1	1	267	30.6	5.02	2.39	1	0	100	9.00944e-17	0
TraesCS2A02G155200.1	0	22.885	24	2	29	1	201	20.5	5.17	99.86	2	0	100	9.00944e-17	0
TraesCS7A02G243900.3	0	52.676	18	10	130	3	769	83.6	6.48	292.24	10	1	100	9.00944e-17	0
TraesCS7D02G467000.1	0	50.279	36	9	75	2	289	30.8	9.96	145.14	9	0	100	9.00944e-17	0
TraesCS4A02G112800.1	0	4.022	4	1	3	1	259	28.6	5.15	4.22	1	0	100	9.00944e-17	0
TraesCS4B02G037800.1	0	45.336	17	12	115	1	878	99.5	6.61	202.15	12	1	100	9.00944e-17	0
TraesCS3A02G308000.1	0	6.221	7	2	3	2	333	37.5	11.41	7.89	2	0	100	9.00944e-17	0
TraesCS7A02G177900.1	0	21.917	25	3	31	2	230	25.2	5.11	69.39	3	0	100	9.00944e-17	0
TraesCS6B02G249900.1	0	65.234	21	14	174	1	826	89.6	6.43	315.89	14	0	100	9.00944e-17	0
TraesCS7B02G178500.1	0	4.98	2	1	8	1	482	53.6	9.33	22.9	1	0	100	9.00944e-17	0
TraesCS3B02G042800.1.cds1	0	17.961	12	3	38	1	355	35.7	9	94.09	3	0	100	9.00944e-17	0
TraesCS4B02G122300.1	0.001	3.212	2	1	5	1	571	60.6	8.38	0	1	0	100	9.00944e-17	0
TraesCS7A02G408800.1.cds1	0.01	1.785	3	1	1	1	377	41.5	6.92	0	1	0	100	9.00944e-17	0
TraesCS3D02G370400.2	0	181.064	65	17	590	1	376	41.6	5.39	1315.01	17	0	100	9.00944e-17	0
TraesCS2A02G337600.1	0	11.176	7	2	6	1	378	41.4	8.66	17.61	2	1	100	9.00944e-17	0
TraesCS4A02G042100.1	0	13.473	6	2	17	2	521	56	7.72	49.03	2	0	100	9.00944e-17	0
TraesCS5B02G307600.1.cds1	0	13.701	10	3	16	3	477	52.1	6.1	34.6	3	0	100	9.00944e-17	0
TraesCS4A02G169200.3	0.001	3.152	3	2	3	2	881	96.3	5.5	3.74	2	0	100	9.00944e-17	0
TraesCS3D02G280500.1	0	4.137	7	2	12	1	231	25.6	7.2	23.14	2	0	100	9.00944e-17	0
TraesCS7D02G284400.1	0	42.96	30	5	76	2	233	24.4	4.42	171.15	5	0	100	9.00944e-17	0
TraesCS2D02G050300.1	0	32.057	10	6	53	1	649	72	5.35	91.14	6	0	100	9.00944e-17	0
TraesCS1B02G268000.1.cds1	0	21.75	18	4	36	2	356	38.5	5.86	83.16	4	1	100	9.00944e-17	0
TraesCS6A02G238600.1	0	204.074	49	23	505	2	581	65	6.05	1553.44	23	0	100	9.00944e-17	0
TraesCS3B02G107200.1	0	9.736	16	2	13	2	160	17.2	7.01	20.71	2	0	100	9.00944e-17	0
TraesCS1B02G326800.1	0	8.022	9	1	9	1	192	19.5	10.13	29.83	1	0	100	9.00944e-17	0
TraesCS5D02G476400.1.cds1	0	9.734	4	2	10	1	457	49.1	6.83	18.89	2	0	100	9.00944e-17	0
TraesCS2D02G404300.1	0	15.077	9	3	22	3	515	56.7	5.21	52.31	3	0	100	9.00944e-17	0
TraesCS2D02G372300.3	0	6.991	2	1	8	1	612	64.8	5.68	22.32	1	0	100	9.00944e-17	0
TraesCS2A02G264000.1	0	3.593	4	1	1	1	230	25.1	6.27	2.55	1	0	100	9.00944e-17	0
TraesCS4B02G166000.1	0	21.226	15	3	47	3	396	42.2	5.35	106.12	3	0	100	9.00944e-17	0
TraesCS7A02G376600.1	0	6.306	3	1	7	1	520	56.6	5.88	14.7	1	0	100	9.00944e-17	0
TraesCS6B02G173000.2	0	7.098	4	4	6	3	1040	116.6	7.75	1.73	4	0	100	9.00944e-17	0
TraesCS3D02G415400.1.cds1	0	16.632	28	2	10	2	101	10.1	8.68	48.56	2	0	100	9.00944e-17	0
TraesCS4A02G056800.2	0	3.898	1	1	8	1	1537	167.7	7.5	15.77	1	0	100	9.00944e-17	0
TraesCS6D02G126100.1	0	12.573	9	2	15	2	288	27.7	6.05	38.3	2	0	100	9.00944e-17	0
TraesCS4A02G007600.1	0	22.567	19	3	17	3	217	23.5	9.25	59.56	3	0	100	9.00944e-17	0
TraesCS4B02G271900.1.cds1	0	12.87	16	2	3	2	176	17.7	6.27	8.64	2	0	100	9.00944e-17	0
TraesCS4D02G142000.1	0	7.074	13	2	5	1	214	22.8	8.97	12.96	2	0	100	9.00944e-17	0
TraesCS3D02G211200.2	0.001	2.762	7	1	3	1	148	16.2	9.91	1.67	1	0	100	9.00944e-17	0
TraesCS4A02G164900.1	0	125.598	46	18	362	1	540	57.9	5.48	931.54	18	0	100	9.00944e-17	0
TraesCS5B02G015500.1.cds1	0	43.423	36	7	111	1	225	23.6	7.8	299.86	7	0	100	9.00944e-17	0
TraesCS4D02G032500.1.cds1	0.006	2.013	4	1	1	1	223	23.6	5.33	2	1	0	100	9.00944e-17	0
TraesCS4B02G276700.1	0	4.831	3	2	5	2	698	75.5	8.57	7.35	2	0	100	9.00944e-17	0
TraesCS5B02G122400.2	0	6.311	3	1	4	1	344	38.1	5.9	9.26	1	0	100	9.00944e-17	0
TraesCS1A02G112000.1	0	4.686	5	1	8	1	230	26.1	8.18	13	1	0	100	9.00944e-17	0
TraesCS3B02G568700.1.cds1	0	3.56	12	1	4	1	198	21.5	6.55	4.75	1	0	100	9.00944e-17	0
TraesCS3D02G369200.1	0	6.251	8	2	13	2	307	34.3	7.94	29.44	2	0	100	9.00944e-17	0
TraesCS6A02G187800.5	0	19.818	9	3	9	3	512	57.1	6.07	22.88	3	0	100	9.00944e-17	0
TraesCS1B02G194700.1	0	4.637	5	1	3	1	237	24.9	5.03	4.95	1	0	100	9.00944e-17	0
TraesCS2D02G508100.1	0	9.241	8	2	10	1	292	31.9	5.63	26.09	2	0	100	9.00944e-17	0
TraesCS1B02G153600.2	0	4.163	6	2	10	2	621	68.6	5.95	7.22	2	0	100	9.00944e-17	0
TraesCS5B02G151000.1	0	29.523	25	4	59	4	257	28.1	5.99	151.87	4	0	100	9.00944e-17	0
TraesCS5D02G509800.1	0	218.48	53	22	793	1	447	50.3	7.33	1891.61	22	0	100	9.00944e-17	0
TraesCS7A02G277700.1	0	12.181	9	3	14	3	648	72.7	6.96	34.07	3	0	100	9.00944e-17	0
TraesCS2B02G292100.1	0	72.66	30	11	167	1	347	37.7	6.37	385.86	11	0	100	9.00944e-17	0
TraesCS6A02G182500.1	0	143.974	34	23	404	2	882	98.5	5.3	968.73	23	0	100	9.00944e-17	0
TraesCS7B02G003000.1	0	5.924	2	2	4	2	1290	141.4	6.86	3.67	2	0	100	9.00944e-17	0
TraesCSU02G040600.1	0	7.051	4	2	10	2	559	61.8	5.88	20.48	2	0	100	9.00944e-17	0
TraesCS2D02G372600.1.cds1	0	14.129	11	2	36	1	300	31.9	7.62	71.22	2	0	100	9.00944e-17	0
TraesCSU02G144600.1.cds1	0	21.72	23	3	54	1	154	15.3	7.44	139.72	3	0	100	9.00944e-17	0
TraesCS3B02G013100.1.cds1	0	71.391	29	10	71	2	493	52.4	5.74	227.02	10	2	100	9.00944e-17	0
TraesCS7A02G159300.1	0	9.694	9	1	24	1	221	24.2	7.33	44.55	1	0	100	9.00944e-17	0
TraesCSU02G067800.1	0	3.759	2	1	13	1	976	107.9	7.78	0	1	0	100	9.00944e-17	0
TraesCS7D02G551600.1.cds1	0	11.959	19	3	21	1	168	17.7	6.77	36.36	3	0	100	9.00944e-17	0
TraesCS4B02G348300.1	0	242.155	49	20	356	2	492	55.1	5.99	992.89	20	0	100	9.00944e-17	0
TraesCS2A02G172100.2	0	3.75	4	1	1	1	273	30.2	5.71	1.63	1	0	100	9.00944e-17	0
TraesCS3A02G166600.1	0	37.005	18	8	141	3	414	46.6	7.14	336.98	8	0	100	9.00944e-17	0
TraesCS2D02G254700.1	0	59.364	31	11	222	1	374	40.6	8.34	429.52	11	0	100	9.00944e-17	0
TraesCS3A02G142800.1	0	86.265	37	8	147	1	425	44.9	7.17	499.68	8	0	100	9.00944e-17	0
TraesCS6B02G186400.1	0	7.83	15	2	21	1	158	17	5.08	22.7	2	0	100	9.00944e-17	0
TraesCS6D02G251000.1	0	93.652	49	14	145	1	446	48.7	5.44	362.51	14	0	100	9.00944e-17	0
TraesCS3A02G503400.1	0	13.767	12	3	8	1	382	41.9	6.47	12.81	3	1	100	9.00944e-17	0
TraesCS6D02G041600.1	0	19.004	16	5	9	5	373	40	7.05	18.97	5	0	100	9.00944e-17	0
TraesCS1A02G149800.1	0	5.857	4	2	4	1	689	76.9	7.27	1.93	2	0	100	9.00944e-17	0
TraesCS7B02G455900.1	0	8.016	11	2	7	2	285	32.1	6.25	12.71	2	0	100	9.00944e-17	0
TraesCS4A02G165600.1	0	4.822	6	2	4	2	489	52.5	7.03	1.84	2	0	100	9.00944e-17	0
TraesCS4D02G137800.1.cds1	0	162.207	41	18	1046	1	509	55.5	6.1	2852.79	18	0	100	9.00944e-17	0
TraesCS3B02G332900.1	0.001	2.761	3	1	1	1	360	40	7.88	1.9	1	0	100	9.00944e-17	0
TraesCS3A02G363700.1	0	56.545	19	10	35	8	730	78.7	6.47	73.65	10	0	100	9.00944e-17	0
TraesCS7A02G160600.1	0	136.493	53	15	278	1	459	48.4	7.4	676.79	15	0	100	9.00944e-17	0
TraesCS3B02G039900.1	0	72.361	22	12	189	1	612	65.5	8.73	481.58	12	0	100	9.00944e-17	0
TraesCS4B02G075000.1	0	4.703	5	1	10	1	369	39.9	5.17	13.61	1	0	100	9.00944e-17	0
TraesCS4B02G367400.1.cds1	0	15.373	17	1	12	1	148	14.4	7.93	50.16	1	0	100	9.00944e-17	0
TraesCS2D02G561000.1	0.001	2.843	4	1	3	1	390	41.6	6.74	4.33	1	0	100	9.00944e-17	0
TraesCS3A02G184300.1	0	9.031	6	2	4	2	445	47.5	6.48	9.42	2	0	100	9.00944e-17	0
TraesCS4A02G436200.1.cds1	0	36.306	18	4	28	2	395	41.9	5.62	81.27	4	0	100	9.00944e-17	0
TraesCS3D02G236200.1	0	158.835	72	14	383	1	340	35.4	8.37	1290.95	14	0	100	9.00944e-17	0
TraesCS7D02G048000.1	0	6.638	3	1	7	1	509	53.1	7.71	19.3	1	0	100	9.00944e-17	0
TraesCS2B02G226900.1.cds1	0	5.191	5	1	6	1	334	36.3	7.25	12.82	1	0	100	9.00944e-17	0
TraesCS2D02G261800.1	0.001	2.86	14	1	4	1	70	8	9.28	7.61	1	0	100	9.00944e-17	0
TraesCS5B02G568400.1	0	5.123	3	3	5	3	1227	133.7	5.48	0	3	0	100	9.00944e-17	0
TraesCS4B02G117300.1	0.005	2.109	4	1	1	1	369	39.9	5.45	0	1	0	100	9.00944e-17	0
TraesCS1A02G015700.1	0	10.654	8	3	18	1	362	40.3	5.8	34.81	3	0	100	9.00944e-17	0
TraesCS6A02G416300.1	0	179.065	44	28	568	1	764	85.3	6	1478.58	28	0	100	9.00944e-17	0
TraesCS5B02G246400.1	0	15.091	6	3	21	3	776	86.2	6.6	46.57	3	0	100	9.00944e-17	0
TraesCS3A02G261200.1	0	13.636	15	3	10	3	303	34.7	5.21	21.67	3	0	100	9.00944e-17	0
TraesCS7B02G314800.1	0	112.684	43	13	332	1	428	46.2	5.83	976.94	13	0	100	9.00944e-17	0
TraesCS2D02G571700.1.cds1	0.001	2.85	1	1	1	1	1054	116.6	9.09	1.88	1	0	100	9.00944e-17	0
TraesCS4A02G149200.1	0	8.958	15	2	3	2	184	20.4	6.42	7.54	2	0	100	9.00944e-17	0
TraesCS3D02G286500.1	0	94.41	19	9	224	2	381	40.4	6.49	598.43	9	0	100	9.00944e-17	0
TraesCS2D02G114800.1	0	27.654	22	6	35	2	335	35.5	7.58	68.81	6	2	100	9.00944e-17	0
TraesCS5B02G355800.1	0	10.704	8	2	10	1	358	36.6	5.97	33.84	2	0	100	9.00944e-17	0
TraesCS2B02G371800.1	0	19.05	10	3	15	2	475	51.5	6.04	38.42	3	0	100	9.00944e-17	0
TraesCS1A02G109200.1	0	20.925	10	3	11	1	474	52.1	9.03	34.78	3	1	100	9.00944e-17	0
TraesCS1B02G378900.1.cds1	0	10.074	4	2	19	2	674	74	7.62	19.53	2	0	100	9.00944e-17	0
TraesCS3D02G001400.1.cds1	0	64.11	25	9	64	1	491	52.1	5.33	195.62	9	0	100	9.00944e-17	0
TraesCS6B02G473000.1	0	171.494	44	28	505	1	765	85.4	6.01	1343.29	28	0	100	9.00944e-17	0
TraesCS5A02G229700.2	0	3.511	2	1	4	1	656	72	8.79	8.84	1	0	100	9.00944e-17	0
TraesCS4D02G122600.1	0	12.721	8	2	14	2	343	37	7.08	32.54	2	0	100	9.00944e-17	0
TraesCS2D02G128900.1.cds1	0	9.939	19	2	11	2	123	13.1	10.13	15.68	2	0	100	9.00944e-17	0
TraesCS7D02G289200.1	0	56.203	27	11	75	1	572	59.4	5.5	191.61	11	0	100	9.00944e-17	0
TraesCS3B02G278200.1.cds1	0	11.149	10	3	16	3	310	31.7	5.1	25.75	3	0	100	9.00944e-17	0
TraesCS5B02G313500.1	0.006	2.051	3	1	1	1	354	38.1	9.66	0	1	0	100	9.00944e-17	0
TraesCS6B02G192700.1	0	5.909	6	1	7	1	285	32.5	7.81	10.19	1	0	100	9.00944e-17	0
TraesCS3D02G136800.1	0	85.566	33	9	327	2	307	32.7	9.61	934.04	9	0	100	9.00944e-17	0
TraesCS3B02G354100.1	0	6.279	5	1	3	1	310	34.1	7.02	8.61	1	0	100	9.00944e-17	0
TraesCS5B02G185500.4	0	7.604	10	3	19	3	277	31.6	5.95	34.79	3	0	100	9.00944e-17	0
TraesCS1B02G410800.2	0	13.155	18	4	21	4	390	43.6	7.2	35.86	4	0	100	9.00944e-17	0
TraesCS2A02G012200.1	0	43.682	13	11	83	1	1036	112.4	7.34	174.36	11	0	100	9.00944e-17	0
TraesCS7B02G038300.1	0	31.749	18	7	57	2	522	58.5	8.81	110.89	7	0	100	9.00944e-17	0
TraesCS5A02G326100.1	0	17.904	10	2	15	2	377	40.9	6.2	36.63	2	0	100	9.00944e-17	0
TraesCS1B02G480600.3	0	8.276	2	2	6	1	1239	125.2	9.16	11.55	2	0	100	9.00944e-17	0
TraesCS4B02G047100.1	0	13.249	4	2	15	2	675	70.8	8.91	47.24	2	0	100	9.00944e-17	0
TraesCS2B02G160700.1	0	11.812	9	3	8	3	462	50.3	7.27	16.95	3	0	100	9.00944e-17	0
TraesCS4B02G201500.2	0	117.524	27	19	314	1	1062	115.7	5.38	675.91	19	0	100	9.00944e-17	0
TraesCS3A02G204500.1	0	8.478	3	1	8	1	493	53.8	6.28	30.31	1	0	100	9.00944e-17	0
TraesCS4B02G094600.1	0	4.44	1	1	1	1	1096	122.7	7.42	1.7	1	0	100	9.00944e-17	0
TraesCS1A02G136100.1	0	37.443	35	6	31	1	253	26.5	6.7	108.3	6	0	100	9.00944e-17	0
TraesCS6A02G051500.1	0.001	3.118	2	1	1	1	410	43.9	7.49	2.17	1	0	100	9.00944e-17	0
TraesCS5A02G163300.1	0.001	3.208	2	1	2	1	541	60.5	7.18	3.52	1	0	100	9.00944e-17	0
TraesCS1D02G074400.1.cds1	0	6.558	3	1	10	1	421	45.8	6.47	30.12	1	0	100	9.00944e-17	0
TraesCS7A02G312800.1	0	8.292	5	2	5	1	447	49.8	8.9	12.64	2	0	100	9.00944e-17	0
TraesCS3D02G114100.1	0	15.579	15	3	19	3	313	35.3	5.21	30.41	3	0	100	9.00944e-17	0
TraesCS1A02G166100.1	0	12.031	23	3	15	2	231	25.4	4.88	30.18	3	1	100	9.00944e-17	0
TraesCS7A02G562600.1	0	78.08	29	14	150	1	714	80.3	5.47	245.86	14	0	100	9.00944e-17	0
TraesCS7B02G280700.1	0	85.344	28	11	185	2	477	54.2	5.82	546.21	11	0	100	9.00944e-17	0
TraesCS5A02G003700.1.cds1	0	35.659	17	8	34	1	524	59.5	7.21	78.26	8	0	100	9.00944e-17	0
TraesCS7B02G219900.1	0	59.725	35	8	47	1	322	34.4	6.15	137.81	8	0	100	9.00944e-17	0
TraesCS7D02G008800.2	0	19.181	9	4	17	3	644	70.8	5.33	39.1	4	0	100	9.00944e-17	0
TraesCS1B02G432300.1	0	8.112	12	2	13	2	176	19.3	5.17	26.83	2	0	100	9.00944e-17	0
TraesCS1B02G478100.1	0.001	2.555	2	1	3	1	476	52.3	8.1	0	1	0	100	9.00944e-17	0
TraesCS2A02G459800.1	0	25.562	17	4	11	1	270	28	7.88	29.73	4	0	100	9.00944e-17	0
TraesCS1D02G206900.1	0	29.474	18	6	21	6	527	58.7	6.71	46.42	6	0	100	9.00944e-17	0
TraesCS1A02G273900.1	0	34.662	17	5	158	2	341	37.1	6.05	341	5	0	100	9.00944e-17	0
TraesCS6B02G370100.1.cds1	0	19.703	9	5	12	3	784	81	7.65	19.18	5	0	100	9.00944e-17	0
TraesCS2D02G373800.1	0	7.996	3	2	12	2	721	78.1	7.94	24.16	2	0	100	9.00944e-17	0
TraesCS4A02G258100.1	0.001	3.073	3	1	2	1	488	55.1	6.13	1.69	1	0	100	9.00944e-17	0
TraesCS1B02G014000.1.cds1	0	12.7	15	2	13	2	180	20.2	8.53	37.65	2	0	100	9.00944e-17	0
TraesCS4B02G306300.4	0	9.698	2	2	12	2	1067	119.1	6.04	27.2	2	0	100	9.00944e-17	0
TraesCS5B02G376900.1	0	65.568	35	12	85	1	468	51	7.08	221.42	12	0	100	9.00944e-17	0
