# Supplementary material for: Physiological and Proteomic Dissection of the Responses of Two Contrasting Wheat Genotypes to Nitrogen Deficiency
Source: Int J Mol Sci. 2020 Mar 19;21(6):2119. doi: 10.3390/ijms21062119 (PMC7139514; doi:10.3390/ijms21062119)
Supplement: Supplementary file 1 [file ijms-21-02119-s001.zip › 新建文件夹 (2)/Supplementary File (round 2)/Supplementary Table S2.xlsx]

## Sheet: Sheet1
Accession	Exp. q-value: Combined	Sum PEP Score	Coverage [%]	# Peptides	# PSMs	# Unique Peptides	# AAs	MW [kDa]	calc. pI	Score Sequest HT: Sequest HT	# Peptides (by Search Engine): Sequest HT	# Razor Peptides	Abundance Ratio: Scout 66 (-N) 14d/Scout 66 (+N) 14d	Abundance Ratio Adj. P-Value: Scout 66 (-N) 14d/Scout 66 (+N) 14d	Abundance Ratio Variability [%]: Scout 66 (-N) 14d/Scout 66 (+N) 14d
TraesCS2A02G158800.1.cds1	0	9.527	30	2	6	2	89	10	8.48	15.13	2	0	0.126	9.34657e-06	14.84
TraesCS5A02G390200.1	0	28.938	15	5	39	1	398	43.7	6.38	109.83	5	0	100	8.5794e-17	0
TraesCS3D02G051900.1.cds1	0	3.591	23	1	6	1	106	10.7	8.88	8.12	1	0	100	8.5794e-17	0
TraesCS2D02G314600.1	0	11.331	23	3	13	3	184	21.1	5.26	6.63	3	0	0.01	8.5794e-17	0
TraesCS2D02G563600.1	0	95.908	45	13	364	2	388	41.2	9.38	904.24	13	0	0.01	8.5794e-17	0
TraesCS5D02G392600.1	0	66.738	45	9	184	1	252	26.4	6.11	602.84	9	0	0.464	0.0370078	6.89
TraesCS6A02G311100.1	0	11.443	13	2	21	2	283	30.5	8.21	44.54	2	0	100	8.5794e-17	0
TraesCS2A02G529200.1.cds1	0	10.723	8	1	9	1	133	14.1	8.5	19.43	1	0	4.03	0.0315111	44.66
TraesCS6B02G271600.1	0.009	1.826	9	1	2	1	139	15.4	8.63	4.29	1	0	0.01	8.5794e-17	0
TraesCS7A02G168700.1	0	14.477	15	3	35	1	301	32.2	5.25	52.65	3	0	100	8.5794e-17	0
TraesCS3A02G184800.1	0	16.922	6	3	16	3	721	79.5	7.55	21.34	3	0	0.063	3.22468e-14	1.84
TraesCS4B02G302800.1.cds1	0	88.905	27	9	259	1	430	44.6	7.11	842.35	9	0	9.903	0.000728754	741.2
TraesCS4D02G089200.2	0.005	2.098	2	1	1	1	325	36.7	6.79	0	1	0	100	8.5794e-17	0
TraesCS4A02G073800.1	0	6.599	6	2	12	2	335	37.9	5.86	15.56	2	0	100	8.5794e-17	0
TraesCS2B02G550200.1	0	17.958	12	1	8	1	165	18.2	4.89	26.96	1	0	0.01	8.5794e-17	0
TraesCS1A02G361500.1	0.003	2.392	2	1	1	1	441	49.4	9.42	1.77	1	0	100	8.5794e-17	0
TraesCS6A02G098500.1	0	34.17	12	6	62	6	788	86	8	129.12	6	0	0.01	8.5794e-17	0
TraesCS7D02G053100.1	0	34.187	20	5	100	3	350	38.1	5.86	183.54	5	1	3.946	0.0297543	25
TraesCS1D02G303400.1	0.009	1.803	2	1	1	1	318	35.8	6.54	1.82	1	0	100	8.5794e-17	0
TraesCS5D02G218400.1	0	150.874	54	19	296	1	509	54.3	6.44	795.26	19	0	100	8.5794e-17	0
TraesCS6D02G202100.1	0	19.411	10	2	60	1	269	30.2	11.53	180.12	2	0	100	8.5794e-17	0
TraesCS6D02G278900.1	0	158.669	51	15	243	1	417	45.4	6.35	658.45	15	0	7.685	0.00289349	958.93
TraesCS4B02G038200.1	0	11.554	4	3	15	1	1111	120.8	5.06	43.09	3	0	100	8.5794e-17	0
TraesCS6A02G000700.2	0	55.78	19	7	141	1	429	45.2	4.94	462.34	7	0	0.01	8.5794e-17	0
TraesCS5D02G253700.1	0	122.768	38	17	301	1	612	67	5.95	859.77	17	0	100	8.5794e-17	0
TraesCS4B02G172500.1	0	61.635	41	7	118	1	214	24.3	8.97	206.67	7	5	0.471	0.0227917	1.79
TraesCS3B02G230700.2	0	40.953	41	7	121	1	203	22.5	5.27	291.1	7	0	100	8.5794e-17	0
TraesCS6D02G397200.1	0	165.386	47	17	499	1	431	46.8	7.11	1592.1	17	0	0.14	1.82809e-06	20.16
TraesCS7D02G190700.2	0	40.73	34	8	66	1	318	35.3	5.82	112.79	8	0	0.351	0.00521932	17.79
TraesCS5A02G101300.1	0	11.609	13	2	8	2	224	23.3	8.34	23.09	2	0	5.451	0.00329931	71.64
TraesCS3A02G205000.1.cds1	0	5.567	10	2	4	2	288	29.9	10.21	5.24	2	0	0.01	8.5794e-17	0
TraesCS4B02G292500.1	0.001	2.618	5	1	1	1	283	32.1	9.77	2.17	1	0	100	8.5794e-17	0
TraesCS1A02G093800.1	0	27.4	24	5	45	5	252	27	7.4	93.09	5	0	5.378	0.000635912	25.6
TraesCS5B02G437100.2	0	50.898	25	9	192	1	457	49.2	7.61	523.09	9	0	100	8.5794e-17	0
TraesCS2A02G488400.1	0	34.091	31	6	52	6	403	42	6.43	130.88	6	0	0.457	0.0279188	0.45
TraesCS6B02G188300.1	0	36.233	28	6	76	5	219	24.2	6.46	175.44	6	1	6.792	4.06788e-06	21.19
TraesCS1A02G200400.1	0	83.302	25	10	62	10	521	58.4	5.86	178.78	10	0	3.721	0.0136252	46.79
TraesCS3D02G194000.1	0.001	2.867	6	1	27	1	145	15.9	11.41	60.32	1	0	0.01	8.5794e-17	0
TraesCS3A02G113900.2	0	16.408	5	3	17	3	790	86	6.16	62.35	3	0	100	8.5794e-17	0
TraesCS2B02G066000.2	0	34.436	22	7	77	5	406	44.3	5.57	213.56	7	2	0.236	7.26001e-05	7.89
TraesCS2A02G315800.1	0	15.724	9	4	43	2	499	55.7	7.17	39.92	4	0	100	8.5794e-17	0
TraesCS6D02G054800.1	0	83.251	39	9	161	2	322	34.5	7.83	415.86	9	0	7.312	0.000397087	40.4
TraesCS7A02G353500.1	0	69.788	26	8	188	2	426	47.2	6.95	521.17	8	0	100	8.5794e-17	0
TraesCS7A02G305100.1	0	24.031	18	8	104	2	442	47.7	5.78	191.6	8	0	100	8.5794e-17	0
TraesCS7D02G531600.1	0	4.258	12	2	21	2	194	20.4	10.05	37.39	2	0	8.747	0.000228411	841.04
TraesCS2B02G310800.1	0	12.372	13	3	5	1	360	40.2	6.76	13.06	3	1	100	8.5794e-17	0
TraesCS6D02G064400.1	0	129.562	33	20	373	1	596	66.6	5.08	879.39	20	18	3.41	0.00492074	2.66
TraesCS3D02G351900.1	0	277.471	34	21	1147	1	652	71	5.25	3522.27	21	0	0.01	8.5794e-17	0
TraesCS5A02G092000.1	0	35.104	36	4	41	4	172	18.3	6.84	111.39	4	0	3.929	0.0252836	34.78
TraesCS5D02G218100.1	0	106.109	50	12	230	3	356	37	6.11	726.25	12	1	100	8.5794e-17	0
TraesCS3D02G279700.1.cds1	0	10.024	10	3	6	1	468	50.8	5.38	8.72	3	2	13.009	2.61778e-06	560.18
TraesCS2D02G296800.1	0	27.68	15	5	29	5	521	58.2	7.15	48.37	5	0	0.427	0.0127733	6.7
TraesCS2B02G553400.1	0	28.454	11	4	24	4	709	79.2	6.52	33.24	4	0	100	8.5794e-17	0
TraesCS2B02G585100.1	0	5.543	4	1	5	1	360	37.9	7.75	7.5	1	0	0.01	8.5794e-17	0
TraesCS1D02G324200.1	0	171.237	37	19	615	1	636	70.1	8.13	1788.47	19	0	0.01	8.5794e-17	0
TraesCS6A02G132200.1	0	341.666	49	39	934	6	873	99.4	6.21	2218.48	39	36	32.91	8.5794e-17	63.24
TraesCS6A02G156000.1	0.001	3.312	2	1	5	1	362	41.5	5.36	5.33	1	0	17.101	1.65006e-05	420.81
TraesCS3B02G220600.2	0	5.827	2	1	11	1	613	68.8	7.33	34.92	1	0	0.01	8.5794e-17	0
TraesCS7B02G347100.1.cds1	0	28.032	38	6	46	2	162	17.7	5.76	103.1	6	4	0.314	0.000447936	3.58
TraesCS3B02G181300.1	0	81.516	26	8	305	8	361	39.3	5.72	882.69	8	0	0.482	0.0247391	1.69
TraesCS6A02G297500.1	0	9.776	10	1	4	1	163	16	7.2	13.5	1	0	100	8.5794e-17	0
TraesCS2B02G386900.1	0	114.576	51	9	293	3	214	23.2	5.5	898.47	9	7	3.223	0.00901383	1.51
TraesCS7D02G235700.2	0	8.117	9	3	19	3	547	60.5	6.11	18.26	3	0	100	8.5794e-17	0
TraesCS2B02G048700.1	0	5.304	6	2	5	2	416	45.3	6.48	3.7	2	0	100	8.5794e-17	0
TraesCS3A02G360500.1	0	3.426	5	1	1	1	209	22.8	9.39	0	1	0	100	8.5794e-17	0
TraesCS3D02G297900.1	0	91.957	12	18	310	2	1934	212.5	6.68	551.9	18	0	0.417	0.0339522	17.77
TraesCS5A02G176000.1	0	6.236	10	2	16	1	226	24.9	7.93	37.55	2	0	0.01	8.5794e-17	0
TraesCS5A02G206600.2	0	15.076	6	2	39	1	464	48.7	9.51	129.26	2	0	100	8.5794e-17	0
TraesCS2A02G489700.2	0	53.931	16	6	55	1	519	57.3	6.14	143.04	6	0	100	8.5794e-17	0
TraesCS1B02G279200.1	0	64.098	27	10	109	1	610	66.1	4.63	264.94	10	0	100	8.5794e-17	0
TraesCS3A02G436900.1	0	56.193	23	11	163	3	467	52.2	9.01	424.7	11	0	100	8.5794e-17	0
TraesCS5A02G413300.1	0	42.798	13	5	104	1	503	55	9.04	285.36	5	0	100	8.5794e-17	0
TraesCS4B02G273500.1.cds1	0	69.853	35	13	169	3	419	44.3	8.57	390.94	13	0	0.01	8.5794e-17	0
TraesCS3D02G246700.1	0	41.615	20	8	68	2	480	52.8	6.37	165.51	8	0	100	8.5794e-17	0
TraesCS1A02G265700.1	0	7.914	16	1	8	1	88	9.6	8.5	29.35	1	0	100	8.5794e-17	0
TraesCS7B02G237900.1	0	226.361	45	35	620	1	891	101.1	5.97	1249.43	35	0	0.298	0.00130131	5.29
TraesCS7B02G157000.1	0	25.329	13	4	23	4	478	53.1	6.67	57.85	4	0	100	8.5794e-17	0
TraesCS6B02G208900.2	0	5.446	3	2	15	2	849	95	11.46	1.78	2	0	0.01	8.5794e-17	0
TraesCS6A02G339600.1	0	18.374	18	2	24	2	228	24.9	5.06	72.32	2	0	100	8.5794e-17	0
TraesCS2B02G486000.4	0	31.668	11	5	41	1	729	76	5.11	80.6	5	0	0.371	0.0104563	3.32
TraesCS6A02G093700.1.cds1	0	35.509	28	5	1234	1	266	28.3	5.64	2342.73	5	0	100	8.5794e-17	0
TraesCS4A02G082100.1	0	5.625	3	1	2	1	510	54.4	5.63	5.79	1	0	100	8.5794e-17	0
TraesCS1D02G369800.1	0	20.381	15	3	16	2	214	22	8.91	11.46	3	0	100	8.5794e-17	0
TraesCS6D02G319900.2.cds1	0	31.207	10	7	46	2	834	85.7	8.35	83.74	7	1	100	8.5794e-17	0
TraesCS2B02G603000.1.cds1	0	8.162	11	2	14	2	221	24.3	8.73	39.1	2	0	100	8.5794e-17	0
TraesCS1B02G226000.2	0	3.538	7	2	2	2	270	29.3	5.17	1.84	2	0	100	8.5794e-17	0
TraesCS7A02G502600.1	0.01	1.806	4	1	1	1	328	35.6	7.34	0	1	0	100	8.5794e-17	0
TraesCS1A02G369700.1	0	20.217	9	4	17	4	565	62.5	5.26	34.29	4	0	5.013	0.00836259	19.37
TraesCS1A02G310500.1	0	7.282	5	2	2	2	512	57.9	7.84	4.46	2	0	100	8.5794e-17	0
TraesCS2B02G066100.1	0	73.883	20	5	127	1	357	38.7	5.97	324.65	5	3	0.307	0.000731525	0.92
TraesCS7D02G329000.1	0	4.631	15	1	2	1	138	15.4	9.16	0	1	0	0.01	8.5794e-17	0
TraesCS6A02G022600.2	0	80.362	31	13	153	1	538	57.7	8.15	381.64	13	0	100	8.5794e-17	0
TraesCS7D02G001300.1	0	13.088	4	1	7	1	345	37.5	6.23	23.35	1	0	100	8.5794e-17	0
TraesCS7D02G208500.1.cds1	0	10.547	7	3	7	3	494	54.7	8.87	8.43	3	0	0.235	0.000148246	5.1
TraesCS4B02G100800.1	0.002	2.466	2	1	4	1	487	52.7	8.4	1.71	1	0	100	8.5794e-17	0
TraesCSU02G169900.1	0	38.233	30	5	660	1	148	16	10.13	1298.1	5	0	100	8.5794e-17	0
TraesCS1D02G239100.1	0	47.189	11	7	84	1	1043	115.1	5.91	218.36	7	0	100	8.5794e-17	0
TraesCS2B02G197200.1.cds1	0	50.995	34	5	164	1	145	16	10.67	461.97	5	0	0.01	8.5794e-17	0
TraesCS7A02G141800.1	0	12.732	6	4	12	1	699	77.6	8.27	26.98	4	1	100	8.5794e-17	0
TraesCS3D02G052100.1.cds1	0	19.77	22	3	103	3	150	15	8.72	284.27	3	0	2.784	0.0364628	4.61
TraesCS6B02G134800.1	0	90.816	41	8	232	1	264	28	10.61	749.59	8	0	0.296	0.00494326	12.54
TraesCS4B02G245000.1.cds1	0	13.567	6	3	24	3	689	75.1	6.48	16.51	3	0	0.01	8.5794e-17	0
TraesCS5A02G090600.1.cds1	0	15.068	22	2	15	2	166	17.1	4.7	34.91	2	0	100	8.5794e-17	0
TraesCS1D02G445300.1	0	9.936	10	2	35	2	389	42.9	9	76.12	2	0	0.01	8.5794e-17	0
TraesCS6B02G361800.1	0	92.971	34	12	458	1	377	39.4	9.22	1006.83	12	0	0.01	8.5794e-17	0
TraesCS5A02G304800.2	0	8.412	3	1	6	1	501	55	7.21	14.16	1	0	100	8.5794e-17	0
TraesCS2B02G491400.1	0	7.521	5	2	7	2	577	63.6	7.03	17.09	2	0	100	8.5794e-17	0
TraesCS4A02G252800.1	0	64.328	25	7	95	7	344	37.6	6.81	253.86	7	0	3.55	0.0282574	8.88
TraesCS5D02G182500.1	0	13.076	7	2	8	1	401	42.6	10.15	18.43	2	0	0.01	8.5794e-17	0
TraesCS2D02G075000.1	0	102.858	26	13	148	5	733	81.1	7.46	401.83	13	7	4.309	0.00216886	3.65
TraesCS4A02G399300.1	0	14.415	11	3	10	3	362	39.1	9.11	16.79	3	0	0.01	8.5794e-17	0
TraesCS4A02G298100.1	0	4.58	4	1	5	1	278	30	8.72	10.91	1	0	0.01	8.5794e-17	0
TraesCS4B02G112000.1	0	7.286	17	1	1	1	138	15.5	6.64	5.03	1	0	100	8.5794e-17	0
TraesCS4A02G149900.1	0	4.709	9	2	11	2	277	30.1	6.89	2.75	2	0	0.01	8.5794e-17	0
TraesCS4D02G309000.1	0	59.008	26	12	128	1	530	59.2	8.57	263.84	12	0	100	8.5794e-17	0
TraesCS5A02G222700.1	0	3.442	6	2	5	2	435	47.3	6.25	5.4	2	0	0.088	3.15844e-08	4.98
TraesCS6B02G353200.2	0	28.302	19	5	34	1	370	40.6	6.86	110.36	5	0	100	8.5794e-17	0
TraesCS4A02G341700.1	0	28.319	21	6	24	5	368	40.7	6.67	68.9	6	1	100	8.5794e-17	0
TraesCS1A02G433800.1.cds1	0	14.43	9	1	16	1	151	17.3	11.31	49.98	1	0	0.01	8.5794e-17	0
TraesCS1A02G306600.1.cds1	0	63.447	43	7	1306	1	265	28	5.43	2574.03	7	0	0.271	0.000225796	0.12
TraesCS2D02G358200.1.cds1	0	97.464	38	12	207	12	454	48.6	7.49	621.24	12	0	3.247	0.0192635	16.87
TraesCS4D02G141000.1	0	7.279	6	1	5	1	224	25	5.62	17.82	1	0	100	8.5794e-17	0
TraesCS1A02G221800.1	0	7.841	4	2	8	2	530	58.4	6.58	15.59	2	0	100	8.5794e-17	0
TraesCS1B02G288000.1	0	16.277	11	4	53	2	614	66.7	5.53	135.08	4	0	100	8.5794e-17	0
TraesCS1B02G342600.2	0	3.61	6	2	30	2	646	70.3	8.4	12.92	2	0	0.348	0.00505261	2.46
TraesCS4A02G092100.1.cds1	0	17.038	22	3	77	2	158	17.5	6.06	129.12	3	1	0.42	0.0126363	13.94
TraesCS2D02G253400.1	0	18.247	16	5	46	2	378	42.2	8.79	96.39	5	0	100	8.5794e-17	0
TraesCS3D02G392600.1	0	132.737	31	18	292	1	599	63.1	5.36	765.52	18	0	100	8.5794e-17	0
TraesCS5A02G317600.1	0	3.522	2	1	1	1	503	54.3	8.29	2	1	0	100	8.5794e-17	0
TraesCS2A02G034800.1	0	3.677	6	1	11	1	316	32.8	5.68	1.64	1	0	15.198	2.04687e-05	476.51
TraesCS3D02G151300.1	0	10.523	17	1	1	1	142	15.7	9.99	4.03	1	0	100	8.5794e-17	0
TraesCS2A02G028800.2	0	25.279	10	5	17	3	722	78.8	8.76	36.76	5	1	100	8.5794e-17	0
TraesCS4A02G140000.1	0	18.877	5	4	96	3	809	92.2	6.73	174.66	4	0	100	8.5794e-17	0
TraesCS2A02G273100.1	0	46.67	22	5	24	5	379	41.4	7.31	61.96	5	0	5.025	0.010319	6.14
TraesCS4B02G223000.1.cds1	0	3.844	5	1	1	1	242	25.6	5.54	1.65	1	0	0.07	1.08223e-08	2.49
TraesCS2D02G076900.1	0	59.755	17	11	131	6	1018	114.7	6.87	370.2	11	0	100	8.5794e-17	0
TraesCS3B02G466400.2	0.009	1.847	1	1	1	1	875	98.8	6.98	0	1	0	100	8.5794e-17	0
TraesCS1A02G274400.1	0	161.158	62	15	576	8	376	41.5	5.48	1210.28	15	0	4.489	0.0055625	21.92
TraesCS5A02G391500.1	0	60.796	34	6	57	6	346	36.6	5.76	193.32	6	0	4.18	0.0146798	120.38
TraesCS1D02G080300.1	0	8.98	10	2	9	1	340	35.9	8.27	9.53	2	0	100	8.5794e-17	0
TraesCS7B02G489000.3	0	5.138	7	1	5	1	192	21.8	11.68	10.03	1	0	0.488	0.0468651	0
TraesCS1A02G203600.1	0	47.48	37	6	132	3	252	26.6	6.54	344.13	6	0	0.01	8.5794e-17	0
TraesCS7D02G235000.2	0	15.706	12	3	25	3	309	33.4	7.78	60.71	3	0	100	8.5794e-17	0
TraesCS5B02G003700.1.cds1	0	51.922	23	11	47	4	524	59.5	7.47	95.86	11	6	3.499	0.0476533	78.95
TraesCS2A02G372000.1	0	14.577	20	2	7	2	144	15.7	4.07	23.01	2	0	100	8.5794e-17	0
TraesCS3D02G412300.1.cds1	0	9.682	26	2	21	2	89	10.2	6.18	57.98	2	0	100	8.5794e-17	0
TraesCS5A02G428200.1	0	23.098	4	4	46	2	1368	145.6	6.06	119.41	4	1	100	8.5794e-17	0
TraesCS5B02G018700.2	0	204.745	70	17	824	1	325	34.1	5.77	2171.42	17	1	0.324	0.000478246	0.56
TraesCSU02G114000.1	0	6.742	6	2	4	2	736	78.8	7.4	3.09	2	0	100	8.5794e-17	0
TraesCS1D02G350400.1.cds1	0.001	2.696	2	1	2	1	473	50.6	5.9	0	1	0	100	8.5794e-17	0
TraesCS7A02G205200.2	0	48.408	10	10	63	2	1406	150.9	6	144.13	10	0	100	8.5794e-17	0
TraesCS3B02G268700.1	0	18.632	12	3	33	3	332	36	8.51	87.78	3	0	0.01	8.5794e-17	0
TraesCS2B02G419300.1	0	8.014	7	2	2	2	364	40.1	8.48	4.98	2	0	100	8.5794e-17	0
TraesCS3D02G228800.1	0	50.115	20	8	127	8	403	44.2	6.86	331.86	8	0	0.498	0.0491865	4.99
TraesCS1B02G205300.1	0	20.595	4	4	8	1	1369	149.4	6.67	18.85	4	0	100	8.5794e-17	0
TraesCS4B02G364000.1	0	10.167	8	2	35	2	272	29.4	8.5	68.15	2	0	0.339	0.00296194	12.01
TraesCS6B02G074100.1.cds1	0	5.632	3	1	5	1	537	58.3	7.47	12.15	1	0	100	8.5794e-17	0
TraesCS1D02G298300.1	0.009	1.81	3	1	8	1	560	62.3	8.98	8.44	1	0	100	8.5794e-17	0
TraesCS6B02G364600.1	0	254.757	45	30	804	2	630	69.9	7.64	1973.31	30	1	0.298	0.000655234	2.21
TraesCS3A02G247800.1	0	6.029	2	2	11	2	871	95.6	6.13	17.39	2	0	100	8.5794e-17	0
TraesCS4D02G107200.1	0	14.955	7	2	11	1	514	56.8	5.66	20.26	2	0	0.01	8.5794e-17	0
TraesCS7A02G536200.1	0	31.001	21	4	15	1	313	34.8	6.35	26.08	4	2	100	8.5794e-17	0
TraesCS7D02G053800.1	0	38.971	21	6	68	5	368	39.6	6.16	136.62	6	1	6.413	0.000176871	13.55
TraesCS4A02G062200.3	0.009	1.807	1	1	3	1	1303	144.8	5.94	0	1	0	0.01	8.5794e-17	0
TraesCS7D02G261800.1	0	175.803	43	14	524	3	472	49.6	6.55	1529.13	14	0	0.01	8.5794e-17	0
TraesCS2B02G091300.1	0	80.058	23	12	97	4	733	81.1	7.44	256.43	12	0	100	8.5794e-17	0
TraesCS2B02G501200.1	0	133.077	39	13	228	1	534	57.1	6.1	703.05	13	0	100	8.5794e-17	0
TraesCS4D02G329500.1	0	58.737	43	5	140	1	166	17.2	4.89	431.89	5	2	0.437	0.0208978	1.14
TraesCS7A02G290100.1.cds1	0	9.348	28	2	30	1	145	16	4.94	68.1	2	0	0.01	8.5794e-17	0
TraesCS7B02G016500.1	0	11.54	2	2	21	2	1481	164.1	7.59	34.26	2	0	100	8.5794e-17	0
TraesCS6B02G138300.1	0	11.327	7	2	7	2	493	53.7	6.79	18.8	2	0	100	8.5794e-17	0
TraesCS4D02G189200.2	0	80.022	71	8	105	3	164	17.5	5.17	270.29	8	5	6.001	4.93953e-05	10.41
TraesCS6A02G041900.1.cds1	0	38.727	13	5	25	1	594	64.6	6.15	86.39	5	0	100	8.5794e-17	0
TraesCS1B02G443200.1	0	165.519	58	12	438	1	341	35.5	8.38	1581.53	12	0	100	8.5794e-17	0
TraesCS2A02G363600.1	0	24.763	57	5	89	2	129	13.3	7.85	202.79	5	0	100	8.5794e-17	0
TraesCS4B02G227100.1	0.007	2.009	4	1	1	1	532	57.2	4.34	0	1	0	0.01	8.5794e-17	0
TraesCS5D02G310500.1	0	25.679	18	5	14	3	343	37.8	5.58	23.64	5	1	100	8.5794e-17	0
TraesCS2A02G277900.1	0	33.251	28	7	65	7	335	34.8	8.9	135.86	7	0	3.792	0.0403927	20.19
TraesCS3A02G411700.1.cds1	0	9.469	5	2	8	2	501	53.4	9.8	16.11	2	0	0.103	1.04942e-08	7.92
TraesCS3B02G090400.1	0	8.462	3	2	10	2	676	70.2	6.77	18.64	2	0	15.236	2.33738e-08	475.25
TraesCS5A02G213600.1	0	143.688	54	19	280	3	509	54.3	6.25	759.17	19	18	4.088	0.000651081	6.32
TraesCS7A02G427400.1	0	6.713	20	2	7	2	132	14.2	9.54	14.11	2	0	0.01	8.5794e-17	0
TraesCS3B02G096500.1	0.005	2.119	8	1	4	1	116	12.2	4.68	8.55	1	0	0.01	8.5794e-17	0
TraesCS2A02G188600.1	0	5.978	3	1	7	1	515	55.1	9.22	8.67	1	0	100	8.5794e-17	0
TraesCS7D02G164500.1	0	57.064	58	6	66	3	160	17.1	5.3	188.81	6	0	100	8.5794e-17	0
TraesCS7D02G366600.1	0	13.455	3	4	48	2	1517	170.9	8.27	63.58	4	0	100	8.5794e-17	0
TraesCS6A02G307800.1	0	5.811	3	1	3	1	676	73.9	6.76	3.82	1	0	12.013	0.00015128	608.19
TraesCS5A02G545700.1	0	59.878	51	7	178	1	210	22.7	8.87	399.73	7	2	0.384	0.00411575	11.64
TraesCS5D02G006500.1	0	4.059	3	2	6	2	534	60.4	9.23	2.01	2	0	100	8.5794e-17	0
TraesCS1B02G075200.1	0	9.919	8	3	13	3	530	57.8	8.32	19.68	3	0	0.01	8.5794e-17	0
TraesCS5D02G500300.1	0	10.349	5	3	4	3	870	96.1	6.1	2.02	3	0	0.01	8.5794e-17	0
TraesCS2D02G443500.1	0.007	2.001	3	1	6	1	392	44	5.54	7.95	1	0	0.01	8.5794e-17	0
TraesCS5D02G364100.1	0	13.819	11	3	12	3	324	35.5	6	20.52	3	0	100	8.5794e-17	0
TraesCS7A02G180100.1	0	4.571	4	1	2	1	314	35.3	7.28	4.76	1	0	100	8.5794e-17	0
TraesCS3B02G280400.2	0	143.559	39	10	368	1	455	50.3	6.37	1115.23	10	0	100	8.5794e-17	0
TraesCS2D02G161900.2	0	64.655	30	4	180	1	278	29.5	4.89	623.28	4	0	0.374	0.00137147	1.36
TraesCS2B02G244100.1.cds1	0	29.186	23	4	40	4	239	26.2	5.91	93.58	4	0	100	8.5794e-17	0
TraesCS1B02G351000.1	0	5.878	7	1	6	1	187	20.8	5.27	17.92	1	0	0.01	8.5794e-17	0
TraesCS4A02G062900.1	0	4.065	1	1	6	1	876	98.8	5.68	8.12	1	0	0.01	8.5794e-17	0
TraesCS5A02G164600.1	0	85.218	53	10	188	2	314	33	8.06	560.09	10	0	7.157	9.22583e-05	29.22
TraesCS1A02G194800.1	0	5.977	4	1	7	1	325	36.5	9.2	14.86	1	0	0.01	8.5794e-17	0
TraesCS5D02G550100.1	0	140.322	41	21	197	9	770	85.9	6.57	506.5	21	13	6.308	1.01532e-06	39.66
TraesCS2B02G118900.1	0	17.42	21	4	22	3	224	25.2	6.54	40.6	4	0	6.453	0.000651081	9.21
TraesCS4A02G103300.1.cds1	0	13.917	18	2	7	2	202	21.4	9.8	24.9	2	0	0.355	0.00174117	5.71
TraesCS3A02G212300.1	0	4.163	3	1	6	1	503	54.3	5.43	11.85	1	0	100	8.5794e-17	0
TraesCS3A02G230000.2	0	336.433	68	18	2630	15	259	28.1	8.07	7509.57	18	4	0.448	0.0150056	3.07
TraesCS4A02G239900.1	0	39.1	17	4	84	2	364	39.2	4.94	227.73	4	0	13.55	1.55003e-05	537.05
TraesCS6A02G173100.1	0	11.451	15	2	42	2	142	16.3	10.4	97.67	2	0	0.444	0.0107496	15.33
TraesCS7B02G147500.1	0	42.649	12	8	117	1	772	83.8	7.08	231.76	8	0	100	8.5794e-17	0
TraesCS2D02G497400.1	0	23.65	11	4	25	4	721	75.8	6.84	19.49	4	0	100	8.5794e-17	0
TraesCS3D02G097800.1	0	8.315	9	2	8	2	235	25.7	7.27	8.89	2	0	100	8.5794e-17	0
TraesCS5A02G025400.1	0	6.107	2	1	5	1	635	67.1	5.69	12.25	1	0	100	8.5794e-17	0
TraesCS7B02G021500.1	0	8.988	8	2	10	1	470	52.4	5.68	25.3	2	0	0.176	0.000143336	40.2
TraesCS6A02G340300.2	0	40.957	33	6	140	3	249	25.7	8.78	404.28	6	1	0.287	0.000263999	1.11
TraesCS4B02G030600.1	0	9.246	27	2	4	2	90	10	5.9	6.56	2	0	0.096	9.48926e-10	6.53
TraesCS5D02G258900.2	0	353.695	48	38	931	1	781	88.3	5.02	2649.41	38	0	0.01	8.5794e-17	0
TraesCS2D02G311400.1.cds1	0	39.839	26	3	23	3	219	24	5.99	64.98	3	0	0.01	8.5794e-17	0
TraesCS3B02G048900.1.cds1	0	13.914	14	3	30	1	261	26.2	6.54	42.67	3	0	100	8.5794e-17	0
TraesCS5D02G210600.1	0	32.884	21	6	39	1	356	37.3	5.67	82.79	6	0	100	8.5794e-17	0
TraesCS5A02G177400.1	0	192.364	39	25	344	1	915	99.6	6.8	779.12	25	1	0.391	0.0423812	14.36
TraesCS2A02G590600.1	0	110.753	51	14	354	3	388	41.2	9.31	861.05	14	8	0.15	3.40978e-09	0.32
TraesCS7D02G356600.2.cds1	0	7.254	4	2	16	1	675	74	7.44	18.96	2	0	0.01	8.5794e-17	0
TraesCS6A02G259400.1.cds1	0	4.775	5	1	2	1	356	38.3	5.08	2.24	1	0	100	8.5794e-17	0
TraesCS4D02G242400.1	0	70.675	38	10	305	1	265	28.2	10.74	660.98	10	0	0.347	0.00315006	2.41
TraesCS7A02G300500.1	0	24.883	37	4	117	1	119	13.8	11.39	242.53	4	0	0.01	8.5794e-17	0
TraesCSU02G024200.2	0	11.905	12	3	38	1	388	42.5	6.25	93.29	3	0	0.01	8.5794e-17	0
TraesCS6D02G089000.1	0	28.344	2	5	41	1	3924	427.6	4.01	53.54	5	0	0.01	8.5794e-17	0
TraesCS3D02G047800.1	0	16.753	12	3	25	3	364	39.6	5.78	56.07	3	0	0.494	0.0347893	12.48
TraesCS4A02G155600.1	0	9.748	5	1	4	1	321	35.8	8.03	9.74	1	0	100	8.5794e-17	0
TraesCS5A02G520600.3	0	12.642	2	3	12	2	1919	218.6	7.66	21.76	3	1	100	8.5794e-17	0
TraesCS3B02G183300.2	0	131.169	66	11	426	3	204	21.9	4.84	1236.53	11	0	7.766	2.36251e-05	72.49
TraesCS6D02G013600.1	0	9.049	4	3	10	2	682	74	6.47	12.98	3	1	4.291	0.00805765	5.84
TraesCS7A02G384500.1	0	3.489	1	1	3	1	622	68.7	8.73	5.73	1	0	100	8.5794e-17	0
TraesCS2D02G507900.1	0	14.411	13	3	10	2	288	32.1	5.64	28.42	3	1	10.019	3.49582e-06	15.03
TraesCS4D02G194800.1	0	4.226	5	1	9	1	326	34.8	9.8	12.72	1	0	6.677	0.00764361	142.11
TraesCS3A02G397800.1	0	13.578	4	4	12	1	1571	168.7	4.73	17.61	4	1	100	8.5794e-17	0
TraesCS4B02G386000.1	0	39.893	20	5	104	1	357	39.2	5.53	216.2	5	3	0.49	0.0477611	3.79
TraesCS4A02G141000.3	0	6.874	3	2	4	2	868	95.9	6.47	8.04	2	0	100	8.5794e-17	0
TraesCS5B02G300300.2.cds1	0	9.862	8	2	19	2	325	34	10.11	28.76	2	0	100	8.5794e-17	0
TraesCS4B02G367700.1.cds1	0	8.311	15	2	19	1	154	15.3	6.86	38.47	2	0	100	8.5794e-17	0
TraesCS4B02G180400.2	0	13.259	10	3	31	1	453	49.9	6.38	52.27	3	0	100	8.5794e-17	0
TraesCS3B02G602700.1	0	42.249	12	7	30	1	945	103.7	6.02	66.29	7	0	100	8.5794e-17	0
TraesCS5B02G210100.1	0	148.289	54	19	296	1	509	54.3	6.44	788.63	19	2	5.631	0.00765422	75.69
TraesCS4A02G036500.1	0	8.093	5	2	17	2	408	43.6	9.99	39.1	2	0	0.01	8.5794e-17	0
TraesCS2D02G409600.1	0	10.344	5	2	8	2	480	52.9	5.87	17.99	2	0	100	8.5794e-17	0
TraesCS7A02G012900.1	0	48.188	22	9	28	9	549	61.2	5.25	75.44	9	0	18.167	5.20732e-11	24.67
TraesCS5B02G195600.1	0.001	2.859	11	1	3	1	101	11.2	4.48	1.62	1	0	0.347	0.00377874	17.39
TraesCS2A02G108100.1	0	55.313	30	6	36	1	316	33.2	6.52	122.56	6	4	100	8.5794e-17	0
TraesCS7A02G040400.1	0	22.863	15	5	33	1	280	30.6	8.66	84.22	5	0	100	8.5794e-17	0
TraesCS5B02G419300.1	0	33.091	33	5	50	5	297	31	5.54	138.09	5	0	0.448	0.0110102	3.52
TraesCS5B02G462200.1.cds1	0	37.398	45	5	16	5	230	23.8	7.02	48.17	5	0	100	8.5794e-17	0
TraesCS5A02G151700.2	0	23.299	36	3	89	1	121	12.8	6.67	290.04	3	0	100	8.5794e-17	0
TraesCSU02G083300.1	0	5.446	7	2	11	2	422	47.5	5.19	9.27	2	0	100	8.5794e-17	0
TraesCS2A02G324500.1	0	4.772	6	1	3	1	266	30.1	8.94	4.47	1	0	10.333	0.000405417	709.77
TraesCS4D02G329400.1	0	36.244	43	6	95	2	175	17.8	4.97	251.42	6	3	0.458	0.021436	2.13
TraesCS4B02G182100.1	0	6.461	4	2	4	2	612	68.3	8.94	3.66	2	0	0.01	8.5794e-17	0
TraesCS2B02G578800.1	0	39.571	27	8	141	1	441	46.7	6.52	295.14	8	0	11.27	0.00037331	649.39
TraesCS7B02G128800.1	0	21.935	20	5	18	5	322	35.5	5.68	41.64	5	0	100	8.5794e-17	0
TraesCS4D02G147900.1	0.001	2.794	1	1	5	1	1289	146.2	7.55	1.72	1	0	100	8.5794e-17	0
TraesCS7A02G477900.1	0	17.911	23	3	14	2	235	25.3	5.44	24.11	3	0	100	8.5794e-17	0
TraesCS1B02G330200.1	0	7.574	8	2	5	2	386	41.9	7.64	9.13	2	0	0.01	8.5794e-17	0
TraesCS2B02G341200.1	0	22.581	17	4	87	1	372	39.7	7.27	140.29	4	0	100	8.5794e-17	0
TraesCS5A02G513500.1	0	115.434	53	12	349	1	275	29.8	10.15	1019.41	12	0	0.01	8.5794e-17	0
TraesCS7A02G446000.1	0	19.595	13	1	13	1	124	13.3	10.2	46.45	1	0	6.019	0.00518125	63.77
TraesCS1A02G021100.1.cds1	0	7.207	4	1	5	1	459	48.5	5.71	10.55	1	0	0.01	8.5794e-17	0
TraesCS7A02G478100.2	0	73.551	41	10	178	1	410	43.2	8.46	462.58	10	0	100	8.5794e-17	0
TraesCS6A02G323800.1	0	5.109	11	1	2	1	165	17.8	8.84	5.52	1	0	100	8.5794e-17	0
TraesCS2A02G424700.2	0	5.93	7	2	4	1	287	31.6	5.35	6.82	2	1	100	8.5794e-17	0
TraesCS4B02G210300.1	0	9.179	8	2	51	1	361	39.3	6.8	67.4	2	0	100	8.5794e-17	0
TraesCS2D02G107800.1	0	20.091	21	5	103	2	312	33.1	5.9	277.78	5	0	100	8.5794e-17	0
TraesCS5D02G565800.1.cds1	0	6.275	3	2	3	2	741	81.8	7.99	5.91	2	0	0.01	8.5794e-17	0
TraesCS3A02G438000.1	0	7.416	9	2	25	2	290	30.4	8.76	30.93	2	0	16.867	1.65798e-07	427
TraesCS7D02G003300.1	0	3.851	2	1	1	1	603	68.5	6.6	2.41	1	0	100	8.5794e-17	0
TraesCS7D02G289400.6	0	11.261	4	3	16	3	1242	141.9	7.56	27.34	3	0	100	8.5794e-17	0
TraesCS1A02G008300.1	0.01	1.795	1	1	10	1	1510	171	7.21	6.86	1	0	8.404	0.00230465	875.81
TraesCS4A02G192800.1.cds1	0	5.496	4	1	8	1	312	33.1	8.7	17.89	1	0	100	8.5794e-17	0
TraesCS2A02G280700.2	0	11.051	7	2	7	1	392	44.6	6.47	14.16	2	0	0.01	8.5794e-17	0
TraesCS3A02G331500.1	0	4.562	9	1	1	1	142	15.7	5.58	2.23	1	0	100	8.5794e-17	0
TraesCS3A02G119100.1	0	6.776	6	1	3	1	343	37.7	9.13	3.47	1	0	100	8.5794e-17	0
TraesCS2D02G482100.1	0	3.877	9	2	2	2	338	36.5	5.88	1.62	2	0	100	8.5794e-17	0
TraesCS3B02G313000.1	0	19.535	11	4	44	4	253	28.1	8.54	88.08	4	0	5.152	0.00362766	29.46
TraesCS7A02G325900.1	0	9.844	9	1	10	1	179	19.9	9.31	39.41	1	0	100	8.5794e-17	0
TraesCS5A02G104200.2	0	6.225	3	1	7	1	445	48.1	6.23	18.27	1	0	100	8.5794e-17	0
TraesCS3B02G104300.1	0	17.428	8	4	14	1	526	57.6	8.28	20.78	4	0	11.915	0.000172774	613.3
TraesCS3D02G291400.2	0	5.67	10	1	5	1	164	18.9	7.4	5.27	1	0	5.36	0.00792982	40.27
TraesCS4A02G201700.1	0	7.992	5	1	2	1	329	34.4	5.77	3.19	1	0	0.01	8.5794e-17	0
TraesCS3B02G504100.1	0.009	1.877	6	1	4	1	338	38	7.74	0	1	0	0.095	6.84634e-12	6.21
TraesCS7A02G125300.1	0	9.625	6	1	5	1	212	23.5	6.51	14.81	1	0	37.039	5.70035e-15	172.69
TraesCS6B02G327500.1	0	160.327	43	15	554	13	356	39.2	5.6	1391.87	15	0	3.47	0.00406004	17.17
TraesCS1A02G089900.1	0	6.664	4	2	7	2	746	86.7	6.9	3.84	2	0	100	8.5794e-17	0
TraesCS2A02G066900.1	0	346.163	67	17	6821	1	192	21.1	8.32	15023.4	17	0	0.452	0.0163613	0.52
TraesCS7A02G108800.1	0	6.811	9	2	7	2	327	35	8.25	17.17	2	0	100	8.5794e-17	0
TraesCS3D02G102300.1	0	29.933	15	6	28	3	496	54.3	5.3	62.57	6	1	0.01	8.5794e-17	0
TraesCS5B02G117400.2	0	8.681	3	1	5	1	546	59	7.85	15.63	1	0	100	8.5794e-17	0
TraesCS7B02G094700.1.cds1	0.008	1.882	3	1	8	1	346	36.5	8.92	3.29	1	0	100	8.5794e-17	0
TraesCS3D02G164500.2	0	122.486	72	13	403	5	207	22.1	4.88	1188.03	13	8	3.039	0.0163613	6.94
TraesCS2D02G108200.1	0	36.616	23	5	28	1	316	33	5.86	94.18	5	0	100	8.5794e-17	0
TraesCS2A02G284300.1	0.01	1.795	7	1	32	1	99	10.4	9.07	29.8	1	0	0.01	8.5794e-17	0
TraesCS7A02G062600.1	0	6.487	4	1	8	1	381	41.4	5.16	12.41	1	0	11.459	0.000234669	638.44
TraesCS1D02G094900.1	0	8.999	8	1	2	1	249	27.9	6.11	6.27	1	0	100	8.5794e-17	0
TraesCS3A02G061600.1	0	12.29	5	2	11	2	514	57.6	8.59	24.14	2	0	100	8.5794e-17	0
TraesCS3D02G038500.1	0	53.822	37	6	120	2	295	30.3	4.93	241.64	6	2	0.43	0.00944601	10.93
TraesCS2A02G215100.1	0	186.699	40	14	537	2	508	57.2	5.5	1699.86	14	0	0.256	0.000130593	8.94
TraesCS4D02G021400.1	0	163.716	42	20	297	1	643	71.7	6.24	837.48	20	0	0.01	8.5794e-17	0
TraesCS5A02G353400.1	0	21.579	16	5	54	2	358	36.5	5.1	125.21	5	0	100	8.5794e-17	0
TraesCS7A02G198900.1.cds1	0	19.661	22	3	89	3	174	18.9	7.72	266.7	3	0	0.444	0.00976723	3.23
TraesCS4A02G454800.1	0	24.253	27	6	33	2	243	26.4	5.34	78.13	6	3	4.067	0.0125622	35.54
TraesCS3A02G365600.1.cds1	0	14.454	12	2	7	2	225	24.2	5.94	18.1	2	0	5.355	0.00453981	34.94
TraesCS5D02G232400.1	0	19.264	17	4	21	4	351	37.6	6.6	39.88	4	0	0.086	1.24377e-11	4.7
TraesCS2B02G534700.1	0	10.602	9	1	12	1	206	20.1	9.76	43.56	1	0	100	8.5794e-17	0
TraesCS1A02G424100.1	0	50.603	22	9	45	8	510	56.2	6.64	121.85	9	1	4.569	0.0195075	8.57
TraesCS7A02G250300.1	0	13.75	10	2	17	2	394	43.6	5.36	60.21	2	0	100	8.5794e-17	0
TraesCS5A02G098700.2	0	14.775	7	3	29	1	528	58	6.44	67.24	3	0	100	8.5794e-17	0
TraesCS2D02G595100.1	0	8.824	13	2	55	1	214	23.7	7.11	110.69	2	0	0.01	8.5794e-17	0
TraesCS5A02G464900.1	0	11.243	9	2	9	2	308	33.3	5.82	25.94	2	0	100	8.5794e-17	0
TraesCS1A02G173800.1	0	7.07	4	1	3	1	463	49.9	7.47	9.36	1	0	100	8.5794e-17	0
TraesCS1B02G113400.1	0	78.661	26	14	176	1	566	63.2	6.09	398.88	14	0	100	8.5794e-17	0
TraesCS1D02G339200.1.cds1	0	7.23	5	2	10	1	485	52.4	6.38	24.47	2	0	100	8.5794e-17	0
TraesCS7A02G158400.1.cds1	0.001	2.639	4	1	3	1	342	36.7	5.16	3.53	1	0	100	8.5794e-17	0
TraesCS4A02G066200.1	0.002	2.5	2	1	9	1	515	56.9	8.75	6.57	1	0	100	8.5794e-17	0
TraesCS6A02G247700.1	0.005	2.088	8	1	9	1	234	26.3	7.85	0	1	0	100	8.5794e-17	0
TraesCS2B02G290200.1	0	36.768	27	5	72	1	267	28.4	6.23	230.75	5	0	0.098	3.32939e-07	6.87
TraesCS3D02G545200.1.cds1	0	3.88	3	1	13	1	470	50.3	6.48	27.13	1	0	0.01	8.5794e-17	0
TraesCS2B02G416900.1.cds1	0.001	2.616	2	1	4	1	778	82	7.05	6.68	1	0	0.01	8.5794e-17	0
TraesCS1B02G231400.2	0	18.815	13	3	19	3	313	34.1	5.5	43	3	0	100	8.5794e-17	0
TraesCS5B02G069500.1	0.004	2.225	2	1	38	1	339	37.1	7.61	68.31	1	0	0.286	0.000548187	3.87
TraesCS2A02G285500.1	0	8.209	18	2	12	2	141	15.2	7.06	13.38	2	0	0.01	8.5794e-17	0
TraesCS5D02G167600.4	0	6.303	3	2	5	2	820	89.3	6.2	6.18	2	0	0.115	2.08291e-07	11.12
TraesCS5A02G170500.1	0	11.707	8	2	61	1	337	37.3	5.95	142.83	2	0	100	8.5794e-17	0
TraesCS5A02G136000.1	0	5.093	7	2	4	2	423	45.5	7.03	6.23	2	0	0.01	8.5794e-17	0
TraesCS5A02G242700.1	0	8.338	5	1	9	1	485	51	5.73	19.99	1	0	100	8.5794e-17	0
TraesCS5A02G532000.1	0	82.557	26	11	326	2	462	49.4	6.46	879	11	0	0.39	0.00874387	7.07
TraesCS6D02G378400.1	0	34.174	27	7	59	1	328	36.5	6.8	111.73	7	0	0.239	0.000147627	101.21
TraesCS3A02G276100.1	0	11.127	6	2	40	1	507	54.8	6.49	97.6	2	0	100	8.5794e-17	0
TraesCS5B02G013200.1	0	45.919	36	4	95	1	167	16.2	5.25	308.3	4	0	0.01	8.5794e-17	0
TraesCS3A02G226800.1	0	9.562	8	1	62	1	136	15.4	6.19	110.49	1	0	0.476	0.0166551	2.51
TraesCS7A02G385200.1	0.001	3.115	30	1	3	1	66	7	9.54	0	1	0	100	8.5794e-17	0
TraesCS6D02G374400.1	0	98.613	40	12	224	1	413	44.6	9.35	582.2	12	0	0.171	7.10404e-05	36.7
TraesCS7D02G265200.1	0	90.248	30	18	244	1	742	82	7.12	618.27	18	0	0.01	8.5794e-17	0
TraesCS6B02G265800.2	0	7.786	10	2	9	2	237	25.7	7.66	15.94	2	0	100	8.5794e-17	0
TraesCS7D02G492300.1	0.001	2.583	3	1	1	1	455	49.1	7.87	2.41	1	0	100	8.5794e-17	0
TraesCSU02G047700.1	0	23.626	26	5	56	4	364	39.2	5.52	90.9	5	0	0.381	0.00454995	7.57
TraesCS5A02G384000.1	0	20.515	10	4	40	4	456	47.9	5.97	93.32	4	0	0.458	0.0251719	9.76
TraesCS3B02G341000.1	0	17.891	8	8	24	5	1104	128.9	5.91	22.04	8	0	100	8.5794e-17	0
TraesCSU02G166000.1	0	7.159	4	1	8	1	419	45.6	5.39	20.3	1	0	0.01	8.5794e-17	0
TraesCS6B02G406000.1	0	69.549	34	10	96	1	366	38.9	6.89	265.22	10	7	6.871	7.0383e-06	19.76
TraesCS6D02G374200.1	0	8.011	4	2	19	2	787	86.6	5.6	23.15	2	0	100	8.5794e-17	0
TraesCS5A02G297900.1	0	3.339	4	1	7	1	364	40.3	6.95	12.27	1	0	0.01	8.5794e-17	0
TraesCS1B02G350700.1	0	10.04	8	2	14	1	337	37	7.49	29.8	2	0	0.01	8.5794e-17	0
TraesCS5A02G039100.1	0	5.769	5	1	3	1	340	36.9	7.66	7.64	1	0	100	8.5794e-17	0
TraesCS5B02G493000.1.cds1	0	11.077	13	1	7	1	134	13.9	5.07	20.46	1	0	100	8.5794e-17	0
TraesCS3D02G469800.1	0	25.943	20	3	100	1	166	18.8	8.68	228.85	3	0	0.355	0.00130131	0.26
TraesCS5B02G261700.1.cds1	0	7.277	11	1	8	1	109	11.3	7.3	14.54	1	0	100	8.5794e-17	0
TraesCS4A02G066900.2	0	5.775	3	2	5	2	918	102.9	5.85	7.16	2	0	100	8.5794e-17	0
TraesCS4B02G224900.1	0.001	3.099	1	1	3	1	1040	116.3	5.17	4.22	1	0	0.01	8.5794e-17	0
TraesCS6B02G274600.1	0	15.06	11	4	36	2	425	47	7.08	73.27	4	0	9.003	0.000433993	816.7
TraesCS3D02G479300.1	0	30.024	8	5	46	1	805	86.5	7.3	90.55	5	0	9.256	0.00156441	794.05
TraesCS1D02G310300.1	0	4.455	13	1	5	1	107	11.8	7.34	3.29	1	0	100	8.5794e-17	0
TraesCS2D02G597500.2	0.003	2.263	1	1	1	1	948	106	7.09	1.74	1	0	0.01	8.5794e-17	0
TraesCS2B02G125500.1	0	56.05	30	6	30	1	316	33	6.19	104.43	6	0	10.917	2.27498e-08	23.13
TraesCS4A02G485400.2	0	155.818	32	16	467	4	616	68.4	5.5	1116.74	16	12	5.651	6.23889e-06	14.31
TraesCS6A02G333900.1	0	259.229	49	29	835	2	597	66	7.25	2027.87	29	0	0.183	1.33016e-06	0.07
TraesCS3D02G160600.2	0	5.988	2	1	20	1	641	70.4	8.62	15.15	1	0	0.01	8.5794e-17	0
TraesCS3A02G437700.1	0	90.768	41	10	173	10	363	39.5	8.05	504.6	10	0	4.676	0.00370702	17.18
TraesCS7D02G351300.1.cds1	0	22.673	23	5	13	5	287	31.5	6.55	28.89	5	0	100	8.5794e-17	0
TraesCS5D02G181600.4	0	185.871	38	25	334	2	915	99.6	6.73	747.76	25	19	0.274	0.000143169	1.08
TraesCS2A02G034000.1	0	3.342	5	1	15	1	374	41.2	7.33	3.61	1	0	100	8.5794e-17	0
TraesCS6D02G183200.1	0	127.203	26	24	464	3	968	110.1	6.11	857.48	24	0	100	8.5794e-17	0
TraesCS4A02G111100.1	0	26.009	13	6	43	5	717	80	6.28	90.07	6	0	0.01	8.5794e-17	0
TraesCS2A02G145900.1	0	60.475	43	9	240	2	275	29	8.81	551.75	9	0	100	8.5794e-17	0
TraesCS5A02G183300.1.cds1	0	19.624	27	3	12	2	164	17.6	8.24	32.35	3	0	0.308	0.00135537	8.91
TraesCS2A02G487400.1.cds1	0	9.946	6	2	15	1	483	51.3	6.65	36.6	2	0	100	8.5794e-17	0
TraesCS2D02G031000.1	0	3.888	2	1	5	1	484	53.6	6.09	9.6	1	0	100	8.5794e-17	0
TraesCS2A02G345500.1	0	4.488	2	1	5	1	563	62.7	7.71	13.66	1	0	100	8.5794e-17	0
TraesCS1A02G171000.1	0	215.508	58	16	485	2	417	44.7	9.26	1651.48	16	0	0.372	0.00420396	3.03
TraesCS1D02G338100.1	0	14.968	12	3	17	3	362	39.6	5.72	53.86	3	0	0.45	0.0370054	3.26
TraesCS7D02G523800.2	0	8.865	8	2	6	2	285	32.2	6.77	14.05	2	0	100	8.5794e-17	0
TraesCS6D02G193400.1	0	7.392	7	2	8	1	288	31.8	9.25	14.16	2	0	0.01	8.5794e-17	0
TraesCSU02G208000.1.cds1	0.006	2.057	1	1	4	1	483	55.4	8.94	0	1	0	100	8.5794e-17	0
TraesCS7D02G173800.1.cds1	0	115.119	59	11	261	2	315	33.6	5.8	792.66	11	0	100	8.5794e-17	0
TraesCS6B02G261500.2	0	7.617	6	1	8	1	418	46.3	4.96	4.34	1	0	0.01	8.5794e-17	0
TraesCS6A02G183700.1	0	10.762	16	3	9	1	306	35.1	5.22	11.82	3	1	100	8.5794e-17	0
TraesCS7A02G358700.1	0.001	2.821	2	1	2	1	526	58.7	6.05	4.94	1	0	100	8.5794e-17	0
TraesCS5A02G352100.2	0	7.068	8	1	1	1	173	19	9.54	3.6	1	0	0.01	8.5794e-17	0
TraesCS2B02G540100.2	0	75.746	21	7	299	6	463	50.5	5.12	891.96	7	1	3.5	0.00369702	4.34
TraesCS2A02G582100.1	0	3.87	5	1	18	1	171	19.3	7.84	21.37	1	0	100	8.5794e-17	0
TraesCS3B02G185500.1.cds1	0	72.641	12	10	772	1	750	83.2	7.11	1627.08	10	0	0.37	0.00560733	9.4
TraesCS5B02G559000.2	0	29.996	13	3	91	1	316	34.8	6.21	233.69	3	2	0.277	8.17139e-05	0.94
TraesCS4B02G335300.2	0	7.938	5	1	4	1	363	41.1	6.81	11.73	1	0	100	8.5794e-17	0
TraesCS2B02G133200.1	0	38.899	28	6	49	1	335	35.6	7.06	115.01	6	1	100	8.5794e-17	0
TraesCS3B02G276700.1	0	14.569	5	4	13	1	871	97.2	5.96	27.88	4	0	8.261	0.00289349	891.22
TraesCS1D02G176300.1	0	15.042	9	1	40	1	253	27.8	9.98	65.25	1	0	0.01	8.5794e-17	0
TraesCS3A02G081300.1	0	19.227	25	2	21	1	151	15.6	6.11	65.54	2	0	0.195	6.82379e-06	1.58
TraesCS1A02G144800.1	0	20.778	6	3	16	3	883	98.9	5.07	36.81	3	0	0.01	8.5794e-17	0
TraesCS3D02G104500.1	0	38.307	13	6	43	5	593	63.9	5.92	108.98	6	0	5.561	0.00289349	79.35
TraesCS6A02G409600.1	0	14.023	15	3	14	1	255	27.6	8.24	23.23	3	1	100	8.5794e-17	0
TraesCS6D02G358900.1	0	33.957	19	3	50	2	140	14.6	9.7	158.58	3	0	0.121	1.17289e-10	0.65
TraesCS7A02G475600.1	0.003	2.381	2	1	4	1	374	40.7	7.06	6.9	1	0	100	8.5794e-17	0
TraesCS5D02G198500.1	0	13.717	28	2	8	1	129	14.5	6.32	21.92	2	0	10.033	0.00200004	731.4
TraesCS5D02G216300.1	0	71.871	38	10	184	10	361	39.1	6.43	456.56	10	0	2.917	0.0265306	6.33
TraesCS6B02G176700.1	0.003	2.284	1	1	2	1	1011	113	8.1	0	1	0	0.01	8.5794e-17	0
TraesCS2A02G155200.1	0	22.885	24	2	29	1	201	20.5	5.17	99.86	2	0	27.834	2.60475e-10	245.7
TraesCS1D02G165500.1	0	15.585	18	3	42	3	244	25.3	7.9	98	3	0	100	8.5794e-17	0
TraesCS3B02G451800.1.cds1	0	10.532	23	3	33	3	91	10.5	6.43	68.13	3	0	100	8.5794e-17	0
TraesCS4A02G112800.1	0	4.022	4	1	3	1	259	28.6	5.15	4.22	1	0	100	8.5794e-17	0
TraesCS7D02G467000.1	0	50.279	36	9	75	2	289	30.8	9.96	145.14	9	0	100	8.5794e-17	0
TraesCS6A02G181700.1	0	3.73	4	1	3	1	264	28.8	7.5	7.73	1	0	100	8.5794e-17	0
TraesCS2B02G481600.1	0	61.402	24	4	74	2	263	27.2	9.1	226.79	4	0	4.721	0.00593432	6.75
TraesCS5D02G516500.1	0.001	2.645	5	1	2	1	222	24.3	6.38	4.13	1	0	100	8.5794e-17	0
TraesCS4B02G311600.2	0	4.392	4	1	27	1	267	29	7.84	23.65	1	0	14.754	2.01503e-06	491.5
TraesCS5B02G448100.1	0	27.79	21	2	23	2	153	17.3	10.13	58.5	2	0	0.01	8.5794e-17	0
TraesCS7B02G129300.1	0	189.533	48	23	660	1	526	58.8	5.2	1624.63	23	0	0.456	0.0335774	4.9
TraesCS2D02G542600.1	0	4.006	8	2	15	2	333	38	5.69	14.29	2	0	0.01	8.5794e-17	0
TraesCS7B02G274100.1	0	62.76	29	8	189	3	426	47.1	6.84	513.44	8	0	8.759	0.00390756	839.84
TraesCS7A02G177900.1	0	21.917	25	3	31	2	230	25.2	5.11	69.39	3	0	100	8.5794e-17	0
TraesCS6B02G249900.1	0	65.234	21	14	174	1	826	89.6	6.43	315.89	14	0	100	8.5794e-17	0
TraesCS5B02G141000.2	0	61.247	38	10	169	1	379	39.9	5.91	436.05	10	0	100	8.5794e-17	0
TraesCS1D02G295900.1	0	17.21	12	5	21	5	523	56.6	5.92	29.79	5	0	0.371	0.00320806	2.89
TraesCS4D02G147100.2	0	43.967	23	7	72	7	443	49.4	6.58	212.15	7	0	9.325	1.25371e-05	788.04
TraesCS5B02G414000.3	0	7.4	4	2	2	2	594	64.1	8.31	2.96	2	0	100	8.5794e-17	0
TraesCS1B02G189400.1.cds1	0	24.106	23	4	118	4	145	15.3	10.43	328.68	4	0	3.332	0.029989	52.85
TraesCS2D02G220900.3	0	188.414	45	15	549	3	503	56.6	5.43	1750.42	15	12	0.223	1.07125e-06	0.79
TraesCS1B02G191600.1	0	44.196	42	8	201	1	228	23.7	7.85	513.1	8	0	0.477	0.0320294	0.4
TraesCS7B02G178500.1	0	4.98	2	1	8	1	482	53.6	9.33	22.9	1	0	100	8.5794e-17	0
TraesCS3D02G370400.2	0	181.064	65	17	590	1	376	41.6	5.39	1315.01	17	0	100	8.5794e-17	0
TraesCS4B02G161300.1	0	32.147	23	6	41	6	267	28.9	5.68	94.7	6	0	100	8.5794e-17	0
TraesCS7A02G408800.1.cds1	0.01	1.785	3	1	1	1	377	41.5	6.92	0	1	0	100	8.5794e-17	0
TraesCS3A02G427500.1	0.003	2.289	4	1	1	1	232	24.4	5.52	0	1	0	100	8.5794e-17	0
TraesCS3B02G241500.1	0.004	2.142	2	1	1	1	501	54.6	5.34	0	1	0	0.01	8.5794e-17	0
TraesCS2A02G114000.1	0	40.047	31	6	45	2	337	35.8	7.02	112.96	6	0	100	8.5794e-17	0
TraesCS6B02G160800.1	0	7.242	9	2	4	2	302	32.3	5.9	8.27	2	0	14.524	3.23357e-06	499.61
TraesCS4A02G021600.1	0.007	1.985	3	1	6	1	320	34.4	9.82	0	1	0	0.01	8.5794e-17	0
TraesCS3B02G435100.1	0	33.694	16	3	39	1	279	29.4	7.24	126.97	3	0	100	8.5794e-17	0
TraesCS6A02G410200.1	0	9.864	2	1	19	1	648	70.3	6.73	42.01	1	0	0.119	1.63004e-06	12.33
TraesCS3A02G143200.2	0	17.806	10	4	18	4	755	83.9	7.81	26.82	4	0	0.01	8.5794e-17	0
TraesCS2A02G337600.1	0	11.176	7	2	6	1	378	41.4	8.66	17.61	2	1	100	8.5794e-17	0
TraesCS1A02G031100.1	0	25.387	19	4	12	4	372	39.9	7.11	24.28	4	0	0.072	2.84895e-14	2.72
TraesCS3A02G129600.1.cds1	0	39.872	40	7	104	7	194	20.3	8.76	270.33	7	0	3.583	0.0335736	9.39
TraesCS4A02G042100.1	0	13.473	6	2	17	2	521	56	7.72	49.03	2	0	100	8.5794e-17	0
TraesCS1B02G042300.1	0	21.682	28	3	64	1	144	15.1	7.09	161	3	0	0.39	0.0409113	11.82
TraesCS3D02G280500.1	0	4.137	7	2	12	1	231	25.6	7.2	23.14	2	0	100	8.5794e-17	0
TraesCS7B02G179200.1	0	16.204	20	2	18	2	122	13.2	11.39	34.01	2	0	0.01	8.5794e-17	0
TraesCS5B02G307600.1.cds1	0	13.701	10	3	16	3	477	52.1	6.1	34.6	3	0	100	8.5794e-17	0
TraesCS3A02G417000.2	0	75.021	25	13	252	1	688	74.5	6.46	530.43	13	0	0.01	8.5794e-17	0
TraesCS4A02G169200.3	0.001	3.152	3	2	3	2	881	96.3	5.5	3.74	2	0	100	8.5794e-17	0
TraesCS3A02G181500.1	0	6.469	7	2	18	2	392	42.3	9.41	18.82	2	0	0.01	8.5794e-17	0
TraesCS7B02G175300.2	0	109.043	49	14	260	13	435	46.7	5.19	655.91	14	0	3.282	0.0306755	5.86
TraesCS5D02G238800.1	0	26.463	9	3	39	1	474	51.3	5.96	86.68	3	2	11.066	5.33415e-08	119.81
TraesCS1A02G255800.1	0	33.083	11	5	21	5	712	76.5	7.25	40.76	5	0	0.01	8.5794e-17	0
TraesCS4B02G198600.1.cds1	0	40.836	38	7	154	1	220	24.1	8.41	362.52	7	0	0.01	8.5794e-17	0
TraesCS5B02G181500.1.cds1	0	26.276	35	4	42	3	164	17.6	8.46	117.63	4	0	0.296	0.00075669	5.66
TraesCS6A02G238600.1	0	204.074	49	23	505	2	581	65	6.05	1553.44	23	0	100	8.5794e-17	0
TraesCS3B02G107200.1	0	9.736	16	2	13	2	160	17.2	7.01	20.71	2	0	100	8.5794e-17	0
TraesCS7D02G062900.1.cds1	0	53.994	28	9	187	1	324	34.5	8.87	435.29	9	0	0.01	8.5794e-17	0
TraesCS5D02G388700.1	0	276.658	48	35	976	2	864	96.5	6.65	2095.33	35	1	0.499	0.0258613	23.63
TraesCS7D02G096700.1	0	3.588	10	2	13	2	396	42.2	6.2	4.14	2	0	0.317	0.000903302	2.09
TraesCS1A02G282100.1	0	4.57	4	1	1	1	378	42.2	5.41	2.28	1	0	0.01	8.5794e-17	0
TraesCS6A02G344000.2	0	43.57	10	9	44	1	1061	117	6.11	91	9	8	100	8.5794e-17	0
TraesCS1B02G326800.1	0	8.022	9	1	9	1	192	19.5	10.13	29.83	1	0	100	8.5794e-17	0
TraesCS5D02G476400.1.cds1	0	9.734	4	2	10	1	457	49.1	6.83	18.89	2	0	100	8.5794e-17	0
TraesCS7A02G439300.1	0	60.72	39	4	214	4	110	11.1	4.81	629.3	4	0	0.359	0.00220646	2.3
TraesCS2B02G148200.1	0	8.177	7	2	12	2	330	36.8	6.9	20.91	2	0	100	8.5794e-17	0
TraesCS5D02G185400.1	0	24.191	15	4	102	1	292	30.9	8.15	278.77	4	0	100	8.5794e-17	0
TraesCS4A02G162300.1	0	8.238	8	2	9	1	273	30.6	9.01	14.19	2	1	100	8.5794e-17	0
TraesCS5A02G521200.2	0	70.821	39	10	100	8	367	39	7.47	243.37	10	3	4.827	0.00767308	0.47
TraesCS1D02G213900.1	0	15.534	10	4	15	4	487	54	5.92	32.23	4	0	100	8.5794e-17	0
TraesCS6A02G369800.1	0	64.166	32	9	85	1	365	38.9	6.89	241.51	9	0	100	8.5794e-17	0
TraesCS2A02G235900.1	0	5.735	2	2	5	2	1625	182.2	6.3	5.91	2	0	0.01	8.5794e-17	0
TraesCS4A02G389900.1	0	17.899	33	1	19	1	55	6.3	4.81	56.26	1	0	100	8.5794e-17	0
TraesCS4B02G166000.1	0	21.226	15	3	47	3	396	42.2	5.35	106.12	3	0	0.115	1.82746e-09	11.05
TraesCS2D02G202000.1	0	205.67	35	28	405	1	1097	120.2	4.93	1123.09	28	0	100	8.5794e-17	0
TraesCS7B02G146600.1	0	8.543	20	1	21	1	122	13.8	9.94	57.02	1	0	100	8.5794e-17	0
TraesCS5D02G473100.1	0	14.768	15	2	40	2	306	30	4.75	62.78	2	0	5.288	0.00681232	42.61
TraesCS6A02G293400.1	0	4.308	4	1	1	1	363	39.9	6.46	3.05	1	0	0.01	8.5794e-17	0
TraesCS1D02G412200.1	0	221.265	48	17	457	16	516	55.1	5.3	1415.02	17	1	2.802	0.0344571	2.48
TraesCS7D02G329500.1	0	54.414	23	6	95	1	435	46	6.44	276.04	6	0	100	8.5794e-17	0
TraesCS2A02G184200.1	0.001	3.312	3	1	2	1	320	34	8.27	1.94	1	0	0.01	8.5794e-17	0
TraesCS4A02G056800.2	0	3.898	1	1	8	1	1537	167.7	7.5	15.77	1	0	0.2	4.7815e-06	59.32
TraesCS7A02G357300.2	0	11.458	13	3	10	3	297	31.9	5.1	10.15	3	0	100	8.5794e-17	0
TraesCS4D02G142000.1	0	7.074	13	2	5	1	214	22.8	8.97	12.96	2	0	100	8.5794e-17	0
TraesCS3A02G199400.1	0.001	3.069	2	2	3	2	1200	132.6	6.47	1.97	2	0	100	8.5794e-17	0
TraesCS4B02G271900.1.cds1	0	12.87	16	2	3	2	176	17.7	6.27	8.64	2	0	100	8.5794e-17	0
TraesCS4A02G007600.1	0	22.567	19	3	17	3	217	23.5	9.25	59.56	3	0	0.109	1.08915e-09	9.5
TraesCS4B02G158300.1	0	17.742	24	3	12	3	195	20.5	5.2	18.64	3	0	100	8.5794e-17	0
TraesCS6A02G102200.1	0	10.163	13	1	5	1	156	16.8	4.68	9.18	1	0	0.01	8.5794e-17	0
TraesCS6B02G341200.1.cds1	0	59.82	45	7	73	7	235	25.5	5.62	162.18	7	0	100	8.5794e-17	0
TraesCS6B02G230900.6	0	12.472	4	2	38	1	652	72.2	6.89	76.08	2	0	100	8.5794e-17	0
TraesCS3B02G463400.1	0	4.811	3	1	4	1	466	48.8	8.7	8.53	1	0	100	8.5794e-17	0
TraesCS4A02G164900.1	0	125.598	46	18	362	1	540	57.9	5.48	931.54	18	0	0.01	8.5794e-17	0
TraesCS1A02G142000.1.cds1	0	61.616	32	11	217	2	473	51.9	5.73	552.05	11	0	0.01	8.5794e-17	0
TraesCS5B02G015500.1.cds1	0	43.423	36	7	111	1	225	23.6	7.8	299.86	7	0	100	8.5794e-17	0
TraesCS4A02G279500.1.cds1	0	5.77	7	1	22	1	191	20.7	9.09	45.79	1	0	100	8.5794e-17	0
TraesCS3A02G292000.1	0	19.335	14	4	47	1	363	38.7	8.87	103.57	4	0	100	8.5794e-17	0
TraesCS1B02G155800.1	0	8.672	14	2	8	2	218	23.2	8.98	14.26	2	0	100	8.5794e-17	0
TraesCS7A02G558600.1.cds1	0	7.601	5	1	4	1	496	53.4	5.44	9.63	1	0	0.01	8.5794e-17	0
TraesCS4D02G032500.1.cds1	0.006	2.013	4	1	1	1	223	23.6	5.33	2	1	0	100	8.5794e-17	0
TraesCS4B02G276700.1	0	4.831	3	2	5	2	698	75.5	8.57	7.35	2	0	100	8.5794e-17	0
TraesCS1D02G305700.1	0	9.542	12	2	9	2	215	21.1	8.43	23.33	2	0	6.551	0.000579376	15.88
TraesCS2B02G427700.2	0	11.193	9	2	31	1	425	48.1	7.42	42.14	2	0	0.133	7.71798e-06	17.45
TraesCS7A02G010400.2	0	98.581	28	15	245	3	756	82.7	8.22	670.21	15	0	0.01	8.5794e-17	0
TraesCS4B02G348200.1	0	276.276	53	22	446	2	492	55.1	6.35	1253.85	22	23	8.368	5.56571e-09	98.91
TraesCS3B02G578200.1	0	39.742	28	4	33	4	227	24.4	6.77	97.1	4	0	100	8.5794e-17	0
TraesCS3D02G022100.1	0	9.322	14	3	16	1	270	28.8	10.07	19.2	3	0	100	8.5794e-17	0
TraesCS6B02G412100.1	0	17.811	19	3	39	2	140	14.4	9.91	103.58	3	1	0.059	8.5794e-17	0.43
TraesCSU02G075800.1	0.005	2.06	3	1	28	1	258	27.8	9.17	12.23	1	0	0.01	8.5794e-17	0
TraesCS7A02G222800.1	0	193.238	50	24	705	2	526	58.9	5.2	1731.83	24	21	0.454	0.0170194	2.51
TraesCS7A02G226400.1	0	14.638	9	2	17	2	365	40.6	5.11	16.56	2	0	100	8.5794e-17	0
TraesCS3B02G373000.1	0	243.293	63	28	790	2	557	60.6	5.6	2144.1	28	0	100	8.5794e-17	0
TraesCS3B02G568700.1.cds1	0	3.56	12	1	4	1	198	21.5	6.55	4.75	1	0	100	8.5794e-17	0
TraesCS7B02G380500.1	0	73.135	42	10	179	1	409	43	8.34	462.93	10	0	100	8.5794e-17	0
TraesCS3B02G219800.1	0	13.839	6	2	8	2	439	51.2	6.07	13.77	2	0	100	8.5794e-17	0
TraesCS1D02G168700.2	0	223.596	60	17	599	2	417	44.7	9.03	1859.43	17	17	0.401	0.00463375	7.79
TraesCS7A02G355400.1	0	5.446	11	2	3	2	218	21.8	8.34	4.54	2	0	100	8.5794e-17	0
TraesCS5D02G466800.3	0	49.494	22	9	157	2	533	59.5	8.65	308.57	9	0	0.127	9.83006e-06	15.05
TraesCS4B02G393100.1.cds1	0	238.394	46	37	342	33	903	99.7	6.57	858.67	37	3	4.22	0.00289349	94.31
TraesCS5B02G209800.1	0	114.629	50	12	290	2	356	37	6.28	971.52	12	11	3.066	0.0367017	16.52
TraesCS1B02G194700.1	0	4.637	5	1	3	1	237	24.9	5.03	4.95	1	0	100	8.5794e-17	0
TraesCS4A02G442100.1	0.002	2.41	3	1	2	1	351	37.5	9.82	3.46	1	0	0.091	2.99883e-11	5.45
TraesCS2B02G290900.2	0	16.92	9	4	34	4	681	76.5	5.97	58.82	4	0	0.01	8.5794e-17	0
TraesCS4B02G091900.1.cds1	0.006	2.044	1	1	1	1	934	106.6	6.83	1.8	1	0	100	8.5794e-17	0
TraesCS1A02G152600.1	0	74.436	32	8	278	2	252	27.3	8.48	786.73	8	6	0.33	0.00142626	8.34
TraesCS2D02G508100.1	0	9.241	8	2	10	1	292	31.9	5.63	26.09	2	0	100	8.5794e-17	0
TraesCS7D02G137200.1	0	71.524	30	11	123	1	522	58.6	9.06	261.33	11	8	3.775	0.0330205	9.97
TraesCS2D02G107900.1	0	115.657	74	14	259	11	314	32.5	8.06	730.79	14	3	4.058	0.000714163	13.97
TraesCS1B02G468300.1	0	6.658	12	2	22	2	153	16.1	7.33	49.79	2	0	0.078	6.22815e-12	3.46
TraesCS5D02G509800.1	0	218.48	53	22	793	1	447	50.3	7.33	1891.61	22	0	0.01	8.5794e-17	0
TraesCS1D02G079800.1	0	162.99	54	12	353	4	340	36.9	7.05	1073.53	12	8	2.962	0.0205642	19.6
TraesCS5B02G358900.1.cds1	0.007	1.942	3	1	4	1	406	44	6.92	3.74	1	0	100	8.5794e-17	0
TraesCS2A02G264000.1	0	3.593	4	1	1	1	230	25.1	6.27	2.55	1	0	100	8.5794e-17	0
TraesCS5B02G151000.1	0	29.523	25	4	59	4	257	28.1	5.99	151.87	4	0	100	8.5794e-17	0
TraesCS3D02G543600.1	0.007	1.959	4	1	53	1	505	56	6.39	8.77	1	0	5.34	0.0192635	28.86
TraesCS2A02G350700.1	0	17.035	13	3	26	3	276	29	8.84	73.86	3	0	100	8.5794e-17	0
TraesCS7A02G439100.1	0	11.782	3	2	13	2	828	88.1	7.25	27.24	2	0	100	8.5794e-17	0
TraesCS3B02G441800.1	0.001	2.715	4	1	1	1	274	29.7	7.69	2.11	1	0	0.01	8.5794e-17	0
TraesCS5D02G231400.1	0	57.381	50	8	568	2	153	17.1	6.06	1294.98	8	0	0.01	8.5794e-17	0
TraesCS1B02G069300.2	0	14.637	5	4	8	4	1125	127	5.82	13.23	4	0	0.082	7.16566e-12	4.03
TraesCS2B02G292100.1	0	72.66	30	11	167	1	347	37.7	6.37	385.86	11	0	100	8.5794e-17	0
TraesCS6A02G182500.1	0	143.974	34	23	404	2	882	98.5	5.3	968.73	23	0	100	8.5794e-17	0
TraesCSU02G040600.1	0	7.051	4	2	10	2	559	61.8	5.88	20.48	2	0	100	8.5794e-17	0
TraesCS6A02G163500.1	0	15.517	15	3	18	2	158	17	4.83	23.35	3	1	5.247	0.0164186	87.12
TraesCS3D02G251900.1	0	27.931	30	5	43	1	226	24	5.07	96.72	5	0	100	8.5794e-17	0
TraesCS1A02G186100.1.cds1	0	21.368	11	2	30	1	233	25.2	5.33	90.36	2	0	9.325	1.42704e-05	61.61
TraesCS2A02G586500.1	0	7.094	10	2	13	2	264	28.1	7.39	15.54	2	0	0.01	8.5794e-17	0
TraesCS6A02G399100.1	0.005	2.138	11	1	2	1	121	13.7	6.33	0	1	0	0.112	1.99841e-10	10.37
TraesCS2B02G329100.1.cds1	0	25.569	22	5	23	5	426	47.6	5.86	41.88	5	0	0.01	8.5794e-17	0
TraesCS7D02G089300.1	0	40.528	20	7	86	7	397	43	6.37	181.54	7	0	0.184	8.15841e-07	0.73
TraesCS5B02G283800.2	0	17.968	19	4	13	4	411	45.7	6.58	21.05	4	0	100	8.5794e-17	0
TraesCS6A02G102500.1	0	33.072	12	5	59	2	547	60.6	6.42	138.17	5	0	0.01	8.5794e-17	0
TraesCS2A02G408500.1	0	53.937	54	7	543	1	229	25.6	6.81	1275.43	7	0	13.335	2.93273e-08	546.02
TraesCSU02G067800.1	0	3.759	2	1	13	1	976	107.9	7.78	0	1	0	13.905	2.3751e-05	522.82
TraesCS7A02G312800.1	0	8.292	5	2	5	1	447	49.8	8.9	12.64	2	0	100	8.5794e-17	0
TraesCS4B02G348300.1	0	242.155	49	20	356	2	492	55.1	5.99	992.89	20	0	100	8.5794e-17	0
TraesCS6B02G122700.1	0	39.142	33	5	1248	1	212	22.8	5.1	2375.9	5	0	0.467	0.0345661	31.68
TraesCS4B02G367600.1.cds1	0	5.375	9	2	13	2	197	17.4	8.09	25.58	2	0	6.797	0.000104842	16.2
TraesCS5B02G268300.1	0.007	1.949	5	1	5	1	347	37.6	5.55	2.07	1	0	0.01	8.5794e-17	0
TraesCS5B02G162100.1	0	74.292	46	10	153	2	312	32.9	8.06	437.61	10	7	5.517	9.10637e-06	29.73
TraesCS1A02G369600.1	0	138.757	43	19	442	2	501	56.4	5.31	1244.34	19	0	0.01	8.5794e-17	0
TraesCS2A02G172100.2	0	3.75	4	1	1	1	273	30.2	5.71	1.63	1	0	100	8.5794e-17	0
TraesCS4D02G212200.1.cds1	0	11.826	13	2	49	1	161	17.7	5.69	43.43	2	0	0.01	8.5794e-17	0
TraesCS4A02G154700.1.cds1	0	13.841	11	2	16	2	133	14.9	10.83	46.47	2	0	0.476	0.0268614	1.55
TraesCS2D02G058400.1	0	6.419	6	2	16	2	306	31.5	7.85	28.41	2	0	4.291	0.0227457	76.45
TraesCS3A02G446200.1	0	47.24	18	6	47	1	498	54.3	6.09	131.34	6	0	4.582	0.0157215	24.82
TraesCS3A02G142800.1	0	86.265	37	8	147	1	425	44.9	7.17	499.68	8	0	0.01	8.5794e-17	0
TraesCS6B02G186400.1	0	7.83	15	2	21	1	158	17	5.08	22.7	2	0	100	8.5794e-17	0
TraesCS6D02G251000.1	0	93.652	49	14	145	1	446	48.7	5.44	362.51	14	0	100	8.5794e-17	0
TraesCS7B02G479700.1	0	23.842	25	6	31	6	310	33.7	6.6	71.85	6	0	5.068	0.00352438	20.19
TraesCS4B02G117300.1	0.005	2.109	4	1	1	1	369	39.9	5.45	0	1	0	100	8.5794e-17	0
TraesCS4A02G165600.1	0	4.822	6	2	4	2	489	52.5	7.03	1.84	2	0	100	8.5794e-17	0
TraesCS5D02G027600.1	0	211.355	70	17	867	3	325	34.1	5.77	2321.11	17	0	0.408	0.00894874	2.79
TraesCS5A02G374400.3	0.007	1.93	2	1	4	1	613	66.4	8.6	0	1	0	0.01	8.5794e-17	0
TraesCS7B02G455900.1	0	8.016	11	2	7	2	285	32.1	6.25	12.71	2	0	100	8.5794e-17	0
TraesCS5A02G305100.1	0	8.402	3	1	6	1	473	50.4	6.21	9	1	0	100	8.5794e-17	0
TraesCS6D02G041600.1	0	19.004	16	5	9	5	373	40	7.05	18.97	5	0	100	8.5794e-17	0
TraesCS2A02G216100.1	0	3.353	4	1	5	1	290	31.7	9.85	0	1	0	100	8.5794e-17	0
TraesCS6B02G260800.2	0	33.046	23	5	113	4	341	36.3	6.02	275.43	5	1	3.493	0.035776	48.2
TraesCS1A02G149800.1	0	5.857	4	2	4	1	689	76.9	7.27	1.93	2	0	14.768	1.47631e-05	491.02
TraesCS5D02G098900.2	0.001	2.656	1	1	10	1	1172	130.4	7.46	2.05	1	0	0.485	0.0401565	4.31
TraesCS6B02G150600.1	0	89.973	36	14	310	1	484	52.5	7.06	614.77	14	0	0.262	0.00208633	5.38
TraesCS7A02G299900.1	0	6.871	8	2	32	2	269	29.8	5.67	60.88	2	0	5.045	0.00674593	2.61
TraesCS6D02G217000.3	0	5.522	5	1	4	1	387	40.9	6.95	5.63	1	0	100	8.5794e-17	0
TraesCS6B02G039500.1.cds1	0	76.973	34	12	220	1	481	53.1	5.96	497.77	12	0	0.01	8.5794e-17	0
TraesCS1B02G084700.1	0	279.616	57	23	949	1	503	52.8	7.96	2694.19	23	0	8.744	0.00401487	841.26
TraesCS7A02G306600.1	0	61.647	23	11	78	11	576	64.6	8.06	203.29	11	0	3.943	0.0213712	0.91
TraesCS5D02G343000.1	0.001	2.807	2	1	1	1	602	65.9	6.19	0	1	0	20.747	4.78176e-09	341.92
TraesCS3B02G332900.1	0.001	2.761	3	1	1	1	360	40	7.88	1.9	1	0	0.01	8.5794e-17	0
TraesCS3A02G295500.1	0	7.006	4	2	48	1	689	75.1	7.01	130.36	2	0	100	8.5794e-17	0
TraesCS7D02G048000.1	0	6.638	3	1	7	1	509	53.1	7.71	19.3	1	0	10.47	7.43984e-05	700.28
TraesCS2A02G206000.1	0	10.919	12	2	30	1	272	29.6	9.16	31.36	2	0	100	8.5794e-17	0
TraesCS4B02G367400.1.cds1	0	15.373	17	1	12	1	148	14.4	7.93	50.16	1	0	100	8.5794e-17	0
TraesCS2D02G561000.1	0.001	2.843	4	1	3	1	390	41.6	6.74	4.33	1	0	100	8.5794e-17	0
TraesCS3B02G551300.1	0	21.252	19	3	20	1	197	21.5	8.16	61.18	3	0	100	8.5794e-17	0
TraesCS4A02G083900.1	0	67.162	20	10	87	10	722	79	7.64	241.01	10	0	4.769	0.00410711	17.89
TraesCS4A02G436200.1.cds1	0	36.306	18	4	28	2	395	41.9	5.62	81.27	4	0	100	8.5794e-17	0
TraesCS3B02G113800.1	0	34.663	36	6	103	1	275	29.6	6.54	266.95	6	0	0.01	8.5794e-17	0
TraesCS2B02G226900.1.cds1	0	5.191	5	1	6	1	334	36.3	7.25	12.82	1	0	100	8.5794e-17	0
TraesCS2D02G261800.1	0.001	2.86	14	1	4	1	70	8	9.28	7.61	1	0	15.857	8.82422e-06	455.73
TraesCS3B02G353000.1	0	64.878	57	9	209	7	203	21.7	6.39	523.4	9	0	4.854	0.00369702	8.34
TraesCS3A02G184300.1	0	9.031	6	2	4	2	445	47.5	6.48	9.42	2	0	100	8.5794e-17	0
TraesCS3A02G290200.1	0	45.842	47	8	180	2	206	23.1	5.33	361.05	8	0	100	8.5794e-17	0
TraesCS2D02G014900.1.cds1	0	4.679	2	1	1	1	637	67.5	6.2	2.37	1	0	100	8.5794e-17	0
TraesCS2D02G199700.1	0	5.762	5	2	5	2	355	37.7	5.92	9.53	2	0	0.01	8.5794e-17	0
TraesCS5D02G044100.2	0	3.712	2	1	6	1	757	81	8.09	0	1	0	100	8.5794e-17	0
TraesCS6B02G113200.1	0	33.794	14	8	109	1	637	69.9	8.85	262.01	8	0	100	8.5794e-17	0
TraesCS1A02G015700.1	0	10.654	8	3	18	1	362	40.3	5.8	34.81	3	0	100	8.5794e-17	0
TraesCS4B02G371900.1	0	26.546	21	6	40	6	387	40.9	8.25	75.51	6	0	100	8.5794e-17	0
TraesCS4A02G368800.1	0	37.419	16	2	145	2	170	18.2	10.1	420.52	2	0	0.426	0.00892823	10.02
TraesCS6B02G277100.1.cds1	0	3.896	10	1	2	1	126	12.6	6.89	3.83	1	0	100	8.5794e-17	0
TraesCS7A02G325400.1.cds1	0	62.825	33	2	213	2	143	15.3	4.68	663.12	2	0	2.84	0.0305059	46.91
TraesCS6A02G232100.1	0	10.558	13	2	18	2	241	28	5.58	14.25	2	0	0.01	8.5794e-17	0
TraesCS5B02G246400.1	0	15.091	6	3	21	3	776	86.2	6.6	46.57	3	0	100	8.5794e-17	0
TraesCS5D02G302900.1	0	21.882	10	4	36	1	512	57.6	6.16	89.93	4	1	100	8.5794e-17	0
TraesCS6D02G313100.1	0	260.653	49	32	844	3	597	66	7.25	2001.52	32	28	0.324	0.000403989	1.26
TraesCS7B02G314800.1	0	112.684	43	13	332	1	428	46.2	5.83	976.94	13	0	100	8.5794e-17	0
TraesCS2D02G571700.1.cds1	0.001	2.85	1	1	1	1	1054	116.6	9.09	1.88	1	0	100	8.5794e-17	0
TraesCS4A02G149200.1	0	8.958	15	2	3	2	184	20.4	6.42	7.54	2	0	100	8.5794e-17	0
TraesCS7B02G010400.1.cds1	0	8.509	9	3	16	3	469	50.2	5.49	12.21	3	0	100	8.5794e-17	0
TraesCS2B02G436600.1.cds1	0	149.066	60	11	935	11	104	11.5	11	2651.29	11	0	2.84	0.0305059	4.64
TraesCS5A02G052600.1	0	36.025	20	5	34	1	502	55.5	6.2	86.42	5	0	100	8.5794e-17	0
TraesCS2D02G114800.1	0	27.654	22	6	35	2	335	35.5	7.58	68.81	6	2	9.287	2.16342e-05	4.81
TraesCS5B02G355800.1	0	10.704	8	2	10	1	358	36.6	5.97	33.84	2	0	100	8.5794e-17	0
TraesCS2B02G371800.1	0	19.05	10	3	15	2	475	51.5	6.04	38.42	3	0	100	8.5794e-17	0
TraesCS2B02G398400.1	0	56.385	16	10	156	1	713	77.2	6.54	385.6	10	0	100	8.5794e-17	0
TraesCS1A02G109200.1	0	20.925	10	3	11	1	474	52.1	9.03	34.78	3	1	100	8.5794e-17	0
TraesCS5A02G156800.1	0	8.017	11	2	6	2	258	29	5.59	1.92	2	0	12.324	0.000185492	592.38
TraesCS1B02G378900.1.cds1	0	10.074	4	2	19	2	674	74	7.62	19.53	2	0	12.058	0.000288516	605.86
TraesCS5A02G429500.1	0	6.976	5	2	3	2	354	40.6	9.17	4.61	2	0	0.01	8.5794e-17	0
TraesCS3D02G001400.1.cds1	0	64.11	25	9	64	1	491	52.1	5.33	195.62	9	0	100	8.5794e-17	0
TraesCS6B02G473000.1	0	171.494	44	28	505	1	765	85.4	6.01	1343.29	28	0	100	8.5794e-17	0
TraesCS3B02G130500.1.cds1	0	38.093	31	5	69	1	162	17.6	5.47	156.46	5	0	0.01	8.5794e-17	0
TraesCS5A02G229700.2	0	3.511	2	1	4	1	656	72	8.79	8.84	1	0	100	8.5794e-17	0
TraesCS4B02G052300.1	0	173.96	44	19	390	14	495	55.7	5.59	970	19	4	3.06	0.0152963	40.73
TraesCS4D02G122600.1	0	12.721	8	2	14	2	343	37	7.08	32.54	2	0	100	8.5794e-17	0
TraesCS7A02G232700.1	0	11.702	23	2	7	2	167	17.6	8.94	11.18	2	0	0.01	8.5794e-17	0
TraesCS5A02G192000.1	0	10.452	8	3	5	3	608	66.7	6.83	6.17	3	0	100	8.5794e-17	0
TraesCS2D02G053300.1.cds1	0	5.687	4	2	9	2	817	90.7	5.92	15.28	2	0	100	8.5794e-17	0
TraesCS1D02G375200.1.cds1	0	11.554	31	2	971	1	154	16.4	7.39	1772.78	2	0	0.01	8.5794e-17	0
TraesCS1A02G193500.1	0	83.357	31	11	350	1	360	38.2	4.88	944.59	11	10	2.966	0.0203544	5.56
TraesCS7B02G241100.1	0	27.007	20	4	98	1	260	28.1	7.27	206.89	4	3	4.292	0.0147034	35.07
TraesCS2D02G128900.1.cds1	0	9.939	19	2	11	2	123	13.1	10.13	15.68	2	0	100	8.5794e-17	0
TraesCS1A02G180800.1	0	4.35	3	1	7	1	375	40.8	8.68	0	1	0	0.01	8.5794e-17	0
TraesCS5A02G249200.1	0	60.592	37	10	80	2	343	37.6	6.27	222.52	10	5	3.955	0.0191006	2.05
TraesCS3D02G150400.1	0	7.492	7	3	4	3	590	66.5	8.66	1.82	3	0	100	8.5794e-17	0
TraesCS6A02G405700.1	0	43.16	20	5	181	1	292	30.9	8.15	546.1	5	0	100	8.5794e-17	0
TraesCS7A02G279300.1	0.003	2.335	10	1	5	1	164	18.1	8.44	6.39	1	0	0.01	8.5794e-17	0
TraesCSU02G061800.1	0	123.201	38	19	214	7	770	86	6.39	523.24	19	0	7.281	4.30195e-05	1.78
TraesCS5B02G005000.1	0	5.473	3	2	10	2	688	75.3	5.24	12.95	2	0	0.01	8.5794e-17	0
TraesCS3A02G363700.1	0	56.545	19	10	35	8	730	78.7	6.47	73.65	10	0	100	8.5794e-17	0
TraesCS5A02G168200.1	0	3.506	8	2	11	2	327	34	5.24	6	2	0	100	8.5794e-17	0
TraesCS3B02G354100.1	0	6.279	5	1	3	1	310	34.1	7.02	8.61	1	0	0.01	8.5794e-17	0
TraesCS2A02G544100.1.cds1	0.004	2.155	1	1	1	1	538	56.7	6.52	0	1	0	100	8.5794e-17	0
TraesCS4A02G320200.2	0	28.461	14	3	73	1	313	34.5	5.95	194.83	3	0	0.01	8.5794e-17	0
TraesCS6A02G272700.1	0	12.957	8	1	18	1	383	41.8	6.55	56.47	1	0	100	8.5794e-17	0
TraesCS5D02G339000.1.cds1	0	4.659	14	1	1	1	148	15.1	10.33	1.85	1	0	0.01	8.5794e-17	0
TraesCS1D02G435200.1.cds1	0	7.585	22	4	62	4	170	20.4	11.94	57.13	4	0	0.257	8.75112e-06	1.61
TraesCS7A02G203200.1	0	11.308	12	3	13	3	441	47.5	7.23	12.86	3	0	100	8.5794e-17	0
TraesCS2A02G012200.1	0	43.682	13	11	83	1	1036	112.4	7.34	174.36	11	0	100	8.5794e-17	0
TraesCS1B02G410800.2	0	13.155	18	4	21	4	390	43.6	7.2	35.86	4	0	6.397	0.0111891	40.05
TraesCS4D02G342800.1	0	287.093	51	21	438	9	493	55.2	6.05	1256.14	21	0	12.407	3.3429e-10	31.91
TraesCS5A02G326100.1	0	17.904	10	2	15	2	377	40.9	6.2	36.63	2	0	100	8.5794e-17	0
TraesCS1B02G480600.3	0	8.276	2	2	6	1	1239	125.2	9.16	11.55	2	0	100	8.5794e-17	0
TraesCS7B02G219900.1	0	59.725	35	8	47	1	322	34.4	6.15	137.81	8	0	100	8.5794e-17	0
TraesCS6A02G387800.1	0	10.41	6	2	24	2	413	45.2	6.7	23.49	2	0	0.01	8.5794e-17	0
TraesCS3A02G204500.1	0	8.478	3	1	8	1	493	53.8	6.28	30.31	1	0	100	8.5794e-17	0
TraesCS6D02G393200.1	0	14.185	15	3	15	1	255	27.6	7.84	24.73	3	0	100	8.5794e-17	0
TraesCS4B02G094600.1	0	4.44	1	1	1	1	1096	122.7	7.42	1.7	1	0	100	8.5794e-17	0
TraesCS6A02G195200.1	0	325.928	52	43	1081	5	916	101.5	6.27	3037.35	43	0	0.457	0.0305191	2.8
TraesCS7D02G475600.1	0	78.119	27	9	93	7	503	52.6	8.16	251.95	9	2	4.408	0.0121981	2.64
TraesCS1A02G325400.1	0	34.263	19	5	51	1	453	47.9	6.74	143.81	5	3	4.032	0.0107984	2.24
TraesCS1A02G136100.1	0	37.443	35	6	31	1	253	26.5	6.7	108.3	6	0	100	8.5794e-17	0
TraesCS7B02G178700.1	0	21.832	16	3	36	3	316	34.6	6.19	100.18	3	0	0.01	8.5794e-17	0
TraesCS3A02G248000.1	0	18.406	5	4	28	1	871	97.4	5.76	52.43	4	2	100	8.5794e-17	0
TraesCS2D02G069900.1.cds1	0	4.706	6	2	5	1	626	68	6.71	2.54	2	0	100	8.5794e-17	0
TraesCS2D02G324900.1	0	3.499	6	2	17	2	228	24.9	7.5	18.71	2	0	0.432	0.00703822	2.88
TraesCS6A02G017500.2	0	80.045	24	14	174	1	914	101.8	6.37	386.58	14	0	0.01	8.5794e-17	0
TraesCS6D02G295500.2	0	22.601	27	4	26	4	215	23.5	6.32	40.68	4	0	0.01	8.5794e-17	0
TraesCS2A02G034100.1.cds1	0	15.462	34	3	41	3	95	9.8	6.47	110.33	3	0	100	8.5794e-17	0
TraesCS1D02G074400.1.cds1	0	6.558	3	1	10	1	421	45.8	6.47	30.12	1	0	100	8.5794e-17	0
TraesCS1A02G391600.1	0	5.753	2	2	12	2	1188	132.5	5.16	1.74	2	0	0.01	8.5794e-17	0
TraesCS6A02G194000.1	0	8.382	8	4	16	3	448	50.6	7.8	15.91	4	1	0.39	0.00807052	0.56
TraesCS5A02G163300.1	0.001	3.208	2	1	2	1	541	60.5	7.18	3.52	1	0	100	8.5794e-17	0
TraesCS6A02G051500.1	0.001	3.118	2	1	1	1	410	43.9	7.49	2.17	1	0	100	8.5794e-17	0
TraesCS4B02G243400.1.cds1	0	30.288	12	5	34	1	580	62.6	5.95	86.83	5	0	0.01	8.5794e-17	0
TraesCS5A02G374800.1	0.009	1.869	4	1	12	1	222	24	5.48	12.21	1	0	16.596	8.89089e-10	434.37
TraesCS7B02G401600.1	0	5.757	5	2	5	2	424	45.8	9.06	9.9	2	0	10.538	0.00062345	695.63
TraesCS1B02G164000.2	0	21.416	17	5	65	5	361	40.2	6.81	115.47	5	0	4.816	0.00447987	26.43
TraesCS7B02G280700.1	0	85.344	28	11	185	2	477	54.2	5.82	546.21	11	0	100	8.5794e-17	0
TraesCS1B02G434100.2	0.001	3.217	2	1	9	1	777	83.5	7.06	3.66	1	0	100	8.5794e-17	0
TraesCS2B02G181600.1	0	61.522	30	4	195	1	278	29.5	4.89	650.79	4	3	0.348	0.00122219	2.02
TraesCS1A02G418300.1	0	24.086	7	3	50	3	500	53.3	8.43	131.67	3	0	4.089	0.0426422	13.79
TraesCS5A02G135500.1	0	4.68	2	1	6	1	414	46.6	5.1	10.13	1	0	0.01	8.5794e-17	0
TraesCS7A02G562600.1	0	78.08	29	14	150	1	714	80.3	5.47	245.86	14	0	100	8.5794e-17	0
TraesCS5A02G003700.1.cds1	0	35.659	17	8	34	1	524	59.5	7.21	78.26	8	0	100	8.5794e-17	0
TraesCS6B02G468200.1	0	5.029	1	2	6	2	1971	226.5	9.03	9.9	2	0	0.102	1.33171e-06	7.78
TraesCS4A02G152200.1.cds1	0	13.969	31	3	36	1	143	16.3	9.29	45.73	3	0	0.01	8.5794e-17	0
TraesCS7D02G008800.2	0	19.181	9	4	17	3	644	70.8	5.33	39.1	4	0	16.45	1.38712e-07	438.45
TraesCS2D02G152000.1	0.009	1.826	4	1	2	1	347	38.6	10.13	0	1	0	0.01	8.5794e-17	0
TraesCS3D02G038900.1	0	6.126	8	2	9	1	280	30.3	8.41	17.22	2	0	0.01	8.5794e-17	0
TraesCS1B02G478100.1	0.001	2.555	2	1	3	1	476	52.3	8.1	0	1	0	0.01	8.5794e-17	0
TraesCS2A02G459800.1	0	25.562	17	4	11	1	270	28	7.88	29.73	4	0	100	8.5794e-17	0
TraesCS4A02G437900.1	0	34.116	16	4	21	2	437	46.1	6.33	62.49	4	1	0.365	0.0023591	361.4
TraesCS2A02G288100.1	0	60.37	23	12	126	1	665	74	6.06	271.76	12	0	0.01	8.5794e-17	0
TraesCS1A02G273900.1	0	34.662	17	5	158	2	341	37.1	6.05	341	5	0	100	8.5794e-17	0
TraesCS4B02G379500.1	0	64.634	50	7	157	3	218	23.3	8.75	339.51	7	4	0.264	2.68639e-05	1.27
TraesCS4A02G290400.1	0	162.692	42	20	301	1	643	71.7	6.24	844.18	20	17	0.449	0.0252236	2.5
TraesCS6B02G278100.1	0	34.154	33	6	120	3	169	18.7	6.02	222.43	6	0	0.313	0.000848927	0
TraesCS4D02G059100.1	0	10.213	10	2	28	2	268	27.7	9.92	87.38	2	0	0.365	0.00775722	5.53
TraesCS4A02G105600.1.cds1	0	9.483	10	3	4	3	441	48.2	9.19	2.16	3	0	0.153	1.69696e-06	26.56
TraesCS2D02G388800.1	0	62.265	33	12	163	8	446	48.2	6.95	367.81	12	4	3.418	0.0167233	1.57
TraesCS5B02G463700.1	0	16.817	8	4	11	2	729	79.2	8.32	16.32	4	0	0.01	8.5794e-17	0
TraesCS4A02G235500.1	0	44.271	25	9	137	1	405	45.6	8.57	296.04	9	0	100	8.5794e-17	0
TraesCS4A02G413100.1	0.001	2.943	2	1	2	1	769	81.4	7.75	2.08	1	0	0.01	8.5794e-17	0
TraesCS4A02G430200.1	0	18.218	13	4	53	2	352	38.4	5.44	91.86	4	0	7.701	0.00012437	47.17
TraesCS2A02G221000.1	0	3.754	6	1	19	1	176	18.9	7.2	44.7	1	0	0.409	0.0150056	5.02
TraesCS2D02G373800.1	0	7.996	3	2	12	2	721	78.1	7.94	24.16	2	0	100	8.5794e-17	0
TraesCS1D02G191900.1.cds1	0	19.354	13	3	20	3	332	34.5	6.32	10.4	3	0	0.01	8.5794e-17	0
TraesCS4A02G258100.1	0.001	3.073	3	1	2	1	488	55.1	6.13	1.69	1	0	100	8.5794e-17	0
TraesCS3A02G377300.1	0	189.338	65	17	595	1	376	41.6	5.39	1341.04	17	10	4.543	0.00181316	26.08
TraesCS5A02G086700.1	0.001	2.958	3	1	12	1	289	33.4	6.8	1.66	1	0	100	8.5794e-17	0
TraesCS1B02G014000.1.cds1	0	12.7	15	2	13	2	180	20.2	8.53	37.65	2	0	100	8.5794e-17	0
TraesCS1D02G439000.1	0	8.61	8	2	24	2	353	39.4	9.77	53.33	2	0	100	8.5794e-17	0
TraesCS6D02G288200.1	0	5.551	4	2	6	2	565	61.3	7.06	5.92	2	0	100	8.5794e-17	0
TraesCS5B02G376900.1	0	65.568	35	12	85	1	468	51	7.08	221.42	12	0	100	8.5794e-17	0
TraesCS1B02G207900.1	0	11.482	12	3	8	3	471	50.6	9.33	9.06	3	0	9.204	0.000471659	798.62
TraesCS4B02G306300.4	0	9.698	2	2	12	2	1067	119.1	6.04	27.2	2	0	100	8.5794e-17	0
TraesCS6A02G175200.1	0	11.293	36	3	33	1	139	15.2	5.21	55.36	3	1	0.01	8.5794e-17	0
TraesCS3D02G081300.1	0	22.882	35	3	78	2	133	13.6	4.64	188.28	3	0	0.382	0.00708015	17.75
TraesCS7A02G370500.3	0	71.84	33	11	230	1	421	45.3	6.46	608.62	11	0	100	8.5794e-17	0
TraesCS2A02G241900.1.cds1	0	43.295	28	3	98	3	165	18	11.05	356.7	3	0	0.458	0.0251787	0.6
TraesCS5B02G007000.2	0	29.391	15	6	25	6	547	61.4	8.29	54.63	6	0	0.01	8.5794e-17	0
TraesCS2B02G317800.1	0	3.959	4	1	11	1	275	30	9.48	24.24	1	0	100	8.5794e-17	0
TraesCS2B02G400000.1	0	70.567	35	9	71	7	372	39.7	7.31	213.01	9	0	100	8.5794e-17	0
TraesCS2A02G326100.1	0	43.498	31	8	43	5	347	38	6.39	117.33	8	0	100	8.5794e-17	0
TraesCS2A02G197800.1	0	4.059	1	1	9	1	1674	174.6	9.72	9.23	1	0	0.01	8.5794e-17	0
TraesCS1B02G374200.1	0	138.437	60	10	406	2	288	30.5	9.22	1422.53	10	0	100	8.5794e-17	0
