# Supplementary material for: Physiological and Proteomic Dissection of the Responses of Two Contrasting Wheat Genotypes to Nitrogen Deficiency
Source: Int J Mol Sci. 2020 Mar 19;21(6):2119. doi: 10.3390/ijms21062119 (PMC7139514; doi:10.3390/ijms21062119)
Supplement: Supplementary file 1 [file ijms-21-02119-s001.zip › 新建文件夹 (2)/Supplementary File (round 2)/Supplementary Table S3.xlsx]

## Sheet: Sheet1
Accession	Exp. q-value: Combined	Sum PEP Score	Coverage [%]	# Peptides	# PSMs	# Unique Peptides	# AAs	MW [kDa]	calc. pI	Score Sequest HT: Sequest HT	# Peptides (by Search Engine): Sequest HT	# Razor Peptides	Abundance Ratio: Scout 66 (+N) 0h/Atlas 66 (+N) 0h	Abundance Ratio Adj. P-Value: Scout 66 (+N) 0h/Atlas 66 (+N) 0h	Abundance Ratio Variability [%]: Scout 66 (+N) 0h/Atlas 66 (+N) 0h
TraesCS5A02G390200.1	0	28.938	15	5	39	1	398	43.7	6.38	109.83	5	0	100	8.19916e-17	0
TraesCS3D02G051900.1.cds1	0	3.591	23	1	6	1	106	10.7	8.88	8.12	1	0	0.01	8.19916e-17	0
TraesCS5A02G503900.1	0	46.377	43	5	82	1	166	17.2	4.96	221.38	5	0	0.01	8.19916e-17	0
TraesCS6A02G386000.1	0	4.587	13	1	1	1	96	10.9	11.8	3.11	1	0	0.01	8.19916e-17	0
TraesCS2A02G158800.1.cds1	0	9.527	30	2	6	2	89	10	8.48	15.13	2	0	0.01	8.19916e-17	0
TraesCS4B02G051300.2	0	25.121	13	5	30	5	598	62.4	5.2	66.66	5	0	3.358	0.000169606	128.29
TraesCS6A02G311100.1	0	11.443	13	2	21	2	283	30.5	8.21	44.54	2	0	0.01	8.19916e-17	0
TraesCS4B02G220500.1	0	46.124	10	5	64	2	853	92.4	6.68	167.26	5	0	0.01	8.19916e-17	0
TraesCS2D02G314600.1	0	11.331	23	3	13	3	184	21.1	5.26	6.63	3	0	0.01	8.19916e-17	0
TraesCS7A02G168700.1	0	14.477	15	3	35	1	301	32.2	5.25	52.65	3	0	100	8.19916e-17	0
TraesCS3A02G184800.1	0	16.922	6	3	16	3	721	79.5	7.55	21.34	3	0	0.01	8.19916e-17	0
TraesCS6D02G202100.1	0	19.411	10	2	60	1	269	30.2	11.53	180.12	2	0	100	8.19916e-17	0
TraesCS4B02G052700.1.cds1	0	12.206	14	2	6	1	199	20.9	9.99	10.79	2	1	100	8.19916e-17	0
TraesCS1A02G361500.1	0.003	2.392	2	1	1	1	441	49.4	9.42	1.77	1	0	0.238	9.56973e-08	3.39
TraesCS6A02G281700.1.cds1	0.001	3.258	5	1	1	1	226	23.5	9.73	2.72	1	0	100	8.19916e-17	0
TraesCS7A02G412400.1	0	62.457	36	8	82	3	390	42.9	8.13	234.25	8	0	0.01	8.19916e-17	0
TraesCS3B02G141200.1.cds1	0	13.889	17	3	13	3	315	33.1	5.48	35.97	3	0	100	8.19916e-17	0
TraesCS4A02G267000.1	0	322.114	52	29	1028	2	652	70.2	7.33	2794.28	29	0	2.992	0.000664862	95.59
TraesCS1D02G081700.1	0	8.346	10	2	14	1	224	23.1	7.9	32.28	2	0	0.01	8.19916e-17	0
TraesCS6B02G271600.1	0.009	1.826	9	1	2	1	139	15.4	8.63	4.29	1	0	0.01	8.19916e-17	0
TraesCS1A02G041400.1.cds1	0	30.665	56	4	133	1	78	8.4	5.11	368.78	4	2	0.256	8.19916e-17	1.28
TraesCS1D02G303400.1	0.009	1.803	2	1	1	1	318	35.8	6.54	1.82	1	0	100	8.19916e-17	0
TraesCS7A02G301500.1	0	4.848	4	1	30	1	238	25.8	7.03	51.57	1	0	0.165	1.90383e-08	33.23
TraesCS2B02G311900.1	0	18.128	11	6	34	1	623	69.7	9.2	34.43	6	0	100	8.19916e-17	0
TraesCS3A02G378200.1	0.001	3.134	12	1	15	1	98	11.3	4.88	29.94	1	0	0.496	0.0234438	4.74
TraesCS3B02G230700.2	0	40.953	41	7	121	1	203	22.5	5.27	291.1	7	0	0.01	8.19916e-17	0
TraesCS6A02G000700.2	0	55.78	19	7	141	1	429	45.2	4.94	462.34	7	0	100	8.19916e-17	0
TraesCS1D02G356800.1.cds1	0	12.533	17	3	5	3	315	33.1	6.64	4.48	3	0	0.01	8.19916e-17	0
TraesCS6B02G312000.2	0	62.124	28	8	59	1	471	48.9	7.85	150.06	8	0	9.027	1.26879e-13	814.54
TraesCS3B02G114400.1.cds1	0	23.94	33	5	361	1	135	14.8	10.08	586.71	5	0	0.01	8.19916e-17	0
TraesCS6D02G064300.1	0	29.619	12	7	89	1	615	69.1	6.64	202.46	7	1	8.289	4.22478e-12	888.12
TraesCS7A02G489100.1.cds1	0	37.707	19	5	40	1	378	39.2	5	108.63	5	2	0.01	8.19916e-17	0
TraesCS7D02G190700.2	0	40.73	34	8	66	1	318	35.3	5.82	112.79	8	0	0.01	8.19916e-17	0
TraesCS2D02G476900.1.cds1	0	30.078	17	2	115	1	175	17.9	9.42	396.33	2	0	0.01	8.19916e-17	0
TraesCS1B02G322100.1	0	6.817	13	1	11	1	107	11.8	9.09	36.32	1	0	0.01	8.19916e-17	0
TraesCS2A02G315800.1	0	15.724	9	4	43	2	499	55.7	7.17	39.92	4	0	0.01	8.19916e-17	0
TraesCS3D02G438800.1	0	47.193	18	6	44	1	494	53.8	5.97	133.8	6	4	10.892	8.19916e-17	672.53
TraesCS2B02G550200.1	0	17.958	12	1	8	1	165	18.2	4.89	26.96	1	0	0.425	0.0146546	7.44
TraesCS7A02G305100.1	0	24.031	18	8	104	2	442	47.7	5.78	191.6	8	0	13.367	8.19916e-17	544.66
TraesCS7D02G531600.1	0	4.258	12	2	21	2	194	20.4	10.05	37.39	2	0	2.8	2.03735e-10	147.73
TraesCS2B02G310800.1	0	12.372	13	3	5	1	360	40.2	6.76	13.06	3	1	0.01	8.19916e-17	0
TraesCS3D02G279700.1.cds1	0	10.024	10	3	6	1	468	50.8	5.38	8.72	3	2	100	8.19916e-17	0
TraesCS1B02G462200.1	0	7.685	6	2	12	2	498	56.7	5.27	11.61	2	0	0.102	8.19916e-17	7.8
TraesCS1D02G324200.1	0	171.237	37	19	615	1	636	70.1	8.13	1788.47	19	0	0.01	8.19916e-17	0
TraesCS2B02G596500.1	0	5.659	6	2	2	2	388	40.7	6.4	2.07	2	0	0.01	8.19916e-17	0
TraesCS5B02G560800.1.cds1	0	3.928	14	1	12	1	133	14.1	6.28	6.34	1	0	100	8.19916e-17	0
TraesCS7B02G347100.1.cds1	0	28.032	38	6	46	2	162	17.7	5.76	103.1	6	4	0.314	8.19916e-17	3.43
TraesCS2B02G553400.1	0	28.454	11	4	24	4	709	79.2	6.52	33.24	4	0	0.01	8.19916e-17	0
TraesCS4D02G319400.1	0	284.789	66	26	1614	1	444	46.8	6.62	4347.88	26	0	3.387	7.24889e-15	2186.36
TraesCS1A02G091500.1	0	7.275	1	1	6	1	1629	182.9	5.07	3.83	1	0	0.369	2.58084e-05	1.97
TraesCS2B02G048700.1	0	5.304	6	2	5	2	416	45.3	6.48	3.7	2	0	100	8.19916e-17	0
TraesCS3B02G281000.1	0	27.474	30	5	35	1	226	24	5.07	68.19	5	3	0.01	8.19916e-17	0
TraesCS4A02G230000.1	0	3.837	2	1	28	1	476	51.5	7.96	22.89	1	0	2.241	0.00590957	3.18
TraesCS4D02G223700.1	0	17.116	12	3	21	2	397	42.5	4.92	11.79	3	0	0.01	8.19916e-17	0
TraesCS2A02G489700.2	0	53.931	16	6	55	1	519	57.3	6.14	143.04	6	0	0.01	8.19916e-17	0
TraesCS2A02G583800.2	0	26.422	11	4	36	4	637	71.4	7.96	100.7	4	0	0.01	8.19916e-17	0
TraesCS5A02G176000.1	0	6.236	10	2	16	1	226	24.9	7.93	37.55	2	0	0.01	8.19916e-17	0
TraesCS1A02G222500.1.cds1	0	3.984	6	2	4	1	284	29.9	7.42	6.67	2	0	100	8.19916e-17	0
TraesCS5B02G163400.1	0	25.108	20	4	14	1	358	39.4	6.47	25.97	4	1	100	8.19916e-17	0
TraesCS5A02G053700.1	0	34.678	15	8	60	1	738	81.3	6.73	105.11	8	0	100	8.19916e-17	0
TraesCS1B02G279200.1	0	64.098	27	10	109	1	610	66.1	4.63	264.94	10	0	100	8.19916e-17	0
TraesCS5D02G146200.1	0	13.084	5	1	22	1	464	49.6	8.51	85.13	1	0	0.071	8.19916e-17	2.65
TraesCS2A02G552300.1.cds1	0.002	2.428	3	1	2	1	396	42.4	6.84	3.44	1	0	100	8.19916e-17	0
TraesCS5A02G413300.1	0	42.798	13	5	104	1	503	55	9.04	285.36	5	0	100	8.19916e-17	0
TraesCS7A02G353500.1	0	69.788	26	8	188	2	426	47.2	6.95	521.17	8	0	100	8.19916e-17	0
TraesCS4B02G302800.1.cds1	0	88.905	27	9	259	1	430	44.6	7.11	842.35	9	0	0.01	8.19916e-17	0
TraesCS4B02G273500.1.cds1	0	69.853	35	13	169	3	419	44.3	8.57	390.94	13	0	0.469	0.00455494	31.9
TraesCS7B02G088800.1	0	6.287	1	2	29	1	1451	163.4	7.46	46.16	2	0	100	8.19916e-17	0
TraesCS6B02G208900.2	0	5.446	3	2	15	2	849	95	11.46	1.78	2	0	100	8.19916e-17	0
TraesCS7B02G157000.1	0	25.329	13	4	23	4	478	53.1	6.67	57.85	4	0	100	8.19916e-17	0
TraesCS6B02G112400.2	0	58.183	35	8	172	1	292	31.8	5.25	244.79	8	0	0.431	0.00257182	1.29
TraesCS6D02G319900.2.cds1	0	31.207	10	7	46	2	834	85.7	8.35	83.74	7	1	0.01	8.19916e-17	0
TraesCS6A02G093700.1.cds1	0	35.509	28	5	1234	1	266	28.3	5.64	2342.73	5	0	0.01	8.19916e-17	0
TraesCS2B02G544800.1	0	17.294	10	2	6	2	308	33.4	6.7	8.84	2	0	0.01	8.19916e-17	0
TraesCS5B02G303700.1	0	19.63	11	3	17	1	408	44.8	7.31	39.27	3	0	0.01	8.19916e-17	0
TraesCS1B02G226000.2	0	3.538	7	2	2	2	270	29.3	5.17	1.84	2	0	10.117	8.19916e-17	725.19
TraesCS1A02G369700.1	0	20.217	9	4	17	4	565	62.5	5.26	34.29	4	0	0.01	8.19916e-17	0
TraesCS5A02G380600.2	0	17.29	5	3	5	3	992	111.6	5.62	11.65	3	0	100	8.19916e-17	0
TraesCS1A02G310500.1	0	7.282	5	2	2	2	512	57.9	7.84	4.46	2	0	0.01	8.19916e-17	0
TraesCS7D02G001300.1	0	13.088	4	1	7	1	345	37.5	6.23	23.35	1	0	0.01	8.19916e-17	0
TraesCS2D02G546600.1	0	14.076	7	3	28	2	475	50.9	6.02	48.8	3	0	0.01	8.19916e-17	0
TraesCSU02G169900.1	0	38.233	30	5	660	1	148	16	10.13	1298.1	5	0	0.01	8.19916e-17	0
TraesCS3A02G034500.1.cds1	0	29.735	28	3	94	1	151	16.8	5.72	190.35	3	1	0.434	6.56644e-09	1.82
TraesCS4A02G146400.2	0	21.139	9	5	44	1	737	80.1	4.83	119.27	5	0	10.081	3.22299e-14	727.88
TraesCS1D02G239100.1	0	47.189	11	7	84	1	1043	115.1	5.91	218.36	7	0	100	8.19916e-17	0
TraesCS3A02G068100.1	0	13.054	32	2	5	2	85	9	11.56	18.52	2	0	0.01	8.19916e-17	0
TraesCS6B02G134800.1	0	90.816	41	8	232	1	264	28	10.61	749.59	8	0	100	8.19916e-17	0
TraesCS4A02G401400.1	0	8.236	5	2	17	2	567	60.2	8.34	37.73	2	0	0.01	8.19916e-17	0
TraesCS4B02G100800.1	0.002	2.466	2	1	4	1	487	52.7	8.4	1.71	1	0	0.089	8.19916e-17	5.16
TraesCS3B02G584900.1	0	5.347	9	1	6	1	115	13.1	10.07	14.45	1	0	0.01	8.19916e-17	0
TraesCS1D02G445300.1	0	9.936	10	2	35	2	389	42.9	9	76.12	2	0	12.937	8.19916e-17	563.4
TraesCS5A02G304800.2	0	8.412	3	1	6	1	501	55	7.21	14.16	1	0	100	8.19916e-17	0
TraesCS3D02G464800.1.cds1	0.001	2.918	3	1	11	1	333	37.8	7.27	11.01	1	0	3.887	2.31958e-05	24.47
TraesCS3A02G275700.2	0	25.444	17	6	101	1	436	47.9	9.01	189.73	6	0	0.01	8.19916e-17	0
TraesCS5B02G064100.1	0	36.231	12	3	80	2	502	55.5	6.89	248.31	3	0	100	8.19916e-17	0
TraesCS1A02G183800.3	0	9.123	3	2	4	1	928	101.5	7.03	2.08	2	0	0.425	0.0290953	8.43
TraesCS5A02G090600.1.cds1	0	15.068	22	2	15	2	166	17.1	4.7	34.91	2	0	0.369	0.000299526	19.67
TraesCS3A02G480200.1	0	18.278	11	3	42	2	337	35.3	5.66	110.39	3	0	0.01	8.19916e-17	0
TraesCS5D02G182500.1	0	13.076	7	2	8	1	401	42.6	10.15	18.43	2	0	2.116	0.0473957	102.76
TraesCS2D02G355700.5	0	12.85	5	4	12	4	1211	132	6.79	14.92	4	0	0.01	8.19916e-17	0
TraesCS4B02G226700.1	0	3.402	3	1	1	1	474	51.1	5.68	1.9	1	0	0.468	0.0039603	13.76
TraesCS4D02G053700.1	0	5.62	7	2	2	2	423	43.8	5.85	0	2	0	0.01	8.19916e-17	0
TraesCS4D02G234800.1	0	66.379	23	11	143	1	613	68	5.21	362.44	11	0	100	8.19916e-17	0
TraesCS7D02G523800.2	0	8.865	8	2	6	2	285	32.2	6.77	14.05	2	0	0.01	8.19916e-17	0
TraesCS2D02G571700.1.cds1	0.001	2.85	1	1	1	1	1054	116.6	9.09	1.88	1	0	100	8.19916e-17	0
TraesCS1A02G221800.1	0	7.841	4	2	8	2	530	58.4	6.58	15.59	2	0	100	8.19916e-17	0
TraesCS1B02G288000.1	0	16.277	11	4	53	2	614	66.7	5.53	135.08	4	0	0.01	8.19916e-17	0
TraesCS4A02G092100.1.cds1	0	17.038	22	3	77	2	158	17.5	6.06	129.12	3	1	0.456	8.49579e-10	8.22
TraesCS3B02G331900.1	0	10.751	5	2	4	2	634	69.5	7.4	11.18	2	0	0.01	8.19916e-17	0
TraesCS2D02G098000.1	0	51.527	48	11	110	1	291	31.6	7.88	205.93	11	0	0.01	8.19916e-17	0
TraesCS3B02G380500.1	0	17.522	17	4	15	4	327	35.7	5.44	33.58	4	0	100	8.19916e-17	0
TraesCS4D02G069100.1	0	27.194	30	2	44	2	115	12.5	9.69	145.64	2	0	0.01	8.19916e-17	0
TraesCS7A02G316100.1.cds1	0	8.927	14	2	30	2	148	16.7	5.16	59.78	2	0	2.094	0.0143235	18.35
TraesCS5A02G317600.1	0	3.522	2	1	1	1	503	54.3	8.29	2	1	0	100	8.19916e-17	0
TraesCS2A02G251900.2	0	6.685	1	1	3	1	941	100.1	5.07	9.85	1	0	0.01	8.19916e-17	0
TraesCS4B02G223000.1.cds1	0	3.844	5	1	1	1	242	25.6	5.54	1.65	1	0	0.01	8.19916e-17	0
TraesCS4A02G140000.1	0	18.877	5	4	96	3	809	92.2	6.73	174.66	4	0	0.01	8.19916e-17	0
TraesCS2A02G273100.1	0	46.67	22	5	24	5	379	41.4	7.31	61.96	5	0	100	8.19916e-17	0
TraesCS1A02G203600.1	0	47.48	37	6	132	3	252	26.6	6.54	344.13	6	0	0.337	6.60237e-06	16.33
TraesCS2A02G028800.2	0	25.279	10	5	17	3	722	78.8	8.76	36.76	5	1	0.01	8.19916e-17	0
TraesCS3B02G466400.2	0.009	1.847	1	1	1	1	875	98.8	6.98	0	1	0	0.01	8.19916e-17	0
TraesCS7D02G235000.2	0	15.706	12	3	25	3	309	33.4	7.78	60.71	3	0	0.01	8.19916e-17	0
TraesCS6D02G382400.1.cds1	0	13.983	8	2	6	2	462	48.1	5.74	15.29	2	0	0.11	2.80247e-13	9.67
TraesCS7B02G489000.3	0	5.138	7	1	5	1	192	21.8	11.68	10.03	1	0	0.01	8.19916e-17	0
TraesCS2B02G326700.1	0	14.21	8	3	12	1	485	55	7.84	11.94	3	0	0.104	7.33849e-13	8.34
TraesCS4A02G414200.1	0	8.562	12	2	2	2	185	21	4.34	2.96	2	0	0.01	8.19916e-17	0
TraesCS2B02G419300.1	0	8.014	7	2	2	2	364	40.1	8.48	4.98	2	0	0.01	8.19916e-17	0
TraesCS3A02G325700.1	0	4.224	11	1	1	1	204	20.9	7.21	2.96	1	0	100	8.19916e-17	0
TraesCS6B02G074100.1.cds1	0	5.632	3	1	5	1	537	58.3	7.47	12.15	1	0	0.01	8.19916e-17	0
TraesCS6B02G138300.1	0	11.327	7	2	7	2	493	53.7	6.79	18.8	2	0	0.01	8.19916e-17	0
TraesCS3B02G239100.1	0	11.162	6	3	9	3	536	59.6	7.31	9.66	3	0	2.21	0.0031166	122.69
TraesCS1B02G354900.1	0	10.004	5	1	9	1	335	36	5.68	13.97	1	0	0.01	8.19916e-17	0
TraesCS7A02G536200.1	0	31.001	21	4	15	1	313	34.8	6.35	26.08	4	2	0.01	8.19916e-17	0
TraesCS4D02G107200.1	0	14.955	7	2	11	1	514	56.8	5.66	20.26	2	0	0.01	8.19916e-17	0
TraesCS7B02G016500.1	0	11.54	2	2	21	2	1481	164.1	7.59	34.26	2	0	0.01	8.19916e-17	0
TraesCS3D02G151300.1	0	10.523	17	1	1	1	142	15.7	9.99	4.03	1	0	100	8.19916e-17	0
TraesCS7A02G290100.1.cds1	0	9.348	28	2	30	1	145	16	4.94	68.1	2	0	100	8.19916e-17	0
TraesCS3B02G090400.1	0	8.462	3	2	10	2	676	70.2	6.77	18.64	2	0	100	8.19916e-17	0
TraesCS4B02G227100.1	0.007	2.009	4	1	1	1	532	57.2	4.34	0	1	0	0.01	8.19916e-17	0
TraesCS3B02G541300.1	0	4.591	5	1	7	1	249	26.6	8.43	3.77	1	0	0.01	8.19916e-17	0
TraesCS2D02G132900.1	0	721.57	49	58	2378	2	1606	174.1	6.73	7184.26	58	0	2.08	4.0513e-07	28.31
TraesCS2A02G300100.3	0	16.568	6	5	7	5	1076	120.1	6.24	2.24	5	0	9.506	3.79015e-13	772.81
TraesCS7A02G027300.1	0.001	3.208	3	1	4	1	558	64.5	5.95	0	1	0	2.473	0.00115239	129.82
TraesCS3D02G060600.1	0	79.388	58	9	225	1	198	20.7	7.24	748.14	9	0	5.421	8.45762e-09	123.7
TraesCS7A02G264400.1	0	5.821	3	1	25	1	629	67.7	5.74	37.03	1	0	100	8.19916e-17	0
TraesCS5D02G006500.1	0	4.059	3	2	6	2	534	60.4	9.23	2.01	2	0	0.01	8.19916e-17	0
TraesCS5D02G364100.1	0	13.819	11	3	12	3	324	35.5	6	20.52	3	0	0.01	8.19916e-17	0
TraesCS5D02G500300.1	0	10.349	5	3	4	3	870	96.1	6.1	2.02	3	0	0.01	8.19916e-17	0
TraesCS3B02G280400.2	0	143.559	39	10	368	1	455	50.3	6.37	1115.23	10	0	0.01	8.19916e-17	0
TraesCS4A02G245700.1	0.004	2.212	6	1	1	1	292	31.3	7.72	0	1	0	0.01	8.19916e-17	0
TraesCS7A02G422300.1.cds1	0	7.523	9	2	7	2	367	39.9	5.57	3.81	2	0	0.01	8.19916e-17	0
TraesCS3D02G191100.2	0	14.444	14	3	33	3	313	34.4	9.06	59.8	3	0	100	8.19916e-17	0
TraesCS6B02G080700.3	0	79.92	26	15	249	2	601	66.8	5.07	523.16	15	0	0.107	8.19916e-17	8.99
TraesCS5B02G389000.1	0	5.683	5	2	29	1	383	42	6.89	50.03	2	0	100	8.19916e-17	0
TraesCS4B02G332700.1	0	23.917	31	5	121	1	175	17.7	5.05	288.26	5	0	2.32	0.0284493	120.64
TraesCS3A02G228800.1	0	33.439	10	5	58	5	841	92.6	5.38	143.62	5	0	14.96	8.19916e-17	484.42
TraesCS6B02G425600.1	0	32.991	20	5	136	1	299	31.3	8.29	290.57	5	0	0.01	8.19916e-17	0
TraesCS7B02G021500.1	0	8.988	8	2	10	1	470	52.4	5.68	25.3	2	0	4.015	2.34905e-07	87.46
TraesCS2D02G497400.1	0	23.65	11	4	25	4	721	75.8	6.84	19.49	4	0	100	8.19916e-17	0
TraesCS5A02G025400.1	0	6.107	2	1	5	1	635	67.1	5.69	12.25	1	0	0.01	8.19916e-17	0
TraesCS6B02G224800.1	0	82.175	23	12	175	1	674	74.1	7.02	498.43	12	0	0.01	8.19916e-17	0
TraesCS4B02G030600.1	0	9.246	27	2	4	2	90	10	5.9	6.56	2	0	100	8.19916e-17	0
TraesCS6B02G121900.1	0	11.808	11	4	12	4	584	63.1	8.02	13.35	4	0	0.01	8.19916e-17	0
TraesCS2D02G311400.1.cds1	0	39.839	26	3	23	3	219	24	5.99	64.98	3	0	0.316	5.52456e-06	2.25
TraesCS1B02G374000.1	0.001	2.763	2	1	2	1	514	54.6	7.3	1.94	1	0	0.482	0.0171063	33.67
TraesCS5D02G362600.2	0.001	3.126	3	1	6	1	373	39.9	7.02	1.66	1	0	0.161	2.86724e-14	1.59
TraesCS1A02G356500.1.cds1	0	32.803	24	5	47	1	316	33.3	5.31	91.89	5	2	0.01	8.19916e-17	0
TraesCS7A02G300500.1	0	24.883	37	4	117	1	119	13.8	11.39	242.53	4	0	0.01	8.19916e-17	0
TraesCS2B02G312400.2	0	53.325	18	6	197	1	301	34.5	9.26	556.95	6	0	2.097	0.000492999	52.26
TraesCSU02G024200.2	0	11.905	12	3	38	1	388	42.5	6.25	93.29	3	0	0.01	8.19916e-17	0
TraesCS4A02G155600.1	0	9.748	5	1	4	1	321	35.8	8.03	9.74	1	0	2.964	0.000845737	116.77
TraesCS6B02G157700.1	0	8.654	10	2	21	2	287	30	7.53	52.71	2	0	9.676	1.80469e-14	758.95
TraesCS2A02G082200.1	0.001	2.61	2	1	4	1	388	41.9	6.76	0	1	0	0.01	8.19916e-17	0
TraesCS2D02G507900.1	0	14.411	13	3	10	2	288	32.1	5.64	28.42	3	1	0.01	8.19916e-17	0
TraesCS4B02G074000.2	0	8.24	7	1	14	1	244	26.4	7.15	36.22	1	0	0.01	8.19916e-17	0
TraesCS4A02G141000.3	0	6.874	3	2	4	2	868	95.9	6.47	8.04	2	0	8.781	1.06034e-13	837.7
TraesCS6B02G197100.1.cds1	0	177.903	63	12	707	1	226	23.2	7.94	2132.35	12	0	9.142	8.19916e-17	136.64
TraesCS4A02G099000.1	0	6.784	5	1	30	1	270	28.1	8.16	66.33	1	0	0.465	0.00884807	4.58
TraesCS4A02G080600.2	0	14.737	10	2	15	1	398	42.6	4.89	42.66	2	0	100	8.19916e-17	0
TraesCS3B02G602700.1	0	42.249	12	7	30	1	945	103.7	6.02	66.29	7	0	0.01	8.19916e-17	0
TraesCS1D02G311400.2	0	19.184	3	3	33	3	1632	182.7	5.16	93.81	3	0	100	8.19916e-17	0
TraesCS4B02G237600.1.cds1	0	152.639	48	23	475	3	482	52.8	7.81	1092.73	23	0	0.01	8.19916e-17	0
TraesCS7B02G489800.1	0	77.173	42	8	150	3	285	29.9	6.93	564.99	8	0	100	8.19916e-17	0
TraesCS7A02G003600.1	0	16.345	9	4	18	1	514	56	5.72	28.57	4	0	100	8.19916e-17	0
TraesCS2D02G428800.1	0	12.284	15	2	15	1	219	23.8	8.44	27.25	2	0	100	8.19916e-17	0
TraesCS5B02G195600.1	0.001	2.859	11	1	3	1	101	11.2	4.48	1.62	1	0	100	8.19916e-17	0
TraesCS2D02G565000.1	0	5.651	5	3	5	2	582	64.3	7.72	2.02	3	0	9.872	2.86724e-14	743.63
TraesCS2A02G369800.1	0	113.544	50	8	287	1	210	22.9	5.3	832.42	8	0	100	8.19916e-17	0
TraesCS7A02G040400.1	0	22.863	15	5	33	1	280	30.6	8.66	84.22	5	0	0.433	0.00459309	25.53
TraesCS5B02G202800.1	0	61.168	21	8	215	1	421	44.2	6.79	636.87	8	0	2.361	0.00254849	17.67
TraesCSU02G083300.1	0	5.446	7	2	11	2	422	47.5	5.19	9.27	2	0	0.066	8.19916e-17	2.1
TraesCS2A02G324500.1	0	4.772	6	1	3	1	266	30.1	8.94	4.47	1	0	8.942	5.16053e-12	822.39
TraesCS1D02G333500.1.cds1	0	8.171	11	2	8	2	350	37.1	5.22	21.78	2	0	0.01	8.19916e-17	0
TraesCS7A02G281200.1	0	17.953	9	3	21	1	472	51.2	7.75	51.95	3	0	100	8.19916e-17	0
TraesCS2B02G332300.1	0	167.258	56	17	388	2	462	49	7.33	997.15	17	0	2.453	4.33032e-08	22.91
TraesCS3D02G210300.1	0	52.635	31	7	202	1	342	35.4	8.03	454.89	7	0	5.727	4.47152e-09	1290.08
TraesCS1A02G234200.1	0	19.403	13	3	19	3	365	40.2	7.28	23.9	3	0	13.859	8.19916e-17	524.63
TraesCS7B02G128800.1	0	21.935	20	5	18	5	322	35.5	5.68	41.64	5	0	0.01	8.19916e-17	0
TraesCS2B02G144200.1	0	15.231	9	2	5	2	312	31.9	6.93	13.89	2	0	0.01	8.19916e-17	0
TraesCS2B02G481000.1	0.005	2.114	3	1	9	1	312	33.4	7.9	9.52	1	0	0.01	8.19916e-17	0
TraesCS2B02G341200.1	0	22.581	17	4	87	1	372	39.7	7.27	140.29	4	0	100	8.19916e-17	0
TraesCS2B02G047400.1	0	122.474	28	22	471	8	712	81.2	5.05	1234.12	22	0	0.423	2.40491e-07	4.64
TraesCS2A02G528900.1.cds1	0.008	1.923	4	1	2	1	196	21.8	7.36	0	1	0	0.01	8.19916e-17	0
TraesCS5D02G464800.1.cds1	0	37.712	18	5	1252	1	266	28.3	5.43	2406.94	5	0	0.261	1.95523e-11	1.03
TraesCS7A02G478100.2	0	73.551	41	10	178	1	410	43.2	8.46	462.58	10	0	0.01	8.19916e-17	0
TraesCS3B02G067300.2	0	43.233	13	6	96	1	616	64.7	4.79	168.59	6	0	100	8.19916e-17	0
TraesCS2A02G223400.1	0	3.376	8	1	3	1	194	21.8	8	3.86	1	0	2.323	0.00361995	147.62
TraesCS2A02G424700.2	0	5.93	7	2	4	1	287	31.6	5.35	6.82	2	1	13.618	8.19916e-17	534.25
TraesCS3B02G120700.1.cds1	0	22.443	13	2	39	2	261	26.5	6.54	102.79	2	0	0.046	8.19916e-17	0.25
TraesCS1A02G176500.1	0	5.219	5	2	23	2	481	56.7	9.35	9.25	2	0	0.01	8.19916e-17	0
TraesCS1A02G008300.1	0.01	1.795	1	1	10	1	1510	171	7.21	6.86	1	0	19.007	8.19916e-17	375.91
TraesCS4B02G018800.2	0	15.965	7	3	50	3	537	58.6	5.34	89.51	3	0	0.498	0.000116604	9.68
TraesCS3A02G331500.1	0	4.562	9	1	1	1	142	15.7	5.58	2.23	1	0	0.01	8.19916e-17	0
TraesCS2D02G482100.1	0	3.877	9	2	2	2	338	36.5	5.88	1.62	2	0	100	8.19916e-17	0
TraesCS7A02G325900.1	0	9.844	9	1	10	1	179	19.9	9.31	39.41	1	0	0.01	8.19916e-17	0
TraesCS5A02G104200.2	0	6.225	3	1	7	1	445	48.1	6.23	18.27	1	0	100	8.19916e-17	0
TraesCS7B02G285700.2	0	14.929	7	2	30	2	559	59.5	6.55	75.09	2	0	0.01	8.19916e-17	0
TraesCS3B02G104300.1	0	17.428	8	4	14	1	526	57.6	8.28	20.78	4	0	0.01	8.19916e-17	0
TraesCS4A02G201700.1	0	7.992	5	1	2	1	329	34.4	5.77	3.19	1	0	0.01	8.19916e-17	0
TraesCS7D02G199400.1.cds1	0	36.561	18	5	1243	1	266	28.2	5.43	2352.85	5	0	0.01	8.19916e-17	0
TraesCS7D02G290500.1	0	67.699	41	10	200	1	262	28.4	6.58	538.36	10	0	5.401	1.90952e-11	1368.52
TraesCS2A02G234900.1	0	36.19	24	5	161	1	272	28.5	6.01	389.76	5	0	2.305	0.00243779	0.18
TraesCS1A02G089900.1	0	6.664	4	2	7	2	746	86.7	6.9	3.84	2	0	0.01	8.19916e-17	0
TraesCS5A02G303000.2	0	5.073	11	1	8	1	222	24.8	5.9	15.31	1	0	100	8.19916e-17	0
TraesCS7A02G422500.1	0.001	2.578	3	1	5	1	417	47.3	8.02	0	1	0	0.01	8.19916e-17	0
TraesCS7B02G094700.1.cds1	0.008	1.882	3	1	8	1	346	36.5	8.92	3.29	1	0	0.01	8.19916e-17	0
TraesCS1B02G155100.1	0	34.85	35	6	43	2	253	26.4	6.4	125.97	6	0	0.01	8.19916e-17	0
TraesCS7B02G359700.1	0.01	1.771	3	1	2	1	542	60	8.63	1.76	1	0	0.01	8.19916e-17	0
TraesCS7B02G182700.2	0	15.421	10	2	13	2	301	33.8	5.01	35.1	2	0	100	8.19916e-17	0
TraesCS1D02G335200.1	0	3.655	5	1	2	1	217	20.7	7.06	5.06	1	0	0.01	8.19916e-17	0
TraesCS5A02G017900.1.cds1	0	42.114	36	7	111	1	225	23.6	7.61	298.45	7	2	10.97	8.19916e-17	667.59
TraesCS4A02G050500.1	0	10.644	5	2	12	2	521	56.8	6.9	29.98	2	0	100	8.19916e-17	0
TraesCS5A02G353400.1	0	21.579	16	5	54	2	358	36.5	5.1	125.21	5	0	0.091	1.81601e-15	5.45
TraesCS6A02G151200.1	0.001	2.763	2	1	3	1	613	67.5	6.57	5.14	1	0	0.01	8.19916e-17	0
TraesCS6B02G063800.1	0	88.316	39	9	151	2	322	34.5	7.83	384.79	9	1	100	8.19916e-17	0
TraesCS4A02G454800.1	0	24.253	27	6	33	2	243	26.4	5.34	78.13	6	3	0.358	2.85241e-09	0.63
TraesCS7A02G466000.1.cds1	0	6.739	7	2	2	1	268	28.6	9.45	2.99	2	0	0.357	0.000349502	18.38
TraesCS2B02G534700.1	0	10.602	9	1	12	1	206	20.1	9.76	43.56	1	0	100	8.19916e-17	0
TraesCS4B02G305600.1	0	35.926	19	5	26	4	410	43.9	6.61	67.83	5	0	0.01	8.19916e-17	0
TraesCS7D02G096300.1	0	60.914	31	10	215	1	382	42.9	4.4	552.25	10	0	0.448	0.00602803	29.15
TraesCS1A02G233200.1	0.001	2.669	7	1	5	1	180	20	7.64	5.65	1	0	0.475	0.0067355	7.12
TraesCS6D02G193800.1	0	6.463	23	1	1	1	81	8.7	11.37	2.16	1	0	0.01	8.19916e-17	0
TraesCS4A02G245800.1	0	19.063	9	4	65	2	525	56.6	5.01	137.67	4	0	0.01	8.19916e-17	0
TraesCS2B02G456200.2	0	14.502	13	3	21	3	349	39.4	7.61	56.15	3	0	100	8.19916e-17	0
TraesCS6A02G247700.1	0.005	2.088	8	1	9	1	234	26.3	7.85	0	1	0	0.01	8.19916e-17	0
TraesCS2B02G290200.1	0	36.768	27	5	72	1	267	28.4	6.23	230.75	5	0	100	8.19916e-17	0
TraesCS7A02G250300.1	0	13.75	10	2	17	2	394	43.6	5.36	60.21	2	0	0.01	8.19916e-17	0
TraesCS5A02G485700.3	0	7.462	2	2	4	2	955	108.4	7.42	2.64	2	0	0.459	0.0442288	30.51
TraesCS6A02G298500.1	0	5.514	6	2	5	2	348	38.4	6.42	1.61	2	0	0.01	8.19916e-17	0
TraesCS5D02G167600.4	0	6.303	3	2	5	2	820	89.3	6.2	6.18	2	0	0.01	8.19916e-17	0
TraesCS1A02G265600.1	0	12.186	16	1	14	1	89	9.5	8.19	41.26	1	0	0.01	8.19916e-17	0
TraesCS7A02G151100.1	0	3.911	1	1	7	1	1964	216.7	5.96	1.66	1	0	100	8.19916e-17	0
TraesCS7D02G398300.2	0	6.908	7	2	13	2	358	39.1	8.32	18.78	2	0	100	8.19916e-17	0
TraesCS3A02G276100.1	0	11.127	6	2	40	1	507	54.8	6.49	97.6	2	0	0.01	8.19916e-17	0
TraesCS7A02G385700.1.cds1	0.001	3.26	7	1	7	1	192	21	10.37	17.72	1	0	0.01	8.19916e-17	0
TraesCS6D02G378400.1	0	34.174	27	7	59	1	328	36.5	6.8	111.73	7	0	0.223	1.20764e-08	7.05
TraesCS2D02G583000.1.cds1	0	124.114	44	11	277	3	341	36	5.91	791.54	11	0	4.696	8.19916e-17	43.28
TraesCS5B02G013200.1	0	45.919	36	4	95	1	167	16.2	5.25	308.3	4	0	0.398	0.000895828	22.91
TraesCS3A02G097100.2	0.007	1.989	4	1	2	1	361	39.2	8.63	0	1	0	100	8.19916e-17	0
TraesCS7D02G289400.6	0	11.261	4	3	16	3	1242	141.9	7.56	27.34	3	0	100	8.19916e-17	0
TraesCS4B02G197800.1	0	24.44	15	4	39	3	369	42.8	5.76	105.55	4	0	0.062	8.19916e-17	1.68
TraesCS6D02G374400.1	0	98.613	40	12	224	1	413	44.6	9.35	582.2	12	0	100	8.19916e-17	0
TraesCS7D02G265200.1	0	90.248	30	18	244	1	742	82	7.12	618.27	18	0	0.062	8.19916e-17	1.69
TraesCS6A02G116800.1.cds1	0	4.968	9	2	11	1	204	22.6	9.23	12.03	2	1	0.01	8.19916e-17	0
TraesCS2D02G246000.1	0	49.049	34	3	94	3	154	17.4	10.27	172.25	3	0	2.026	0.0190196	125.1
TraesCS3B02G189800.1.cds1	0	24.374	15	4	29	4	406	43.3	5.08	66.06	4	0	100	8.19916e-17	0
TraesCS5A02G297900.1	0	3.339	4	1	7	1	364	40.3	6.95	12.27	1	0	100	8.19916e-17	0
TraesCS3B02G522000.1	0	9.971	12	2	4	2	230	24.4	8.5	7.75	2	0	0.01	8.19916e-17	0
TraesCS1B02G350700.1	0	10.04	8	2	14	1	337	37	7.49	29.8	2	0	11.108	8.19916e-17	659.11
TraesCS3D02G260300.1.cds1	0	67.664	31	5	85	2	320	33.5	7.39	286.97	5	3	3.051	0.000548421	24.98
TraesCS7B02G153100.1	0	89.589	27	14	260	1	559	62	5.45	668.59	14	0	0.01	8.19916e-17	0
TraesCS5B02G261700.1.cds1	0	7.277	11	1	8	1	109	11.3	7.3	14.54	1	0	0.078	8.19916e-17	3.42
TraesCS5B02G105200.3	0	8.874	8	3	10	1	613	66	6.76	8.14	3	0	100	8.19916e-17	0
TraesCS5D02G150000.1	0	82.927	49	8	247	1	183	20.6	6.55	691.85	8	0	100	8.19916e-17	0
TraesCS3A02G177400.1	0	17.348	11	3	25	3	412	44.4	6.58	60.67	3	0	2.008	0.0179181	7.13
TraesCS1D02G070400.1.cds1	0	244.654	34	17	1061	2	402	43.4	8.48	3285.13	17	0	2.366	1.30052e-08	31.83
TraesCS6B02G274600.1	0	15.06	11	4	36	2	425	47	7.08	73.27	4	0	100	8.19916e-17	0
TraesCS6B02G370000.1.cds1	0	35.984	12	8	37	3	829	85.4	7.97	74.1	8	5	5.328	8.19916e-17	143.54
TraesCSU02G137400.1	0	72.67	33	12	90	12	484	53.5	5.58	171.64	12	0	0.296	8.19916e-17	0.96
TraesCS1B02G388700.1	0	138.694	47	20	425	3	501	56.5	5.38	1185.4	20	0	2.463	0.000558564	33.72
TraesCS4A02G111100.1	0	26.009	13	6	43	5	717	80	6.28	90.07	6	0	100	8.19916e-17	0
TraesCS2A02G145900.1	0	60.475	43	9	240	2	275	29	8.81	551.75	9	0	11.442	8.19916e-17	639.39
TraesCS5D02G360600.1	0	23.818	23	7	56	5	334	34.3	5.9	118.27	7	2	0.465	2.47519e-05	10.92
TraesCS4A02G428500.1	0.001	3.312	2	1	1	1	539	61.7	9.01	2.28	1	0	100	8.19916e-17	0
TraesCS2A02G504300.2	0	26.924	22	5	90	2	276	29.5	5.77	252.4	5	0	2.496	4.9528e-06	30.52
TraesCS5A02G484900.1.cds1	0	4.744	12	1	15	1	214	22.6	9.22	9.9	1	0	6.614	9.15753e-10	1115.83
TraesCS1A02G035800.1.cds1	0	4.542	19	1	2	1	59	6.9	9.99	4.22	1	0	100	8.19916e-17	0
TraesCS3A02G109200.3	0	3.471	3	1	3	1	476	53.5	7.08	5.92	1	0	0.01	8.19916e-17	0
TraesCS2A02G112600.1	0	46.637	39	5	67	5	233	23.6	5.82	149.46	5	0	2.099	0.00890886	91.8
TraesCS4B02G387800.1	0	9.919	5	2	3	2	637	71.5	6.14	2.43	2	0	100	8.19916e-17	0
TraesCS6B02G302000.1	0.001	2.614	2	1	8	1	710	77.1	5.16	9.6	1	0	100	8.19916e-17	0
TraesCS7B02G140100.5	0	7.984	5	1	2	1	344	37.3	8.59	2.86	1	0	0.01	8.19916e-17	0
TraesCS6B02G261500.2	0	7.617	6	1	8	1	418	46.3	4.96	4.34	1	0	0.01	8.19916e-17	0
TraesCS3B02G185500.1.cds1	0	72.641	12	10	772	1	750	83.2	7.11	1627.08	10	0	0.304	8.51965e-10	2.52
TraesCS6A02G183700.1	0	10.762	16	3	9	1	306	35.1	5.22	11.82	3	1	0.254	1.48377e-07	9.21
TraesCSU02G208000.1.cds1	0.006	2.057	1	1	4	1	483	55.4	8.94	0	1	0	0.01	8.19916e-17	0
TraesCS2A02G464300.3	0	36.199	12	6	44	2	732	76.3	5.1	88.85	6	2	2.371	0.00179758	13.4
TraesCS2A02G582100.1	0	3.87	5	1	18	1	171	19.3	7.84	21.37	1	0	0.481	0.0229229	9.05
TraesCS5A02G352100.2	0	7.068	8	1	1	1	173	19	9.54	3.6	1	0	0.01	8.19916e-17	0
TraesCS4A02G393500.1	0	25.157	33	2	59	1	93	10.3	5.01	154.91	2	0	0.01	8.19916e-17	0
TraesCS3B02G335400.1	0	18.289	16	4	13	4	433	47.8	5.73	22.41	4	0	3.274	6.80668e-06	94.5
TraesCS4A02G098600.2	0	234.832	34	20	887	3	657	71.8	5.29	2675.09	20	0	3.637	4.9286e-07	249.45
TraesCS7D02G188200.1	0	3.809	4	1	5	1	667	71.8	9.67	0	1	0	0.069	8.19916e-17	2.4
TraesCS4A02G178800.2	0	15.443	22	4	33	4	264	29.7	6.79	38.21	4	0	0.01	8.19916e-17	0
TraesCS6A02G409600.1	0	14.023	15	3	14	1	255	27.6	8.24	23.23	3	1	100	8.19916e-17	0
TraesCS2D02G335300.1	0	20.314	8	4	31	4	775	85.8	7.08	34.15	4	0	0.01	8.19916e-17	0
TraesCS6A02G028100.1	0	67.195	15	9	241	1	598	64	7.78	761.2	9	0	0.01	8.19916e-17	0
TraesCS2D02G242400.3	0	11.331	5	3	8	3	783	84.9	5.24	5.37	3	0	100	8.19916e-17	0
TraesCS3D02G441200.1	0	18.542	18	5	18	5	426	46.8	7.69	33.58	5	0	8.355	4.09174e-12	881.11
TraesCS5B02G108200.1	0.001	2.699	9	1	11	1	111	11.2	7.84	7.21	1	0	3.443	2.25361e-06	86.56
TraesCS2D02G349400.1	0	11.201	11	2	33	1	230	24.7	5.19	91.95	2	0	100	8.19916e-17	0
TraesCS2A02G041300.1	0	21.235	13	7	22	1	616	67	6.64	31.73	7	3	0.414	0.00372724	24.84
TraesCS6B02G176700.1	0.003	2.284	1	1	2	1	1011	113	8.1	0	1	0	8.17	3.16816e-11	901.25
TraesCS1D02G165500.1	0	15.585	18	3	42	3	244	25.3	7.9	98	3	0	0.315	9.6509e-06	14.29
TraesCS7A02G243900.3	0	52.676	18	10	130	3	769	83.6	6.48	292.24	10	1	100	8.19916e-17	0
TraesCS2B02G336800.1	0	6.733	17	2	8	2	218	23.4	6.1	16.21	2	0	0.01	8.19916e-17	0
TraesCS6A02G181700.1	0	3.73	4	1	3	1	264	28.8	7.5	7.73	1	0	0.01	8.19916e-17	0
TraesCS5B02G448100.1	0	27.79	21	2	23	2	153	17.3	10.13	58.5	2	0	0.01	8.19916e-17	0
TraesCS1A02G301800.2	0	4.513	2	1	2	1	640	70	8.68	4.84	1	0	100	8.19916e-17	0
TraesCS4A02G112800.1	0	4.022	4	1	3	1	259	28.6	5.15	4.22	1	0	0.091	8.19916e-17	5.56
TraesCS7D02G467000.1	0	50.279	36	9	75	2	289	30.8	9.96	145.14	9	0	0.01	8.19916e-17	0
TraesCS1B02G158900.1.cds1	0	4.01	2	1	2	1	630	70.9	5.55	4.23	1	0	0.01	8.19916e-17	0
TraesCS2D02G542600.1	0	4.006	8	2	15	2	333	38	5.69	14.29	2	0	100	8.19916e-17	0
TraesCS3A02G459200.1.cds1	0	8.734	7	2	21	2	340	36.3	7.69	49.2	2	0	0.01	8.19916e-17	0
TraesCS3B02G451800.1.cds1	0	10.532	23	3	33	3	91	10.5	6.43	68.13	3	0	0.01	8.19916e-17	0
TraesCS2B02G079900.1	0	24.145	28	3	31	1	231	25	8.66	71.61	3	2	100	8.19916e-17	0
TraesCS7B02G274100.1	0	62.76	29	8	189	3	426	47.1	6.84	513.44	8	0	0.077	8.19916e-17	3.33
TraesCS6B02G249900.1	0	65.234	21	14	174	1	826	89.6	6.43	315.89	14	0	0.085	8.19916e-17	4.53
TraesCS2A02G036300.1	0	70.782	38	9	182	3	401	41	5.99	500.26	9	0	100	8.19916e-17	0
TraesCS6B02G160800.1	0	7.242	9	2	4	2	302	32.3	5.9	8.27	2	0	0.01	8.19916e-17	0
TraesCS2A02G114000.1	0	40.047	31	6	45	2	337	35.8	7.02	112.96	6	0	100	8.19916e-17	0
TraesCS2A02G488000.1	0	6.875	5	1	5	1	306	31.6	9.22	18.98	1	0	0.2	4.39789e-10	11.17
TraesCS2A02G101700.2	0	93.277	44	14	315	1	373	41.5	6.92	743.84	14	0	2.355	0.0238107	121.08
TraesCS3D02G210700.6	0.004	2.201	1	1	3	1	1219	135.4	6.47	0	1	0	7.618	8.19916e-17	967.45
TraesCS5B02G098200.2	0	6.395	2	2	4	2	1245	139.1	5.8	3.7	2	0	100	8.19916e-17	0
TraesCS4A02G087900.1	0	10.757	11	2	4	2	232	26.9	6.44	6.37	2	0	0.01	8.19916e-17	0
TraesCS7A02G477300.1.cds1	0	13.23	3	2	10	2	1099	122.3	5.64	12.19	2	0	0.428	0.0315063	26.54
TraesCS3D02G507900.4	0	7.506	4	1	24	1	429	47.2	12.38	67.71	1	0	0.01	8.19916e-17	0
TraesCS5D02G185400.1	0	24.191	15	4	102	1	292	30.9	8.15	278.77	4	0	0.01	8.19916e-17	0
TraesCS7D02G284400.1	0	42.96	30	5	76	2	233	24.4	4.42	171.15	5	0	100	8.19916e-17	0
TraesCS3A02G427500.1	0.003	2.289	4	1	1	1	232	24.4	5.52	0	1	0	0.01	8.19916e-17	0
TraesCS4D02G012900.1	0	389.056	43	31	1236	2	826	91.2	7.42	3698.41	31	0	2.595	0.000108956	88.12
TraesCS7A02G408800.1.cds1	0.01	1.785	3	1	1	1	377	41.5	6.92	0	1	0	0.01	8.19916e-17	0
TraesCS3A02G417000.2	0	75.021	25	13	252	1	688	74.5	6.46	530.43	13	0	0.01	8.19916e-17	0
TraesCS4A02G300300.6	0	6.299	2	1	8	1	884	96.9	5.55	16.57	1	0	0.01	8.19916e-17	0
TraesCS4A02G169200.3	0.001	3.152	3	2	3	2	881	96.3	5.5	3.74	2	0	100	8.19916e-17	0
TraesCS7A02G210900.1	0.002	2.45	12	1	1	1	98	10.6	4.64	0	1	0	0.01	8.19916e-17	0
TraesCS3B02G435100.1	0	33.694	16	3	39	1	279	29.4	7.24	126.97	3	0	100	8.19916e-17	0
TraesCS7D02G283600.1	0	155.537	50	15	488	1	423	46.3	4.97	1491.86	15	0	2.091	0.0107932	94.7
TraesCS4D02G147100.2	0	43.967	23	7	72	7	443	49.4	6.58	212.15	7	0	2.263	0.00225999	31.36
TraesCS5B02G414000.3	0	7.4	4	2	2	2	594	64.1	8.31	2.96	2	0	0.01	8.19916e-17	0
TraesCS4A02G112200.1	0.008	1.894	7	1	6	1	256	28.1	9.69	13.44	1	0	7.086	9.03847e-15	1040.87
TraesCS7B02G179200.1	0	16.204	20	2	18	2	122	13.2	11.39	34.01	2	0	100	8.19916e-17	0
TraesCS2D02G404300.1	0	15.077	9	3	22	3	515	56.7	5.21	52.31	3	0	0.164	1.05813e-09	0
TraesCSU02G002600.1	0	8.016	3	3	37	2	863	95.1	6.47	37.15	3	0	100	8.19916e-17	0
TraesCS7D02G004100.2	0	24.233	15	5	30	2	479	52.4	6.14	65.04	5	2	0.01	8.19916e-17	0
TraesCS1B02G419200.1.cds1	0	134.404	25	17	411	1	789	87.2	5.31	1257.98	17	0	0.01	8.19916e-17	0
TraesCS3B02G276700.1	0	14.569	5	4	13	1	871	97.2	5.96	27.88	4	0	100	8.19916e-17	0
TraesCS2A02G235900.1	0	5.735	2	2	5	2	1625	182.2	6.3	5.91	2	0	100	8.19916e-17	0
TraesCS7D02G096700.1	0	3.588	10	2	13	2	396	42.2	6.2	4.14	2	0	0.01	8.19916e-17	0
TraesCS1A02G282100.1	0	4.57	4	1	1	1	378	42.2	5.41	2.28	1	0	100	8.19916e-17	0
TraesCS1B02G326800.1	0	8.022	9	1	9	1	192	19.5	10.13	29.83	1	0	0.01	8.19916e-17	0
TraesCS2A02G529700.1.cds1	0	7.582	11	1	24	1	133	14.1	8.5	68.05	1	0	0.104	1.37397e-13	8.36
TraesCS2D02G584400.2	0	403.101	54	20	4000	2	476	51.4	5.15	11649.9	20	0	100	8.19916e-17	0
TraesCS6B02G362000.1	0	12.197	7	3	25	1	485	53.3	5.44	23.42	3	1	0.363	0.0002311	11.19
TraesCS6B02G173000.2	0	7.098	4	4	6	3	1040	116.6	7.75	1.73	4	0	0.01	8.19916e-17	0
TraesCS4B02G001500.1	0	67.854	31	9	162	1	427	45.3	5.22	339.47	9	0	4.137	9.53027e-06	27.64
TraesCS6B02G341200.1.cds1	0	59.82	45	7	73	7	235	25.5	5.62	162.18	7	0	0.01	8.19916e-17	0
TraesCS5B02G321800.1	0	29.805	12	7	30	6	927	100.5	6.89	70.1	7	0	0.01	8.19916e-17	0
TraesCS5A02G399800.1.cds1	0	5.883	2	1	11	1	765	78.7	7.53	21.06	1	0	0.01	8.19916e-17	0
TraesCS4D02G200200.1	0	15.964	17	3	11	1	332	36.3	7.02	25.98	3	0	7.086	9.03847e-15	129.93
TraesCS7A02G353300.1	0	21.335	23	6	43	2	322	33.7	7.56	94.6	6	0	0.01	8.19916e-17	0
TraesCS3A02G059200.1	0	4.962	13	2	5	2	259	29	4.77	5.17	2	0	0.464	0.0492273	31.27
TraesCS7A02G357300.2	0	11.458	13	3	10	3	297	31.9	5.1	10.15	3	0	100	8.19916e-17	0
TraesCS6A02G293400.1	0	4.308	4	1	1	1	363	39.9	6.46	3.05	1	0	0.01	8.19916e-17	0
TraesCS4B02G185400.1	0	17.712	11	4	5	1	567	61.5	7.68	7.93	4	0	100	8.19916e-17	0
TraesCS3A02G398600.1	0	8.661	9	3	8	1	548	59.7	9.1	4.58	3	0	0.01	8.19916e-17	0
TraesCS6D02G358100.1	0	54.679	39	8	155	2	327	34	6.68	361.48	8	0	10.553	6.58971e-14	694.6
TraesCS4A02G007600.1	0	22.567	19	3	17	3	217	23.5	9.25	59.56	3	0	0.01	8.19916e-17	0
TraesCS5B02G202700.1	0	36.014	22	6	34	2	356	37.4	5.52	85.63	6	0	100	8.19916e-17	0
TraesCS6B02G230900.6	0	12.472	4	2	38	1	652	72.2	6.89	76.08	2	0	100	8.19916e-17	0
TraesCS3D02G211200.2	0.001	2.762	7	1	3	1	148	16.2	9.91	1.67	1	0	0.01	8.19916e-17	0
TraesCS4A02G279500.1.cds1	0	5.77	7	1	22	1	191	20.7	9.09	45.79	1	0	100	8.19916e-17	0
TraesCS2D02G163300.1	0	24.097	21	3	22	3	241	26.9	6.39	51.8	3	0	100	8.19916e-17	0
TraesCS3B02G463400.1	0	4.811	3	1	4	1	466	48.8	8.7	8.53	1	0	0.01	8.19916e-17	0
TraesCS4A02G164900.1	0	125.598	46	18	362	1	540	57.9	5.48	931.54	18	0	3.569	9.57692e-05	43.59
TraesCS5A02G139900.1.cds1	0.001	2.543	5	1	2	1	343	35.2	5.27	0	1	0	100	8.19916e-17	0
TraesCS6A02G402500.1	0	6.48	8	2	22	2	340	38.1	5	49.67	2	0	100	8.19916e-17	0
TraesCS5B02G516900.1.cds1	0	11.387	11	2	13	2	229	24.5	9.1	37.45	2	0	100	8.19916e-17	0
TraesCS7A02G558600.1.cds1	0	7.601	5	1	4	1	496	53.4	5.44	9.63	1	0	100	8.19916e-17	0
TraesCS1B02G133400.2	0	3.386	4	1	3	1	386	44.2	6.7	0	1	0	100	8.19916e-17	0
TraesCS5A02G267000.1	0	11.567	11	3	5	3	397	39.8	9.36	9.76	3	0	0.01	8.19916e-17	0
TraesCS7A02G010400.2	0	98.581	28	15	245	3	756	82.7	8.22	670.21	15	0	0.497	0.000500068	14.81
TraesCS3B02G578200.1	0	39.742	28	4	33	4	227	24.4	6.77	97.1	4	0	0.01	8.19916e-17	0
TraesCS7B02G103300.1.cds1	0	37.153	18	5	1270	1	266	28.2	5.43	2455.54	5	0	0.492	0.00231338	2.22
TraesCS3D02G022100.1	0	9.322	14	3	16	1	270	28.8	10.07	19.2	3	0	0.01	8.19916e-17	0
TraesCS7A02G220600.2	0.006	2.053	3	1	2	1	246	28.1	9.14	3.56	1	0	100	8.19916e-17	0
TraesCS5B02G496400.1	0	118.214	19	15	246	1	1018	113.7	6.09	672.16	15	0	0.01	8.19916e-17	0
TraesCS6B02G387400.1	0	194.683	24	33	445	5	1790	193.4	6.21	958.94	33	0	0.092	8.19916e-17	5.66
TraesCS2B02G615900.1.cds1	0	51.134	25	6	118	1	341	35.3	6.54	345.52	6	0	0.01	8.19916e-17	0
TraesCS3B02G373000.1	0	243.293	63	28	790	2	557	60.6	5.6	2144.1	28	0	100	8.19916e-17	0
TraesCS3A02G127300.1.cds1	0	5.493	3	1	5	1	469	49.5	5.76	12.25	1	0	0.01	8.19916e-17	0
TraesCS1A02G112000.1	0	4.686	5	1	8	1	230	26.1	8.18	13	1	0	100	8.19916e-17	0
TraesCS2A02G229100.1	0	5.94	18	2	12	2	168	18.5	7.05	24.81	2	0	0.079	8.19916e-17	3.62
TraesCS3B02G568700.1.cds1	0	3.56	12	1	4	1	198	21.5	6.55	4.75	1	0	100	8.19916e-17	0
TraesCS4A02G202100.2	0	41.5	25	6	60	4	379	41	6.6	143.19	6	2	0.487	0.000611486	13.72
TraesCS3B02G219800.1	0	13.839	6	2	8	2	439	51.2	6.07	13.77	2	0	0.01	8.19916e-17	0
TraesCS7A02G355400.1	0	5.446	11	2	3	2	218	21.8	8.34	4.54	2	0	0.01	8.19916e-17	0
TraesCS3D02G369200.1	0	6.251	8	2	13	2	307	34.3	7.94	29.44	2	0	100	8.19916e-17	0
TraesCS2B02G192800.2	0	14.117	10	2	9	2	296	31.8	7.71	17.23	2	0	0.319	0.00107549	14.59
TraesCS1A02G407600.1	0	64.822	24	9	173	1	585	61.9	7.81	445.35	9	0	100	8.19916e-17	0
TraesCS4A02G092400.1	0.001	3.038	3	1	2	1	386	43.2	6.15	4.07	1	0	11.915	8.19916e-17	613.33
TraesCS1D02G238200.1	0	11.73	10	1	9	1	130	14	5.54	21.69	1	0	0.01	8.19916e-17	0
TraesCS6B02G297000.2	0	54.656	33	9	117	1	366	39.6	6.87	267.78	9	0	0.333	4.86579e-05	1.56
TraesCS3D02G020600.1	0	3.979	4	2	8	1	397	43.3	7.83	1.92	2	0	0.114	1.83563e-12	11.02
TraesCS7A02G439100.1	0	11.782	3	2	13	2	828	88.1	7.25	27.24	2	0	100	8.19916e-17	0
TraesCS6D02G152000.1	0	9.982	13	3	18	3	341	36.9	5.27	18.62	3	0	100	8.19916e-17	0
TraesCS1D02G037900.1	0	33.134	26	6	78	1	284	30.4	9.52	216.18	6	0	0.01	8.19916e-17	0
TraesCS6B02G449400.1	0	12.211	10	2	34	2	370	39.4	5.16	66.37	2	0	100	8.19916e-17	0
TraesCS7B02G074300.1	0	5.824	7	1	22	1	216	23.4	6.28	22.42	1	0	100	8.19916e-17	0
TraesCS5B02G358900.1.cds1	0.007	1.942	3	1	4	1	406	44	6.92	3.74	1	0	100	8.19916e-17	0
TraesCS7D02G369400.1	0	27.61	30	7	36	3	322	34.2	8.73	83.86	7	0	0.01	8.19916e-17	0
TraesCS1B02G153600.2	0	4.163	6	2	10	2	621	68.6	5.95	7.22	2	0	0.01	8.19916e-17	0
TraesCS4D02G363900.1	0	245.822	42	41	795	1	1218	135.9	7.01	1883.87	41	0	100	8.19916e-17	0
TraesCS3B02G514800.1.cds1	0.001	2.692	4	1	4	1	402	40.9	7.9	1.65	1	0	100	8.19916e-17	0
TraesCS3B02G441800.1	0.001	2.715	4	1	1	1	274	29.7	7.69	2.11	1	0	0.093	5.34959e-14	5.9
TraesCS4B02G389500.2	0.001	2.762	6	1	8	1	314	34.8	6.24	0	1	0	0.254	1.71075e-08	9.22
TraesCS5A02G202500.1	0.001	3.187	2	1	6	1	509	55.9	7.09	1.83	1	0	0.01	8.19916e-17	0
TraesCS6A02G390600.1	0	27.955	11	6	39	5	705	77.6	5.91	57.86	6	0	8.366	3.96526e-12	879.93
TraesCS7A02G277700.1	0	12.181	9	3	14	3	648	72.7	6.96	34.07	3	0	12.304	1.81601e-15	593.38
TraesCS7B02G166000.3	0	44.99	36	5	111	1	244	24.5	7.87	373.41	5	0	100	8.19916e-17	0
TraesCS5D02G021400.1	0	17.547	20	3	21	3	220	22.4	9.45	53.53	3	0	10.489	8.19916e-17	698.96
TraesCS6D02G286500.1	0	23.831	12	3	78	3	397	43	8.51	235.9	3	0	0.01	8.19916e-17	0
TraesCS2A02G184200.1	0.001	3.312	3	1	2	1	320	34	8.27	1.94	1	0	100	8.19916e-17	0
TraesCS7B02G271400.1	0	76.887	36	7	216	1	137	15.7	10.71	656.41	7	0	0.01	8.19916e-17	0
TraesCS7B02G003000.1	0	5.924	2	2	4	2	1290	141.4	6.86	3.67	2	0	0.01	8.19916e-17	0
TraesCS2B02G292100.1	0	72.66	30	11	167	1	347	37.7	6.37	385.86	11	0	0.01	8.19916e-17	0
TraesCS3D02G202500.3	0	27.516	6	4	48	2	809	90	10.17	86.01	4	0	100	8.19916e-17	0
TraesCS1A02G186100.1.cds1	0	21.368	11	2	30	1	233	25.2	5.33	90.36	2	0	0.113	8.19916e-17	10.57
TraesCS7D02G089300.1	0	40.528	20	7	86	7	397	43	6.37	181.54	7	0	5.186	8.19916e-17	46.94
TraesCS5D02G231400.1	0	57.381	50	8	568	2	153	17.1	6.06	1294.98	8	0	12.539	8.19916e-17	581.91
TraesCS2B02G329100.1.cds1	0	25.569	22	5	23	5	426	47.6	5.86	41.88	5	0	2.602	0.00718104	147.69
TraesCS6A02G399100.1	0.005	2.138	11	1	2	1	121	13.7	6.33	0	1	0	0.13	8.19916e-17	2.31
TraesCSU02G067800.1	0	3.759	2	1	13	1	976	107.9	7.78	0	1	0	0.01	8.19916e-17	0
TraesCS7D02G551600.1.cds1	0	11.959	19	3	21	1	168	17.7	6.77	36.36	3	0	100	8.19916e-17	0
TraesCS5B02G283800.2	0	17.968	19	4	13	4	411	45.7	6.58	21.05	4	0	0.01	8.19916e-17	0
TraesCS3B02G013100.1.cds1	0	71.391	29	10	71	2	493	52.4	5.74	227.02	10	2	100	8.19916e-17	0
TraesCS2D02G058400.1	0	6.419	6	2	16	2	306	31.5	7.85	28.41	2	0	100	8.19916e-17	0
TraesCS3A02G268800.1.cds1	0	9.227	3	2	6	2	912	100	7.55	13.4	2	0	0.428	0.0262496	2.87
TraesCS6B02G122700.1	0	39.142	33	5	1248	1	212	22.8	5.1	2375.9	5	0	0.201	1.21117e-10	5.68
TraesCS4B02G348300.1	0	242.155	49	20	356	2	492	55.1	5.99	992.89	20	0	0.01	8.19916e-17	0
TraesCS7B02G349100.1	0	13.155	7	3	5	3	526	60	9.38	6.57	3	0	11.713	8.19916e-17	624.18
TraesCS7D02G284100.1	0	4.01	1	1	11	1	1375	148.3	8.09	9.41	1	0	100	8.19916e-17	0
TraesCS6A02G018600.1	0	90.114	36	11	257	1	426	47.3	6.99	680.02	11	0	13.999	8.19916e-17	519.15
TraesCS3A02G130000.1	0	242.795	43	26	777	1	812	92	5.48	2106.72	26	0	2.331	0.00181569	38.14
TraesCS3A02G166600.1	0	37.005	18	8	141	3	414	46.6	7.14	336.98	8	0	100	8.19916e-17	0
TraesCS2A02G036100.1.cds1	0	36.71	20	4	40	1	212	21.8	9.72	130.19	4	0	0.01	8.19916e-17	0
TraesCS4D02G212200.1.cds1	0	11.826	13	2	49	1	161	17.7	5.69	43.43	2	0	0.485	0.014258	2.37
TraesCS6A02G041700.1	0	178.836	55	22	627	1	494	56.9	7.06	1780.23	22	0	0.332	3.81599e-07	4.59
TraesCS5A02G305100.1	0	8.402	3	1	6	1	473	50.4	6.21	9	1	0	0.01	8.19916e-17	0
TraesCS6D02G041600.1	0	19.004	16	5	9	5	373	40	7.05	18.97	5	0	100	8.19916e-17	0
TraesCS3A02G446200.1	0	47.24	18	6	47	1	498	54.3	6.09	131.34	6	0	0.421	0.00688565	25.7
TraesCS2A02G281100.1	0	8.689	10	2	4	2	345	37.5	7.87	8.55	2	0	100	8.19916e-17	0
TraesCS5B02G268300.1	0.007	1.949	5	1	5	1	347	37.6	5.55	2.07	1	0	0.01	8.19916e-17	0
TraesCS7B02G455900.1	0	8.016	11	2	7	2	285	32.1	6.25	12.71	2	0	100	8.19916e-17	0
TraesCS6B02G150600.1	0	89.973	36	14	310	1	484	52.5	7.06	614.77	14	0	0.433	0.00254483	18.68
TraesCS6D02G217000.3	0	5.522	5	1	4	1	387	40.9	6.95	5.63	1	0	100	8.19916e-17	0
TraesCS1A02G107200.2	0	87.6	9	9	271	1	775	80.5	6.18	870.84	9	0	0.01	8.19916e-17	0
TraesCS3A02G363700.1	0	56.545	19	10	35	8	730	78.7	6.47	73.65	10	0	100	8.19916e-17	0
TraesCS1D02G191900.1.cds1	0	19.354	13	3	20	3	332	34.5	6.32	10.4	3	0	100	8.19916e-17	0
TraesCS3A02G253000.1	0.005	2.064	4	1	7	1	184	20.7	9.83	0	1	0	0.482	0.0254309	33.77
TraesCS4A02G243100.3	0	14.91	5	3	29	3	893	100.9	5.63	27.27	3	0	100	8.19916e-17	0
TraesCS5D02G343000.1	0.001	2.807	2	1	1	1	602	65.9	6.19	0	1	0	0.01	8.19916e-17	0
TraesCS3B02G332900.1	0.001	2.761	3	1	1	1	360	40	7.88	1.9	1	0	100	8.19916e-17	0
TraesCS2A02G240000.1	0	16.297	9	3	22	3	552	59.8	4.61	70.28	3	0	2.854	4.48236e-05	29.68
TraesCS4D02G137800.1.cds1	0	162.207	41	18	1046	1	509	55.5	6.1	2852.79	18	0	10.726	5.70154e-14	683.2
TraesCS3B02G551300.1	0	21.252	19	3	20	1	197	21.5	8.16	61.18	3	0	0.01	8.19916e-17	0
TraesCS3A02G184300.1	0	9.031	6	2	4	2	445	47.5	6.48	9.42	2	0	100	8.19916e-17	0
TraesCS2D02G561000.1	0.001	2.843	4	1	3	1	390	41.6	6.74	4.33	1	0	0.01	8.19916e-17	0
TraesCS2D02G261800.1	0.001	2.86	14	1	4	1	70	8	9.28	7.61	1	0	0.106	1.66936e-13	8.66
TraesCS3B02G293200.1.cds1	0	54.231	25	4	91	1	320	33.6	7.39	300.21	4	0	0.01	8.19916e-17	0
TraesCS2A02G206000.1	0	10.919	12	2	30	1	272	29.6	9.16	31.36	2	0	0.01	8.19916e-17	0
TraesCS7D02G048000.1	0	6.638	3	1	7	1	509	53.1	7.71	19.3	1	0	0.01	8.19916e-17	0
TraesCS3D02G236200.1	0	158.835	72	14	383	1	340	35.4	8.37	1290.95	14	0	0.01	8.19916e-17	0
TraesCS3D02G518200.1.cds1	0	35.351	24	7	70	2	358	37.7	7.11	118.82	7	5	0.048	8.19916e-17	0.28
TraesCS2D02G328200.1	0	35.031	45	6	142	1	153	17	4.82	324.07	6	0	100	8.19916e-17	0
TraesCS7D02G534500.1	0	435.131	49	31	1220	1	687	72.7	5.54	4203.25	31	0	5.87	5.17978e-14	1258.58
TraesCS7D02G271600.2	0	11.609	5	2	10	2	603	65.6	8.54	22.23	2	0	0.01	8.19916e-17	0
TraesCS6A02G416300.1	0	179.065	44	28	568	1	764	85.3	6	1478.58	28	0	100	8.19916e-17	0
TraesCS5B02G246400.1	0	15.091	6	3	21	3	776	86.2	6.6	46.57	3	0	8.642	9.62393e-13	851.36
TraesCS4A02G329600.1	0	31.458	19	6	43	1	443	50.4	7.85	58.88	6	0	6.266	1.32154e-08	1178.46
TraesCS2A02G199700.1	0	9.079	5	2	16	2	543	60.9	7.05	31.83	2	0	100	8.19916e-17	0
TraesCS3B02G278200.1.cds1	0	11.149	10	3	16	3	310	31.7	5.1	25.75	3	0	0.01	8.19916e-17	0
TraesCS4A02G132700.3	0	30.049	8	4	68	2	737	80.7	7.78	210.06	4	0	3.336	2.81422e-07	7.37
TraesCS3A02G261200.1	0	13.636	15	3	10	3	303	34.7	5.21	21.67	3	0	10.65	8.19916e-17	688.16
TraesCS2B02G148600.2	0	8.662	7	3	5	3	485	52.5	4.67	5.47	3	0	0.099	1.66936e-13	7.05
TraesCS2B02G398400.1	0	56.385	16	10	156	1	713	77.2	6.54	385.6	10	0	0.094	8.19916e-17	6.08
TraesCS2B02G371800.1	0	19.05	10	3	15	2	475	51.5	6.04	38.42	3	0	100	8.19916e-17	0
TraesCS7B02G213000.1	0	8.099	7	3	26	2	447	49.8	8.87	59.68	3	1	0.01	8.19916e-17	0
TraesCS5D02G302900.1	0	21.882	10	4	36	1	512	57.6	6.16	89.93	4	1	8.77	1.05993e-12	838.81
TraesCS2D02G114800.1	0	27.654	22	6	35	2	335	35.5	7.58	68.81	6	2	100	8.19916e-17	0
TraesCS4D02G324800.1	0	12.219	6	4	12	4	918	103.5	9.2	4.75	4	0	0.01	8.19916e-17	0
TraesCS5A02G052600.1	0	36.025	20	5	34	1	502	55.5	6.2	86.42	5	0	100	8.19916e-17	0
TraesCS2A02G343600.1	0	17.988	14	4	85	1	403	43	7.03	116.47	4	0	0.01	8.19916e-17	0
TraesCS6A02G405700.1	0	43.16	20	5	181	1	292	30.9	8.15	546.1	5	0	0.084	8.19916e-17	4.36
TraesCS4B02G013100.2	0	30.016	23	4	81	3	281	32.1	8.38	243.16	4	0	100	8.19916e-17	0
TraesCS7D02G010400.1	0.01	1.802	1	1	4	1	706	79.3	7.49	3.35	1	0	100	8.19916e-17	0
TraesCS5A02G429500.1	0	6.976	5	2	3	2	354	40.6	9.17	4.61	2	0	0.01	8.19916e-17	0
TraesCS1A02G442300.1	0	20.722	12	5	27	5	521	56.9	6.68	44.25	5	0	0.303	3.78095e-07	0.04
TraesCS3B02G130500.1.cds1	0	38.093	31	5	69	1	162	17.6	5.47	156.46	5	0	0.333	3.93588e-05	1.57
TraesCS3A02G481500.1	0	56.468	30	7	145	2	334	34.9	6.04	424.88	7	0	0.01	8.19916e-17	0
TraesCS1A02G109200.1	0	20.925	10	3	11	1	474	52.1	9.03	34.78	3	1	0.01	8.19916e-17	0
TraesCS2D02G053300.1.cds1	0	5.687	4	2	9	2	817	90.7	5.92	15.28	2	0	0.11	3.5752e-14	9.66
TraesCS4A02G165600.1	0	4.822	6	2	4	2	489	52.5	7.03	1.84	2	0	100	8.19916e-17	0
TraesCS4A02G137900.1	0	32.268	7	5	46	1	978	107.1	5.14	69.65	5	0	100	8.19916e-17	0
TraesCS5D02G433700.3	0.001	2.795	2	2	56	2	830	94.1	8.28	107.98	2	0	0.01	8.19916e-17	0
TraesCS6A02G077500.1	0	11.038	5	1	3	1	266	29.2	5.92	6.03	1	0	0.01	8.19916e-17	0
TraesCS5A02G192000.1	0	10.452	8	3	5	3	608	66.7	6.83	6.17	3	0	0.01	8.19916e-17	0
TraesCS7A02G279300.1	0.003	2.335	10	1	5	1	164	18.1	8.44	6.39	1	0	0.14	1.26486e-10	20.41
TraesCS5B02G313500.1	0.006	2.051	3	1	1	1	354	38.1	9.66	0	1	0	0.01	8.19916e-17	0
TraesCS6B02G192700.1	0	5.909	6	1	7	1	285	32.5	7.81	10.19	1	0	0.01	8.19916e-17	0
TraesCS7A02G334200.1	0	22.007	15	4	38	3	516	56.5	6.89	93.33	4	0	0.01	8.19916e-17	0
TraesCS3D02G072800.1	0	6.232	8	1	15	1	171	18.1	8.65	33.52	1	0	12.163	8.19916e-17	600.46
TraesCS5A02G249200.1	0	60.592	37	10	80	2	343	37.6	6.27	222.52	10	5	0.462	0.0035012	2.59
TraesCS2D02G374500.1.cds1	0	10.151	10	3	21	2	486	51.5	5.33	12.18	3	0	2.373	0.0192047	147.64
TraesCS5A02G168200.1	0	3.506	8	2	11	2	327	34	5.24	6	2	0	0.01	8.19916e-17	0
TraesCS3B02G354100.1	0	6.279	5	1	3	1	310	34.1	7.02	8.61	1	0	9.778	1.03045e-13	750.89
TraesCS5A02G229700.2	0	3.511	2	1	4	1	656	72	8.79	8.84	1	0	100	8.19916e-17	0
TraesCS4D02G122600.1	0	12.721	8	2	14	2	343	37	7.08	32.54	2	0	100	8.19916e-17	0
TraesCS2A02G544100.1.cds1	0.004	2.155	1	1	1	1	538	56.7	6.52	0	1	0	100	8.19916e-17	0
TraesCS3D02G052500.1	0	98.801	43	8	524	1	201	21.9	8.7	1667.54	8	0	3.671	5.21578e-09	103.54
TraesCS5A02G178100.1	0	13.494	7	2	25	1	401	42.7	10.08	72.42	2	0	2.606	8.45527e-09	34.8
TraesCS2D02G132500.1.cds1	0	40.055	29	10	191	1	439	45.8	8.84	371.35	10	0	0.067	8.19916e-17	2.16
TraesCS1B02G480600.3	0	8.276	2	2	6	1	1239	125.2	9.16	11.55	2	0	100	8.19916e-17	0
TraesCS7B02G038300.1	0	31.749	18	7	57	2	522	58.5	8.81	110.89	7	0	100	8.19916e-17	0
TraesCS4D02G342800.1	0	287.093	51	21	438	9	493	55.2	6.05	1256.14	21	0	0.458	5.60402e-06	0.06
TraesCS5D02G339000.1.cds1	0	4.659	14	1	1	1	148	15.1	10.33	1.85	1	0	0.01	8.19916e-17	0
TraesCS7B02G280700.1	0	85.344	28	11	185	2	477	54.2	5.82	546.21	11	0	100	8.19916e-17	0
TraesCS6A02G165900.1	0	13.126	9	3	6	3	571	62	5.52	13.1	3	0	0.01	8.19916e-17	0
TraesCS7A02G568800.1	0	82.515	38	9	177	1	343	36.5	8.43	660.11	9	6	2.826	8.19916e-17	4.55
TraesCS5A02G191300.1.cds1	0	3.333	8	1	4	1	193	20.8	6.15	8.18	1	0	100	8.19916e-17	0
TraesCS1B02G434100.2	0.001	3.217	2	1	9	1	777	83.5	7.06	3.66	1	0	0.01	8.19916e-17	0
TraesCS2A02G026900.1	0.009	1.841	10	1	5	1	157	17.4	9.99	4.16	1	0	100	8.19916e-17	0
TraesCS5A02G366700.1	0.001	3.303	1	1	2	1	1001	109.1	5.97	2.71	1	0	0.01	8.19916e-17	0
TraesCS6D02G393200.1	0	14.185	15	3	15	1	255	27.6	7.84	24.73	3	0	0.01	8.19916e-17	0
TraesCS4B02G094600.1	0	4.44	1	1	1	1	1096	122.7	7.42	1.7	1	0	0.01	8.19916e-17	0
TraesCS4B02G201500.2	0	117.524	27	19	314	1	1062	115.7	5.38	675.91	19	0	0.01	8.19916e-17	0
TraesCS4B02G334700.1.cds1	0	17.158	17	4	17	4	454	48.6	7.55	19.91	4	0	0.01	8.19916e-17	0
TraesCS5A02G120600.1	0	7.885	8	2	7	2	382	42.2	9.19	11.32	2	0	100	8.19916e-17	0
TraesCS4B02G047100.1	0	13.249	4	2	15	2	675	70.8	8.91	47.24	2	0	0.01	8.19916e-17	0
TraesCS2A02G012200.1	0	43.682	13	11	83	1	1036	112.4	7.34	174.36	11	0	0.01	8.19916e-17	0
TraesCS2A02G161700.1.cds1	0	4.585	7	2	7	2	369	39.8	5.99	7.55	2	0	100	8.19916e-17	0
TraesCS7D02G437400.1.cds1	0	13.142	11	3	37	3	482	51	4.89	39.39	3	0	0.01	8.19916e-17	0
TraesCS6A02G051500.1	0.001	3.118	2	1	1	1	410	43.9	7.49	2.17	1	0	0.01	8.19916e-17	0
TraesCS4A02G172800.2	0	35.965	22	8	71	4	423	46.6	5.81	109.88	8	0	0.01	8.19916e-17	0
TraesCS4D02G175900.1	0	148.366	57	18	675	2	359	40.1	6.98	1891.9	18	0	6.272	4.73044e-10	1177.3
TraesCS6B02G281600.1	0	9.962	15	3	24	3	310	33.3	8.46	44.79	3	0	0.01	8.19916e-17	0
TraesCS7D02G475600.1	0	78.119	27	9	93	7	503	52.6	8.16	251.95	9	2	0.01	8.19916e-17	0
TraesCS3D02G114100.1	0	15.579	15	3	19	3	313	35.3	5.21	30.41	3	0	0.01	8.19916e-17	0
TraesCS4D02G181400.1.cds1	0.003	2.343	2	1	1	1	895	97.8	6.54	0	1	0	100	8.19916e-17	0
TraesCS1A02G391600.1	0	5.753	2	2	12	2	1188	132.5	5.16	1.74	2	0	100	8.19916e-17	0
TraesCS2A02G034100.1.cds1	0	15.462	34	3	41	3	95	9.8	6.47	110.33	3	0	3.494	1.06943e-07	3.59
TraesCS5A02G163300.1	0.001	3.208	2	1	2	1	541	60.5	7.18	3.52	1	0	0.01	8.19916e-17	0
TraesCS1D02G074400.1.cds1	0	6.558	3	1	10	1	421	45.8	6.47	30.12	1	0	100	8.19916e-17	0
TraesCS4D02G018500.1	0	76.256	76	8	239	2	166	16.1	5.6	816.66	8	0	2.428	1.11662e-07	4.83
TraesCS5A02G003700.1.cds1	0	35.659	17	8	34	1	524	59.5	7.21	78.26	8	0	100	8.19916e-17	0
TraesCS4A02G138800.1	0	5.3	2	2	2	2	863	98.6	5.55	2.07	2	0	0.01	8.19916e-17	0
TraesCS2B02G280600.1	0	363.936	56	27	1421	2	479	53.3	6.99	3676.58	27	0	0.432	9.19709e-06	9.15
TraesCS3D02G211400.2	0.002	2.486	4	1	3	1	279	31	6.39	3.88	1	0	100	8.19916e-17	0
TraesCS2B02G521600.2	0	284.123	57	28	1296	2	485	53.2	5.8	3663.1	28	2	2.683	0.000268781	99.62
TraesCS5A02G015100.1	0	10.996	9	3	13	3	588	63.3	7.11	26.6	3	0	0.01	8.19916e-17	0
TraesCS2A02G297700.1	0	7.251	8	1	24	1	216	23.2	8.53	38.64	1	0	2.668	0.00397695	34.94
TraesCS6B02G381300.2	0	25.902	15	4	10	1	502	55.1	6.98	26.69	4	0	0.01	8.19916e-17	0
TraesCS5A02G002700.1	0	43.515	23	10	156	1	422	47.2	6.37	394.83	10	0	0.01	8.19916e-17	0
TraesCS2B02G323100.1	0	90.969	34	11	203	1	442	46.8	5.94	562.68	11	0	100	8.19916e-17	0
TraesCS4A02G061800.1.cds1	0	121.609	42	19	291	7	480	52.6	8.07	613.47	19	0	0.48	0.0108286	6.85
TraesCS1D02G206900.1	0	29.474	18	6	21	6	527	58.7	6.71	46.42	6	0	100	8.19916e-17	0
TraesCS5B02G463700.1	0	16.817	8	4	11	2	729	79.2	8.32	16.32	4	0	0.146	5.07214e-11	22.9
TraesCS7A02G219100.1	0	37.595	5	4	217	1	904	99.7	6.06	419.49	4	0	3.316	6.36758e-06	13.03
TraesCS6D02G322300.1	0	6.988	7	1	19	1	179	19.1	7.36	59.26	1	0	0.492	0.00234172	8.76
TraesCS2A02G288100.1	0	60.37	23	12	126	1	665	74	6.06	271.76	12	0	0.01	8.19916e-17	0
TraesCS1D02G439000.1	0	8.61	8	2	24	2	353	39.4	9.77	53.33	2	0	0.403	0.000275429	23.43
TraesCS2A02G326100.1	0	43.498	31	8	43	5	347	38	6.39	117.33	8	0	0.01	8.19916e-17	0
TraesCS4A02G235500.1	0	44.271	25	9	137	1	405	45.6	8.57	296.04	9	0	0.01	8.19916e-17	0
TraesCS4A02G413100.1	0.001	2.943	2	1	2	1	769	81.4	7.75	2.08	1	0	0.409	0.00285771	13.9
TraesCS4A02G105600.1.cds1	0	9.483	10	3	4	3	441	48.2	9.19	2.16	3	0	0.01	8.19916e-17	0
TraesCS1D02G176700.2	0	18.14	11	4	14	4	490	54.9	6.89	32.54	4	0	0.01	8.19916e-17	0
TraesCS4A02G430200.1	0	18.218	13	4	53	2	352	38.4	5.44	91.86	4	0	100	8.19916e-17	0
TraesCS3D02G038900.1	0	6.126	8	2	9	1	280	30.3	8.41	17.22	2	0	100	8.19916e-17	0
TraesCS1B02G272700.1	0	25.014	18	4	49	1	369	39.7	6.8	72.26	4	2	2.593	0.000518689	46.95
TraesCS7A02G349100.1	0	51.29	21	5	91	1	435	46.2	7.3	268.31	5	0	0.14	6.2343e-10	20.09
TraesCS2D02G107400.1	0	29.718	18	4	93	1	313	31.9	7.24	292.94	4	0	0.01	8.19916e-17	0
TraesCS3D02G258200.2	0	15.392	4	4	11	3	1259	137.1	7.11	18.59	4	1	0.01	8.19916e-17	0
TraesCS2D02G488600.1	0	6.241	5	2	4	2	416	44.1	6.42	5.48	2	0	0.01	8.19916e-17	0
TraesCS5A02G134000.1	0	28.622	19	3	89	1	236	25	4.92	211.75	3	0	4.775	7.40658e-07	1548.94
TraesCS4A02G152200.1.cds1	0	13.969	31	3	36	1	143	16.3	9.29	45.73	3	0	100	8.19916e-17	0
TraesCS7B02G219900.1	0	59.725	35	8	47	1	322	34.4	6.15	137.81	8	0	0.01	8.19916e-17	0
TraesCS6A02G387800.1	0	10.41	6	2	24	2	413	45.2	6.7	23.49	2	0	100	8.19916e-17	0
TraesCS4A02G147200.2	0	5.333	4	1	2	1	252	28.7	4.69	2.29	1	0	0.01	8.19916e-17	0
TraesCS6B02G376200.3	0	47.125	11	9	42	1	1050	115.6	6.06	102.99	9	0	8.933	4.06471e-13	823.18
TraesCS7A02G166800.4	0	14.226	3	2	4	2	886	96.5	6.68	3.4	2	0	100	8.19916e-17	0
TraesCS7A02G242700.1	0	14.107	11	2	28	2	292	30.9	9.1	53.89	2	0	2.167	0.00330992	28.74
TraesCS2A02G286600.1.cds1	0	18.99	9	1	19	1	158	16.5	3.93	77.88	1	0	0.01	8.19916e-17	0
TraesCS3B02G109200.1.cds1	0	15.893	55	3	65	1	71	7.9	5.48	109.98	3	1	0.471	0.000288556	5.75
TraesCS1A02G175700.1	0	8.706	2	2	13	2	1066	116.5	6.92	35.44	2	0	100	8.19916e-17	0
TraesCS1B02G374200.1	0	138.437	60	10	406	2	288	30.5	9.22	1422.53	10	0	0.288	7.4483e-11	0.43
