# Supplementary material for: Physiological and Proteomic Dissection of the Responses of Two Contrasting Wheat Genotypes to Nitrogen Deficiency
Source: Int J Mol Sci. 2020 Mar 19;21(6):2119. doi: 10.3390/ijms21062119 (PMC7139514; doi:10.3390/ijms21062119)
Supplement: Supplementary file 1 [file ijms-21-02119-s001.zip › 新建文件夹 (2)/Supplementary File (round 2)/Supplementary Table S4.xlsx]

## Sheet: Sheet1
Accession	Exp. q-value: Combined	Sum PEP Score	Coverage [%]	# Peptides	# PSMs	# Unique Peptides	# AAs	MW [kDa]	calc. pI	Score Sequest HT: Sequest HT	# Peptides (by Search Engine): Sequest HT	# Razor Peptides	Abundance Ratio: Scout 66 (+N) 14d/Atlas 66 (+N) 14d	Abundance Ratio Adj. P-Value: Scout 66 (+N) 14d/Atlas 66 (+N) 14d	Abundance Ratio Variability [%]: Scout 66 (+N) 14d/Atlas 66 (+N) 14d
TraesCS3D02G051900.1.cds1	0	3.591	23	1	6	1	106	10.7	8.88	8.12	1	0	0.01	1.00794e-16	0
TraesCS2B02G600200.2	0	216.1	56	25	748	12	569	64.5	7.02	1917.47	25	14	0.375	3.78346e-10	9.78
TraesCS1B02G386900.1.cds1	0	5.788	11	2	4	2	200	19.9	4.78	3.4	2	0	9.646	1.00794e-16	761.37
TraesCS5A02G390200.1	0	28.938	15	5	39	1	398	43.7	6.38	109.83	5	0	0.01	1.00794e-16	0
TraesCS3A02G285900.2	0	76.436	26	9	140	1	594	65.6	5.97	453.9	9	0	10.529	1.22217e-11	696.24
TraesCS3A02G378200.1	0.001	3.134	12	1	15	1	98	11.3	4.88	29.94	1	0	2.9	0.000285766	76.92
TraesCS2A02G529200.1.cds1	0	10.723	8	1	9	1	133	14.1	8.5	19.43	1	0	100	1.00794e-16	0
TraesCS6A02G311100.1	0	11.443	13	2	21	2	283	30.5	8.21	44.54	2	0	0.01	1.00794e-16	0
TraesCS4B02G220500.1	0	46.124	10	5	64	2	853	92.4	6.68	167.26	5	0	0.103	1.00794e-16	7.95
TraesCS1A02G257300.1	0.007	1.947	2	1	1	1	719	80.1	7.02	1.78	1	0	100	1.00794e-16	0
TraesCS3B02G118300.1	0	21.586	11	4	16	1	498	54.7	5.63	33.04	4	0	0.416	0.0491814	18.93
TraesCS6D02G202100.1	0	19.411	10	2	60	1	269	30.2	11.53	180.12	2	0	0.01	1.00794e-16	0
TraesCS7A02G412400.1	0	62.457	36	8	82	3	390	42.9	8.13	234.25	8	0	8.834	1.18071e-09	832.6
TraesCS4B02G052700.1.cds1	0	12.206	14	2	6	1	199	20.9	9.99	10.79	2	1	100	1.00794e-16	0
TraesCS6D02G278900.1	0	158.669	51	15	243	1	417	45.4	6.35	658.45	15	0	0.138	3.66648e-11	19.49
TraesCS1D02G081700.1	0	8.346	10	2	14	1	224	23.1	7.9	32.28	2	0	100	1.00794e-16	0
TraesCS6B02G271600.1	0.009	1.826	9	1	2	1	139	15.4	8.63	4.29	1	0	100	1.00794e-16	0
TraesCS1A02G266000.1	0	77.143	32	8	189	1	434	47.4	6.62	463.22	8	7	0.36	5.42858e-13	0.88
TraesCS3D02G475200.1	0	31.767	25	4	31	2	334	34.5	4.56	93.09	4	0	100	1.00794e-16	0
TraesCS1A02G041400.1.cds1	0	30.665	56	4	133	1	78	8.4	5.11	368.78	4	2	0.181	1.00794e-16	1.44
TraesCS3B02G013200.1	0.003	2.296	6	1	3	1	230	25.2	7.75	3.36	1	0	0.01	1.00794e-16	0
TraesCS1D02G303400.1	0.009	1.803	2	1	1	1	318	35.8	6.54	1.82	1	0	0.01	1.00794e-16	0
TraesCS1A02G184600.1	0	3.417	2	1	11	1	624	69.6	5.95	9.2	1	0	100	1.00794e-16	0
TraesCS2B02G311900.1	0	18.128	11	6	34	1	623	69.7	9.2	34.43	6	0	100	1.00794e-16	0
TraesCS6D02G397200.1	0	165.386	47	17	499	1	431	46.8	7.11	1592.1	17	0	0.4	0.0014861	23.13
TraesCS5D02G253700.1	0	122.768	38	17	301	1	612	67	5.95	859.77	17	0	0.01	1.00794e-16	0
TraesCS7B02G190000.1	0	12.622	4	3	12	3	615	68.4	5.34	22.18	3	0	100	1.00794e-16	0
TraesCS3B02G230700.2	0	40.953	41	7	121	1	203	22.5	5.27	291.1	7	0	0.01	1.00794e-16	0
TraesCS6A02G000700.2	0	55.78	19	7	141	1	429	45.2	4.94	462.34	7	0	100	1.00794e-16	0
TraesCS1A02G128600.1	0	9.37	3	1	3	1	481	56.2	9.17	6.42	1	0	0.01	1.00794e-16	0
TraesCS1A02G164200.3	0	21.998	7	3	13	3	841	92.2	7.8	23.26	3	0	100	1.00794e-16	0
TraesCS7D02G190700.2	0	40.73	34	8	66	1	318	35.3	5.82	112.79	8	0	100	1.00794e-16	0
TraesCS7A02G489100.1.cds1	0	37.707	19	5	40	1	378	39.2	5	108.63	5	2	100	1.00794e-16	0
TraesCS3B02G114400.1.cds1	0	23.94	33	5	361	1	135	14.8	10.08	586.71	5	0	100	1.00794e-16	0
TraesCS1B02G334500.1	0	3.659	5	1	7	1	233	25	10.21	9.62	1	0	100	1.00794e-16	0
TraesCS2A02G315800.1	0	15.724	9	4	43	2	499	55.7	7.17	39.92	4	0	0.01	1.00794e-16	0
TraesCS3B02G162900.1	0	22.642	13	3	39	1	352	37.1	6.52	70.6	3	0	4.343	0.000216656	242.77
TraesCS1B02G430800.1.cds1	0	30.919	11	5	76	1	710	77.6	6.98	195.79	5	0	100	1.00794e-16	0
TraesCS6D02G054800.1	0	83.251	39	9	161	2	322	34.5	7.83	415.86	9	0	100	1.00794e-16	0
TraesCS1A02G361500.1	0.003	2.392	2	1	1	1	441	49.4	9.42	1.77	1	0	0.01	1.00794e-16	0
TraesCS7D02G531600.1	0	4.258	12	2	21	2	194	20.4	10.05	37.39	2	0	0.089	1.00794e-16	5.15
TraesCS2B02G310800.1	0	12.372	13	3	5	1	360	40.2	6.76	13.06	3	1	0.01	1.00794e-16	0
TraesCS1B02G462200.1	0	7.685	6	2	12	2	498	56.7	5.27	11.61	2	0	100	1.00794e-16	0
TraesCS3D02G279700.1.cds1	0	10.024	10	3	6	1	468	50.8	5.38	8.72	3	2	100	1.00794e-16	0
TraesCS1D02G324200.1	0	171.237	37	19	615	1	636	70.1	8.13	1788.47	19	0	100	1.00794e-16	0
TraesCS3B02G365100.1	0	3.586	2	1	12	1	477	51.9	7.28	26.24	1	0	100	1.00794e-16	0
TraesCS2B02G585100.1	0	5.543	4	1	5	1	360	37.9	7.75	7.5	1	0	0.089	1.00794e-16	5.22
TraesCS5D02G218100.1	0	106.109	50	12	230	3	356	37	6.11	726.25	12	1	0.01	1.00794e-16	0
TraesCS2B02G596500.1	0	5.659	6	2	2	2	388	40.7	6.4	2.07	2	0	6.691	1.00794e-16	117.14
TraesCS6A02G132200.1	0	341.666	49	39	934	6	873	99.4	6.21	2218.48	39	36	0.178	1.00794e-16	0.36
TraesCS1B02G174800.1.cds1	0	49.787	57	9	158	1	143	16.5	10.21	381.76	9	0	0.494	0.00145466	2.91
TraesCS5B02G560800.1.cds1	0	3.928	14	1	12	1	133	14.1	6.28	6.34	1	0	100	1.00794e-16	0
TraesCSU02G063400.1	0	351.708	60	30	1921	1	633	68.9	5.64	4875.97	30	0	100	1.00794e-16	0
TraesCS3B02G220600.2	0	5.827	2	1	11	1	613	68.8	7.33	34.92	1	0	2.369	0.0146674	36.92
TraesCS6A02G156000.1	0.001	3.312	2	1	5	1	362	41.5	5.36	5.33	1	0	100	1.00794e-16	0
TraesCS2B02G553400.1	0	28.454	11	4	24	4	709	79.2	6.52	33.24	4	0	0.01	1.00794e-16	0
TraesCS4D02G319400.1	0	284.789	66	26	1614	1	444	46.8	6.62	4347.88	26	0	2.792	1.08456e-05	147.73
TraesCS4D02G223700.1	0	17.116	12	3	21	2	397	42.5	4.92	11.79	3	0	100	1.00794e-16	0
TraesCS5A02G206600.2	0	15.076	6	2	39	1	464	48.7	9.51	129.26	2	0	0.01	1.00794e-16	0
TraesCS2A02G583800.2	0	26.422	11	4	36	4	637	71.4	7.96	100.7	4	0	10.965	1.19545e-11	667.92
TraesCS1A02G222500.1.cds1	0	3.984	6	2	4	1	284	29.9	7.42	6.67	2	0	100	1.00794e-16	0
TraesCS5D02G146200.1	0	13.084	5	1	22	1	464	49.6	8.51	85.13	1	0	0.426	0.031142	6.28
TraesCS3A02G360500.1	0	3.426	5	1	1	1	209	22.8	9.39	0	1	0	0.01	1.00794e-16	0
TraesCS5A02G413300.1	0	42.798	13	5	104	1	503	55	9.04	285.36	5	0	0.01	1.00794e-16	0
TraesCS4B02G158400.1	0.001	3.085	3	1	18	1	452	49.8	5.53	19.82	1	0	0.442	0.00349422	10.24
TraesCS7A02G353500.1	0	69.788	26	8	188	2	426	47.2	6.95	521.17	8	0	0.01	1.00794e-16	0
TraesCS4B02G302800.1.cds1	0	88.905	27	9	259	1	430	44.6	7.11	842.35	9	0	0.108	6.55763e-14	9.21
TraesCS4A02G073800.1	0	6.599	6	2	12	2	335	37.9	5.86	15.56	2	0	0.01	1.00794e-16	0
TraesCS2B02G550200.1	0	17.958	12	1	8	1	165	18.2	4.89	26.96	1	0	0.01	1.00794e-16	0
TraesCS6A02G211200.1	0.006	2.033	4	1	1	1	280	31.1	8.62	0	1	0	100	1.00794e-16	0
TraesCS7B02G088800.1	0	6.287	1	2	29	1	1451	163.4	7.46	46.16	2	0	100	1.00794e-16	0
TraesCS5B02G476900.1	0	6.411	11	2	3	2	284	29.4	6.16	4.44	2	0	100	1.00794e-16	0
TraesCS3A02G239200.1.cds1	0	4.929	4	1	3	1	299	31.1	4.49	3.89	1	0	0.239	1.00794e-16	3.31
TraesCS7A02G169400.1	0	6.701	4	2	14	2	438	48.3	6.39	18.09	2	0	0.084	1.00794e-16	4.3
TraesCS6B02G208900.2	0	5.446	3	2	15	2	849	95	11.46	1.78	2	0	100	1.00794e-16	0
TraesCS2A02G397700.1	0	35.881	16	4	92	1	194	19.9	10.77	234.97	4	0	5.5	2.22308e-15	59.36
TraesCS6D02G319900.2.cds1	0	31.207	10	7	46	2	834	85.7	8.35	83.74	7	1	100	1.00794e-16	0
TraesCS7B02G157000.1	0	25.329	13	4	23	4	478	53.1	6.67	57.85	4	0	0.01	1.00794e-16	0
TraesCS5B02G303700.1	0	19.63	11	3	17	1	408	44.8	7.31	39.27	3	0	0.01	1.00794e-16	0
TraesCS2B02G544800.1	0	17.294	10	2	6	2	308	33.4	6.7	8.84	2	0	100	1.00794e-16	0
TraesCS4A02G082100.1	0	5.625	3	1	2	1	510	54.4	5.63	5.79	1	0	0.01	1.00794e-16	0
TraesCS7A02G502600.1	0.01	1.806	4	1	1	1	328	35.6	7.34	0	1	0	0.01	1.00794e-16	0
TraesCS1D02G350400.1.cds1	0.001	2.696	2	1	2	1	473	50.6	5.9	0	1	0	0.01	1.00794e-16	0
TraesCS2D02G546600.1	0	14.076	7	3	28	2	475	50.9	6.02	48.8	3	0	100	1.00794e-16	0
TraesCSU02G169900.1	0	38.233	30	5	660	1	148	16	10.13	1298.1	5	0	0.01	1.00794e-16	0
TraesCS4A02G146400.2	0	21.139	9	5	44	1	737	80.1	4.83	119.27	5	0	100	1.00794e-16	0
TraesCS6B02G134800.1	0	90.816	41	8	232	1	264	28	10.61	749.59	8	0	100	1.00794e-16	0
TraesCS3D02G392600.1	0	132.737	31	18	292	1	599	63.1	5.36	765.52	18	0	0.01	1.00794e-16	0
TraesCS7A02G141800.1	0	12.732	6	4	12	1	699	77.6	8.27	26.98	4	1	0.01	1.00794e-16	0
TraesCS1D02G239100.1	0	47.189	11	7	84	1	1043	115.1	5.91	218.36	7	0	0.084	1.00794e-16	4.31
TraesCS1D02G454400.2	0	38.846	19	4	134	3	311	33.6	4.81	407.28	4	1	2.591	1.05966e-08	63.79
TraesCS3A02G275700.2	0	25.444	17	6	101	1	436	47.9	9.01	189.73	6	0	0.01	1.00794e-16	0
TraesCS5A02G304800.2	0	8.412	3	1	6	1	501	55	7.21	14.16	1	0	0.01	1.00794e-16	0
TraesCS4B02G112000.1	0	7.286	17	1	1	1	138	15.5	6.64	5.03	1	0	0.01	1.00794e-16	0
TraesCS4A02G399300.1	0	14.415	11	3	10	3	362	39.1	9.11	16.79	3	0	100	1.00794e-16	0
TraesCS1A02G183800.3	0	9.123	3	2	4	1	928	101.5	7.03	2.08	2	0	2.667	0.0240174	133.96
TraesCS5A02G090600.1.cds1	0	15.068	22	2	15	2	166	17.1	4.7	34.91	2	0	0.01	1.00794e-16	0
TraesCS5B02G378100.1.cds1	0.008	1.901	1	1	1	1	779	86.9	5.58	0	1	0	0.492	0.00118974	35.16
TraesCS2D02G355700.5	0	12.85	5	4	12	4	1211	132	6.79	14.92	4	0	100	1.00794e-16	0
TraesCS4D02G309000.1	0	59.008	26	12	128	1	530	59.2	8.57	263.84	12	0	0.01	1.00794e-16	0
TraesCS4D02G053700.1	0	5.62	7	2	2	2	423	43.8	5.85	0	2	0	100	1.00794e-16	0
TraesCS4A02G341700.1	0	28.319	21	6	24	5	368	40.7	6.67	68.9	6	1	100	1.00794e-16	0
TraesCS4D02G234800.1	0	66.379	23	11	143	1	613	68	5.21	362.44	11	0	100	1.00794e-16	0
TraesCS7D02G523800.2	0	8.865	8	2	6	2	285	32.2	6.77	14.05	2	0	0.01	1.00794e-16	0
TraesCS7B02G314800.1	0	112.684	43	13	332	1	428	46.2	5.83	976.94	13	0	100	1.00794e-16	0
TraesCS7B02G010400.1.cds1	0	8.509	9	3	16	3	469	50.2	5.49	12.21	3	0	0.01	1.00794e-16	0
TraesCS7A02G137000.1	0	74.273	23	10	143	1	571	63.7	8.81	322.12	10	0	2.966	0.000941027	58.54
TraesCS4D02G255500.1	0	9.755	5	2	27	2	612	66.6	7.4	34.71	2	0	0.01	1.00794e-16	0
TraesCS2B02G149000.2	0	6.069	2	1	14	1	771	82.4	9	19.7	1	0	100	1.00794e-16	0
TraesCS1B02G288000.1	0	16.277	11	4	53	2	614	66.7	5.53	135.08	4	0	0.01	1.00794e-16	0
TraesCS2D02G253400.1	0	18.247	16	5	46	2	378	42.2	8.79	96.39	5	0	0.01	1.00794e-16	0
TraesCS1A02G265500.1	0	21.778	19	1	60	1	90	9.9	9.11	222.29	1	0	2.843	3.81749e-06	60.9
TraesCS2A02G334600.1	0	6.016	6	2	3	2	379	42.1	5.41	3.38	2	0	100	1.00794e-16	0
TraesCS5A02G317600.1	0	3.522	2	1	1	1	503	54.3	8.29	2	1	0	0.01	1.00794e-16	0
TraesCS5B02G064100.1	0	36.231	12	3	80	2	502	55.5	6.89	248.31	3	0	100	1.00794e-16	0
TraesCS1A02G203600.1	0	47.48	37	6	132	3	252	26.6	6.54	344.13	6	0	0.43	0.00116849	1.48
TraesCS3D02G280400.1	0	6.908	8	2	7	2	523	51.9	9.57	12.7	2	0	8.119	1.81862e-13	907.07
TraesCS2A02G028800.2	0	25.279	10	5	17	3	722	78.8	8.76	36.76	5	1	0.01	1.00794e-16	0
TraesCS4A02G140000.1	0	18.877	5	4	96	3	809	92.2	6.73	174.66	4	0	0.01	1.00794e-16	0
TraesCS2A02G372000.1	0	14.577	20	2	7	2	144	15.7	4.07	23.01	2	0	0.01	1.00794e-16	0
TraesCS7B02G489000.3	0	5.138	7	1	5	1	192	21.8	11.68	10.03	1	0	0.01	1.00794e-16	0
TraesCS5A02G391500.1	0	60.796	34	6	57	6	346	36.6	5.76	193.32	6	0	100	1.00794e-16	0
TraesCS3D02G412300.1.cds1	0	9.682	26	2	21	2	89	10.2	6.18	57.98	2	0	0.01	1.00794e-16	0
TraesCS7A02G205200.2	0	48.408	10	10	63	2	1406	150.9	6	144.13	10	0	0.102	1.33327e-10	7.83
TraesCS5A02G428200.1	0	23.098	4	4	46	2	1368	145.6	6.06	119.41	4	1	0.01	1.00794e-16	0
TraesCS2B02G326700.1	0	14.21	8	3	12	1	485	55	7.84	11.94	3	0	100	1.00794e-16	0
TraesCS3A02G301800.2	0	18.74	14	3	11	3	317	35.3	7.52	18.16	3	0	0.303	3.52659e-09	1.05
TraesCS3A02G025500.2	0	177.575	25	22	434	1	1011	116.9	9.33	1128.62	22	0	100	1.00794e-16	0
TraesCS1A02G159100.1.cds1	0	50.689	57	9	204	1	143	16.4	10.21	552.1	9	7	0.449	6.05235e-08	0.21
TraesCS2D02G076900.1	0	59.755	17	11	131	6	1018	114.7	6.87	370.2	11	0	0.244	4.7448e-07	107.6
TraesCS3B02G466400.2	0.009	1.847	1	1	1	1	875	98.8	6.98	0	1	0	0.01	1.00794e-16	0
TraesCS6B02G074100.1.cds1	0	5.632	3	1	5	1	537	58.3	7.47	12.15	1	0	100	1.00794e-16	0
TraesCS2B02G419300.1	0	8.014	7	2	2	2	364	40.1	8.48	4.98	2	0	0.01	1.00794e-16	0
TraesCS6B02G138300.1	0	11.327	7	2	7	2	493	53.7	6.79	18.8	2	0	0.01	1.00794e-16	0
TraesCS1B02G354900.1	0	10.004	5	1	9	1	335	36	5.68	13.97	1	0	0.01	1.00794e-16	0
TraesCS4A02G062200.3	0.009	1.807	1	1	3	1	1303	144.8	5.94	0	1	0	100	1.00794e-16	0
TraesCS7A02G536200.1	0	31.001	21	4	15	1	313	34.8	6.35	26.08	4	2	0.01	1.00794e-16	0
TraesCS4D02G107200.1	0	14.955	7	2	11	1	514	56.8	5.66	20.26	2	0	7.472	5.68905e-14	986.6
TraesCS3D02G151300.1	0	10.523	17	1	1	1	142	15.7	9.99	4.03	1	0	100	1.00794e-16	0
TraesCS2D02G146400.1.cds1	0	11.154	8	2	18	2	350	37.5	6.14	30.76	2	0	0.115	9.38571e-13	11.2
TraesCS3B02G319600.1	0.001	2.781	5	1	1	1	407	43.8	7.39	0	1	0	0.01	1.00794e-16	0
TraesCS2B02G501200.1	0	133.077	39	13	228	1	534	57.1	6.1	703.05	13	0	0.01	1.00794e-16	0
TraesCS5D02G310500.1	0	25.679	18	5	14	3	343	37.8	5.58	23.64	5	1	0.01	1.00794e-16	0
TraesCS3B02G090400.1	0	8.462	3	2	10	2	676	70.2	6.77	18.64	2	0	100	1.00794e-16	0
TraesCS4B02G227100.1	0.007	2.009	4	1	1	1	532	57.2	4.34	0	1	0	100	1.00794e-16	0
TraesCS7A02G427400.1	0	6.713	20	2	7	2	132	14.2	9.54	14.11	2	0	0.01	1.00794e-16	0
TraesCS4D02G215100.1	0.001	2.822	2	1	7	1	604	66.6	7.15	0	1	0	0.01	1.00794e-16	0
TraesCS2A02G188600.1	0	5.978	3	1	7	1	515	55.1	9.22	8.67	1	0	0.096	2.45888e-11	6.45
TraesCS7D02G164500.1	0	57.064	58	6	66	3	160	17.1	5.3	188.81	6	0	0.01	1.00794e-16	0
TraesCS7D02G366600.1	0	13.455	3	4	48	2	1517	170.9	8.27	63.58	4	0	0.01	1.00794e-16	0
TraesCS6D02G298300.1	0	10.248	21	3	30	3	164	18.3	10.99	27.18	3	0	0.42	0.00175842	6.7
TraesCS6A02G307800.1	0	5.811	3	1	3	1	676	73.9	6.76	3.82	1	0	0.095	4.75701e-11	6.37
TraesCS5D02G364100.1	0	13.819	11	3	12	3	324	35.5	6	20.52	3	0	0.01	1.00794e-16	0
TraesCS7A02G180100.1	0	4.571	4	1	2	1	314	35.3	7.28	4.76	1	0	0.01	1.00794e-16	0
TraesCS5D02G094400.1.cds1	0	27.699	28	2	18	2	159	16.4	7.02	56.48	2	0	4.418	2.49507e-07	83.98
TraesCS4A02G062900.1	0	4.065	1	1	6	1	876	98.8	5.68	8.12	1	0	0.01	1.00794e-16	0
TraesCS2B02G244100.1.cds1	0	29.186	23	4	40	4	239	26.2	5.91	93.58	4	0	0.01	1.00794e-16	0
TraesCS4A02G245700.1	0.004	2.212	6	1	1	1	292	31.3	7.72	0	1	0	0.01	1.00794e-16	0
TraesCS3A02G418400.1	0	34.024	38	4	36	4	189	20	7.91	119.1	4	0	0.443	2.44024e-07	7.26
TraesCS3D02G191100.2	0	14.444	14	3	33	3	313	34.4	9.06	59.8	3	0	2.098	0.0333043	147.55
TraesCS6B02G080700.3	0	79.92	26	15	249	2	601	66.8	5.07	523.16	15	0	10.277	1.00794e-16	713.68
TraesCS5D02G550100.1	0	140.322	41	21	197	9	770	85.9	6.57	506.5	21	13	3.11	6.1295e-11	74.22
TraesCS1B02G392400.1	0.001	3.025	2	1	14	1	509	57.6	6.49	7.6	1	0	100	1.00794e-16	0
TraesCS2B02G118900.1	0	17.42	21	4	22	3	224	25.2	6.54	40.6	4	0	0.498	0.0142655	5.42
TraesCS3A02G212300.1	0	4.163	3	1	6	1	503	54.3	5.43	11.85	1	0	0.01	1.00794e-16	0
TraesCS6B02G425600.1	0	32.991	20	5	136	1	299	31.3	8.29	290.57	5	0	0.01	1.00794e-16	0
TraesCS1A02G171200.1	0	6.639	9	2	11	2	325	35.3	9.86	11.67	2	0	11.673	1.62972e-11	626.42
TraesCS2A02G342800.1	0	11.53	6	2	16	2	568	59.6	8.59	25.06	2	0	0.274	0.000238622	10.71
TraesCS7B02G021500.1	0	8.988	8	2	10	1	470	52.4	5.68	25.3	2	0	0.13	2.32726e-08	2.31
TraesCS5A02G025400.1	0	6.107	2	1	5	1	635	67.1	5.69	12.25	1	0	0.069	1.53948e-14	2.38
TraesCS5B02G023700.1	0	21.495	8	5	84	1	667	75.3	6.92	197.01	5	0	0.01	1.00794e-16	0
TraesCS5D02G258900.2	0	353.695	48	38	931	1	781	88.3	5.02	2649.41	38	0	0.405	0.00088695	1.31
TraesCS2D02G311400.1.cds1	0	39.839	26	3	23	3	219	24	5.99	64.98	3	0	0.01	1.00794e-16	0
TraesCS5D02G362600.2	0.001	3.126	3	1	6	1	373	39.9	7.02	1.66	1	0	0.01	1.00794e-16	0
TraesCS4D02G346800.2	0	38.246	20	5	71	1	360	39.3	6.4	163.13	5	3	2.241	0.000927914	114.49
TraesCS7A02G300500.1	0	24.883	37	4	117	1	119	13.8	11.39	242.53	4	0	100	1.00794e-16	0
TraesCS7D02G356600.2.cds1	0	7.254	4	2	16	1	675	74	7.44	18.96	2	0	100	1.00794e-16	0
TraesCS6A02G259400.1.cds1	0	4.775	5	1	2	1	356	38.3	5.08	2.24	1	0	0.084	9.47421e-13	4.33
TraesCS5A02G520600.3	0	12.642	2	3	12	2	1919	218.6	7.66	21.76	3	1	0.01	1.00794e-16	0
TraesCS3D02G047800.1	0	16.753	12	3	25	3	364	39.6	5.78	56.07	3	0	100	1.00794e-16	0
TraesCS4A02G155600.1	0	9.748	5	1	4	1	321	35.8	8.03	9.74	1	0	0.01	1.00794e-16	0
TraesCS6B02G157700.1	0	8.654	10	2	21	2	287	30	7.53	52.71	2	0	100	1.00794e-16	0
TraesCS4D02G194800.1	0	4.226	5	1	9	1	326	34.8	9.8	12.72	1	0	0.2	1.61097e-07	5.62
TraesCS4B02G074000.2	0	8.24	7	1	14	1	244	26.4	7.15	36.22	1	0	0.01	1.00794e-16	0
TraesCS1B02G457600.1	0	4.312	4	1	8	1	246	27.5	7.06	12.92	1	0	0.487	0.0257814	24.59
TraesCS4A02G099000.1	0	6.784	5	1	30	1	270	28.1	8.16	66.33	1	0	0.496	0.0221559	4.26
TraesCS1B02G034000.1.cds1	0	28.735	56	4	112	1	78	8.5	5.11	327.93	4	0	100	1.00794e-16	0
TraesCS5B02G300300.2.cds1	0	9.862	8	2	19	2	325	34	10.11	28.76	2	0	0.01	1.00794e-16	0
TraesCS4A02G080600.2	0	14.737	10	2	15	1	398	42.6	4.89	42.66	2	0	100	1.00794e-16	0
TraesCS4B02G180400.2	0	13.259	10	3	31	1	453	49.9	6.38	52.27	3	0	0.01	1.00794e-16	0
TraesCS3B02G602700.1	0	42.249	12	7	30	1	945	103.7	6.02	66.29	7	0	100	1.00794e-16	0
TraesCS4B02G237600.1.cds1	0	152.639	48	23	475	3	482	52.8	7.81	1092.73	23	0	0.376	0.000218371	20.33
TraesCS4A02G036500.1	0	8.093	5	2	17	2	408	43.6	9.99	39.1	2	0	12.034	6.21289e-12	607.08
TraesCS7B02G489800.1	0	77.173	42	8	150	3	285	29.9	6.93	564.99	8	0	100	1.00794e-16	0
TraesCS7A02G012900.1	0	48.188	22	9	28	9	549	61.2	5.25	75.44	9	0	9.825	4.08597e-10	747.24
TraesCS2D02G428800.1	0	12.284	15	2	15	1	219	23.8	8.44	27.25	2	0	100	1.00794e-16	0
TraesCS4B02G084000.1	0	5.498	11	2	15	2	327	35.3	9.16	6.82	2	0	0.118	1.00794e-16	12.24
TraesCS2D02G426600.1	0	29.836	11	3	28	3	482	53.2	9.7	85.65	3	0	3.545	0.00031294	76.67
TraesCS7A02G422000.1	0	13.363	4	1	9	1	489	52.8	6.37	15.1	1	0	17.173	1.00794e-16	418.92
TraesCS5B02G195600.1	0.001	2.859	11	1	3	1	101	11.2	4.48	1.62	1	0	2.144	0.0316957	37.15
TraesCS2A02G108100.1	0	55.313	30	6	36	1	316	33.2	6.52	122.56	6	4	0.01	1.00794e-16	0
TraesCS7A02G040400.1	0	22.863	15	5	33	1	280	30.6	8.66	84.22	5	0	0.01	1.00794e-16	0
TraesCS2A02G369800.1	0	113.544	50	8	287	1	210	22.9	5.3	832.42	8	0	100	1.00794e-16	0
TraesCS5A02G007900.1	0	398.525	46	41	1406	1	928	105.4	6.11	3936.26	41	46	0.426	7.18784e-08	7.39
TraesCS5B02G202800.1	0	61.168	21	8	215	1	421	44.2	6.79	636.87	8	0	2.548	0.0072106	8.43
TraesCS5B02G006500.1	0	317.17	44	38	1154	6	928	105.4	6.11	3037.33	38	1	0.498	1.15668e-05	18.81
TraesCSU02G083300.1	0	5.446	7	2	11	2	422	47.5	5.19	9.27	2	0	0.079	1.00794e-16	3.61
TraesCS4D02G329400.1	0	36.244	43	6	95	2	175	17.8	4.97	251.42	6	3	2.06	6.60185e-06	13.17
TraesCS2A02G324500.1	0	4.772	6	1	3	1	266	30.1	8.94	4.47	1	0	0.01	1.00794e-16	0
TraesCS1D02G333500.1.cds1	0	8.171	11	2	8	2	350	37.1	5.22	21.78	2	0	100	1.00794e-16	0
TraesCS4B02G182100.1	0	6.461	4	2	4	2	612	68.3	8.94	3.66	2	0	0.01	1.00794e-16	0
TraesCS2B02G332300.1	0	167.258	56	17	388	2	462	49	7.33	997.15	17	0	2.37	0.000441921	13.86
TraesCSU02G039900.1	0	4.797	1	1	2	1	1429	159.7	6.13	5.79	1	0	100	1.00794e-16	0
TraesCS2B02G578800.1	0	39.571	27	8	141	1	441	46.7	6.52	295.14	8	0	100	1.00794e-16	0
TraesCS4D02G147900.1	0.001	2.794	1	1	5	1	1289	146.2	7.55	1.72	1	0	0.01	1.00794e-16	0
TraesCS7A02G477900.1	0	17.911	23	3	14	2	235	25.3	5.44	24.11	3	0	0.01	1.00794e-16	0
TraesCS1B02G330200.1	0	7.574	8	2	5	2	386	41.9	7.64	9.13	2	0	0.01	1.00794e-16	0
TraesCS7A02G446000.1	0	19.595	13	1	13	1	124	13.3	10.2	46.45	1	0	0.321	1.8922e-05	4.36
TraesCS2B02G341200.1	0	22.581	17	4	87	1	372	39.7	7.27	140.29	4	0	0.01	1.00794e-16	0
TraesCS6A02G289600.1	0	7.863	10	1	9	1	150	16.2	9.28	28.61	1	0	2.899	0.000770359	85.92
TraesCS1A02G021100.1.cds1	0	7.207	4	1	5	1	459	48.5	5.71	10.55	1	0	100	1.00794e-16	0
TraesCS6B02G036400.1	0	268.104	56	20	744	20	398	41.1	8.22	2347.52	20	0	0.481	5.78582e-06	3.95
TraesCS2A02G528900.1.cds1	0.008	1.923	4	1	2	1	196	21.8	7.36	0	1	0	0.01	1.00794e-16	0
TraesCS5A02G059600.1	0	40.018	17	6	72	1	500	53.9	6.06	155.53	6	0	100	1.00794e-16	0
TraesCS7A02G478100.2	0	73.551	41	10	178	1	410	43.2	8.46	462.58	10	0	0.01	1.00794e-16	0
TraesCS3B02G067300.2	0	43.233	13	6	96	1	616	64.7	4.79	168.59	6	0	0.01	1.00794e-16	0
TraesCS6A02G323800.1	0	5.109	11	1	2	1	165	17.8	8.84	5.52	1	0	0.01	1.00794e-16	0
TraesCS2A02G424700.2	0	5.93	7	2	4	1	287	31.6	5.35	6.82	2	1	0.01	1.00794e-16	0
TraesCS4B02G210300.1	0	9.179	8	2	51	1	361	39.3	6.8	67.4	2	0	0.01	1.00794e-16	0
TraesCS2D02G107800.1	0	20.091	21	5	103	2	312	33.1	5.9	277.78	5	0	0.01	1.00794e-16	0
TraesCS3B02G120700.1.cds1	0	22.443	13	2	39	2	261	26.5	6.54	102.79	2	0	100	1.00794e-16	0
TraesCS4D02G038600.1	0	30.007	14	7	43	1	598	65.8	7.25	68.61	7	0	100	1.00794e-16	0
TraesCS3A02G438000.1	0	7.416	9	2	25	2	290	30.4	8.76	30.93	2	0	0.01	1.00794e-16	0
TraesCS1A02G176500.1	0	5.219	5	2	23	2	481	56.7	9.35	9.25	2	0	100	1.00794e-16	0
TraesCS1A02G008300.1	0.01	1.795	1	1	10	1	1510	171	7.21	6.86	1	0	0.12	1.12913e-09	12.79
TraesCS4B02G018800.2	0	15.965	7	3	50	3	537	58.6	5.34	89.51	3	0	2.277	3.44267e-06	15.03
TraesCS2A02G280700.2	0	11.051	7	2	7	1	392	44.6	6.47	14.16	2	0	100	1.00794e-16	0
TraesCS3A02G331500.1	0	4.562	9	1	1	1	142	15.7	5.58	2.23	1	0	0.01	1.00794e-16	0
TraesCS3B02G313000.1	0	19.535	11	4	44	4	253	28.1	8.54	88.08	4	0	2.247	0.0112579	12.23
TraesCS3A02G119100.1	0	6.776	6	1	3	1	343	37.7	9.13	3.47	1	0	0.01	1.00794e-16	0
TraesCS4D02G015600.1.cds1	0	33.975	34	5	49	5	235	24.4	5	128.87	5	0	14.042	1.00794e-16	517.52
TraesCS2D02G482100.1	0	3.877	9	2	2	2	338	36.5	5.88	1.62	2	0	0.126	1.00794e-16	14.69
TraesCS7A02G325900.1	0	9.844	9	1	10	1	179	19.9	9.31	39.41	1	0	0.01	1.00794e-16	0
TraesCS2D02G161100.1	0	22.9	24	2	28	1	202	20.7	6.02	96.25	2	1	100	1.00794e-16	0
TraesCS7A02G125300.1	0	9.625	6	1	5	1	212	23.5	6.51	14.81	1	0	100	1.00794e-16	0
TraesCS7D02G290500.1	0	67.699	41	10	200	1	262	28.4	6.58	538.36	10	0	0.293	0.00115755	12.29
TraesCS3A02G247300.1	0	26.716	31	4	28	4	297	32.2	8.06	88.66	4	0	10.048	1.37568e-10	730.31
TraesCS3D02G291400.2	0	5.67	10	1	5	1	164	18.9	7.4	5.27	1	0	100	1.00794e-16	0
TraesCS1A02G089900.1	0	6.664	4	2	7	2	746	86.7	6.9	3.84	2	0	0.109	8.03074e-14	9.54
TraesCS3B02G104300.1	0	17.428	8	4	14	1	526	57.6	8.28	20.78	4	0	0.01	1.00794e-16	0
TraesCS7A02G422500.1	0.001	2.578	3	1	5	1	417	47.3	8.02	0	1	0	0.01	1.00794e-16	0
TraesCS7A02G108800.1	0	6.811	9	2	7	2	327	35	8.25	17.17	2	0	0.098	2.08508e-11	6.98
TraesCS7B02G094700.1.cds1	0.008	1.882	3	1	8	1	346	36.5	8.92	3.29	1	0	0.01	1.00794e-16	0
TraesCS1B02G155100.1	0	34.85	35	6	43	2	253	26.4	6.4	125.97	6	0	100	1.00794e-16	0
TraesCS3B02G209900.1	0	25.559	20	5	67	3	335	35.7	8.19	190.58	5	0	100	1.00794e-16	0
TraesCS7B02G359700.1	0.01	1.771	3	1	2	1	542	60	8.63	1.76	1	0	100	1.00794e-16	0
TraesCS2A02G284300.1	0.01	1.795	7	1	32	1	99	10.4	9.07	29.8	1	0	4.867	1.00794e-16	106.17
TraesCS5A02G017900.1.cds1	0	42.114	36	7	111	1	225	23.6	7.61	298.45	7	2	2.149	0.0194513	2.91
TraesCS6D02G199300.3	0	18.429	10	3	22	3	608	66.8	9.39	52.46	3	0	9.878	1.00794e-16	743.1
TraesCS5A02G457700.1	0	11.296	10	2	6	2	212	21.2	9.45	15.63	2	0	100	1.00794e-16	0
TraesCS1D02G335200.1	0	3.655	5	1	2	1	217	20.7	7.06	5.06	1	0	0.01	1.00794e-16	0
TraesCS3A02G061600.1	0	12.29	5	2	11	2	514	57.6	8.59	24.14	2	0	0.13	5.18084e-09	16.17
TraesCS1D02G375100.1.cds1	0	55.569	32	6	1311	2	265	28.2	5.43	2602.13	6	0	0.496	1.58496e-05	9.61
TraesCS4B02G269500.1	0	12.188	4	3	21	3	890	95.8	5.74	35.56	3	0	3.266	8.94022e-05	123.11
TraesCS1B02G367600.2	0	109.564	47	11	194	1	434	47.6	5.96	559.45	11	10	0.425	1.31324e-06	0.57
TraesCS5A02G353400.1	0	21.579	16	5	54	2	358	36.5	5.1	125.21	5	0	0.01	1.00794e-16	0
TraesCS4A02G454800.1	0	24.253	27	6	33	2	243	26.4	5.34	78.13	6	3	0.284	1.06115e-10	3.35
TraesCS6B02G063800.1	0	88.316	39	9	151	2	322	34.5	7.83	384.79	9	1	100	1.00794e-16	0
TraesCS2B02G534700.1	0	10.602	9	1	12	1	206	20.1	9.76	43.56	1	0	0.01	1.00794e-16	0
TraesCS1A02G233200.1	0.001	2.669	7	1	5	1	180	20	7.64	5.65	1	0	0.457	0.000460591	15.06
TraesCS5A02G098700.2	0	14.775	7	3	29	1	528	58	6.44	67.24	3	0	0.01	1.00794e-16	0
TraesCS4A02G245800.1	0	19.063	9	4	65	2	525	56.6	5.01	137.67	4	0	100	1.00794e-16	0
TraesCS7A02G250300.1	0	13.75	10	2	17	2	394	43.6	5.36	60.21	2	0	0.099	2.91067e-11	7.14
TraesCS1B02G113400.1	0	78.661	26	14	176	1	566	63.2	6.09	398.88	14	0	0.01	1.00794e-16	0
TraesCS1D02G339200.1.cds1	0	7.23	5	2	10	1	485	52.4	6.38	24.47	2	0	0.01	1.00794e-16	0
TraesCS7A02G158400.1.cds1	0.001	2.639	4	1	3	1	342	36.7	5.16	3.53	1	0	0.01	1.00794e-16	0
TraesCS1B02G380800.1	0	45.589	40	6	208	1	147	16.6	10.32	527.2	6	0	3.008	0.000439106	71.05
TraesCS1D02G096400.1	0	81.071	37	14	346	12	340	36.3	6.15	834.22	14	2	2.257	2.0751e-06	24.87
TraesCS6A02G298500.1	0	5.514	6	2	5	2	348	38.4	6.42	1.61	2	0	100	1.00794e-16	0
TraesCS1A02G272800.1.cds1	0.009	1.803	12	1	6	1	74	8.3	9.69	7.27	1	0	0.423	0.000273654	3.41
TraesCS4A02G148200.1	0.001	3.016	2	1	2	1	449	47.3	9.64	3.79	1	0	2.481	0.00617062	98.23
TraesCS5A02G170500.1	0	11.707	8	2	61	1	337	37.3	5.95	142.83	2	0	100	1.00794e-16	0
TraesCS3A02G498700.1.cds1	0	107.402	35	17	430	3	540	59.1	6.73	881.03	17	0	0.435	9.81038e-07	8.48
TraesCS7A02G151100.1	0	3.911	1	1	7	1	1964	216.7	5.96	1.66	1	0	100	1.00794e-16	0
TraesCS6D02G378400.1	0	34.174	27	7	59	1	328	36.5	6.8	111.73	7	0	0.243	5.92891e-08	8.41
TraesCS2D02G583000.1.cds1	0	124.114	44	11	277	3	341	36	5.91	791.54	11	0	13.942	1.00794e-16	13.94
TraesCS5A02G242700.1	0	8.338	5	1	9	1	485	51	5.73	19.99	1	0	0.01	1.00794e-16	0
TraesCS3A02G276100.1	0	11.127	6	2	40	1	507	54.8	6.49	97.6	2	0	0.01	1.00794e-16	0
TraesCS5B02G013200.1	0	45.919	36	4	95	1	167	16.2	5.25	308.3	4	0	2.321	0.0065041	34.21
TraesCS7A02G385200.1	0.001	3.115	30	1	3	1	66	7	9.54	0	1	0	0.01	1.00794e-16	0
TraesCS3A02G097100.2	0.007	1.989	4	1	2	1	361	39.2	8.63	0	1	0	100	1.00794e-16	0
TraesCS4B02G197800.1	0	24.44	15	4	39	3	369	42.8	5.76	105.55	4	0	2.478	0.0132075	52.68
TraesCS6D02G374400.1	0	98.613	40	12	224	1	413	44.6	9.35	582.2	12	0	100	1.00794e-16	0
TraesCSU02G169600.1.cds1	0	45.509	19	3	42	2	337	35.5	7.77	145.93	3	0	100	1.00794e-16	0
TraesCS3B02G341000.1	0	17.891	8	8	24	5	1104	128.9	5.91	22.04	8	0	0.01	1.00794e-16	0
TraesCS3B02G561700.1.cds1	0	103.174	35	17	386	4	540	59.2	6.54	817.43	17	12	0.451	5.83467e-07	7.67
TraesCSU02G166000.1	0	7.159	4	1	8	1	419	45.6	5.39	20.3	1	0	3.506	0.000333867	147.84
TraesCS7A02G317500.1	0	51.432	21	9	61	9	591	63.6	7.34	156.31	9	0	0.072	1.00794e-16	2.72
TraesCS6D02G374200.1	0	8.011	4	2	19	2	787	86.6	5.6	23.15	2	0	0.01	1.00794e-16	0
TraesCS5A02G297900.1	0	3.339	4	1	7	1	364	40.3	6.95	12.27	1	0	100	1.00794e-16	0
TraesCS3B02G522000.1	0	9.971	12	2	4	2	230	24.4	8.5	7.75	2	0	0.01	1.00794e-16	0
TraesCS1B02G350700.1	0	10.04	8	2	14	1	337	37	7.49	29.8	2	0	100	1.00794e-16	0
TraesCS5A02G476400.1	0	18.723	21	4	51	1	214	23.4	7.11	129.74	4	0	100	1.00794e-16	0
TraesCS3D02G260300.1.cds1	0	67.664	31	5	85	2	320	33.5	7.39	286.97	5	3	2.113	0.0206638	18.05
TraesCS5B02G261700.1.cds1	0	7.277	11	1	8	1	109	11.3	7.3	14.54	1	0	0.01	1.00794e-16	0
TraesCS5B02G105200.3	0	8.874	8	3	10	1	613	66	6.76	8.14	3	0	100	1.00794e-16	0
TraesCS3A02G177400.1	0	17.348	11	3	25	3	412	44.4	6.58	60.67	3	0	2.305	0.012087	7.31
TraesCS2D02G395200.1	0	20.372	17	4	59	1	186	19.1	10.71	108.23	4	0	2.467	0.00770645	27.33
TraesCS6B02G370000.1.cds1	0	35.984	12	8	37	3	829	85.4	7.97	74.1	8	5	4.792	6.55763e-14	135.57
TraesCS1D02G310300.1	0	4.455	13	1	5	1	107	11.8	7.34	3.29	1	0	0.01	1.00794e-16	0
TraesCS3A02G437700.1	0	90.768	41	10	173	10	363	39.5	8.05	504.6	10	0	0.444	1.64736e-07	0.88
TraesCS1B02G388700.1	0	138.694	47	20	425	3	501	56.5	5.38	1185.4	20	0	2.622	0.000323296	63.08
TraesCS7D02G351300.1.cds1	0	22.673	23	5	13	5	287	31.5	6.55	28.89	5	0	0.01	1.00794e-16	0
TraesCS3A02G222900.1	0	88.109	50	13	306	1	341	37.7	6.9	826.06	13	0	100	1.00794e-16	0
TraesCS5A02G122900.2	0	7.108	3	2	13	2	752	81.9	6.84	19.84	2	0	2.334	0.00497236	17.05
TraesCS4A02G111100.1	0	26.009	13	6	43	5	717	80	6.28	90.07	6	0	100	1.00794e-16	0
TraesCS2A02G145900.1	0	60.475	43	9	240	2	275	29	8.81	551.75	9	0	0.01	1.00794e-16	0
TraesCS2A02G504300.2	0	26.924	22	5	90	2	276	29.5	5.77	252.4	5	0	2.824	5.59969e-06	8.63
TraesCS5A02G484900.1.cds1	0	4.744	12	1	15	1	214	22.6	9.22	9.9	1	0	2.557	0.0391095	147.68
TraesCS3A02G109200.3	0	3.471	3	1	3	1	476	53.5	7.08	5.92	1	0	100	1.00794e-16	0
TraesCS3D02G338300.1	0	40.344	50	6	150	6	121	12.3	8.51	365.77	6	0	2.134	4.6023e-05	39.74
TraesCS6B02G302000.1	0.001	2.614	2	1	8	1	710	77.1	5.16	9.6	1	0	100	1.00794e-16	0
TraesCS2B02G148000.1	0	102.35	33	14	291	2	540	60.1	8.73	711.05	14	0	100	1.00794e-16	0
TraesCS7D02G173800.1.cds1	0	115.119	59	11	261	2	315	33.6	5.8	792.66	11	0	0.01	1.00794e-16	0
TraesCS6A02G183700.1	0	10.762	16	3	9	1	306	35.1	5.22	11.82	3	1	0.01	1.00794e-16	0
TraesCSU02G208000.1.cds1	0.006	2.057	1	1	4	1	483	55.4	8.94	0	1	0	0.01	1.00794e-16	0
TraesCS3A02G308000.1	0	6.221	7	2	3	2	333	37.5	11.41	7.89	2	0	100	1.00794e-16	0
TraesCS4A02G393500.1	0	25.157	33	2	59	1	93	10.3	5.01	154.91	2	0	12.097	5.15257e-12	603.82
TraesCS2A02G582100.1	0	3.87	5	1	18	1	171	19.3	7.84	21.37	1	0	0.01	1.00794e-16	0
TraesCS5A02G352100.2	0	7.068	8	1	1	1	173	19	9.54	3.6	1	0	2.189	0.0366128	121.51
TraesCS2B02G133200.1	0	38.899	28	6	49	1	335	35.6	7.06	115.01	6	1	0.01	1.00794e-16	0
TraesCS1A02G107500.1.cds1	0	13.405	13	2	16	1	263	27.1	8.72	46.86	2	1	3.574	1.55891e-06	39.92
TraesCS7A02G358700.1	0.001	2.821	2	1	2	1	526	58.7	6.05	4.94	1	0	0.01	1.00794e-16	0
TraesCS6A02G409600.1	0	14.023	15	3	14	1	255	27.6	8.24	23.23	3	1	0.01	1.00794e-16	0
TraesCS7A02G475600.1	0.003	2.381	2	1	4	1	374	40.7	7.06	6.9	1	0	0.01	1.00794e-16	0
TraesCS2D02G242400.3	0	11.331	5	3	8	3	783	84.9	5.24	5.37	3	0	100	1.00794e-16	0
TraesCS2A02G155200.1	0	22.885	24	2	29	1	201	20.5	5.17	99.86	2	0	100	1.00794e-16	0
TraesCS5D02G198500.1	0	13.717	28	2	8	1	129	14.5	6.32	21.92	2	0	100	1.00794e-16	0
TraesCS4A02G422100.1	0	3.893	4	1	1	1	267	30.6	5.02	2.39	1	0	100	1.00794e-16	0
TraesCS2A02G325200.1	0.008	1.917	4	1	12	1	283	31	5.82	0	1	0	2.587	0.00231743	49.2
TraesCS2A02G041300.1	0	21.235	13	7	22	1	616	67	6.64	31.73	7	3	3.231	0.000112075	24.72
TraesCS2A02G419900.1	0	17.351	4	3	19	3	1049	113.4	9.29	40.85	3	0	11.908	5.1586e-12	613.72
TraesCS7A02G243900.3	0	52.676	18	10	130	3	769	83.6	6.48	292.24	10	1	100	1.00794e-16	0
TraesCS2D02G073600.1.cds1	0	4.323	11	1	28	1	208	21.6	6.14	21.95	1	0	0.01	1.00794e-16	0
TraesCS1D02G165500.1	0	15.585	18	3	42	3	244	25.3	7.9	98	3	0	0.01	1.00794e-16	0
TraesCS5B02G448100.1	0	27.79	21	2	23	2	153	17.3	10.13	58.5	2	0	0.01	1.00794e-16	0
TraesCS5D02G516500.1	0.001	2.645	5	1	2	1	222	24.3	6.38	4.13	1	0	0.01	1.00794e-16	0
TraesCS7D02G467000.1	0	50.279	36	9	75	2	289	30.8	9.96	145.14	9	0	0.01	1.00794e-16	0
TraesCS1B02G158900.1.cds1	0	4.01	2	1	2	1	630	70.9	5.55	4.23	1	0	0.01	1.00794e-16	0
TraesCS2D02G542600.1	0	4.006	8	2	15	2	333	38	5.69	14.29	2	0	100	1.00794e-16	0
TraesCS7B02G274100.1	0	62.76	29	8	189	3	426	47.1	6.84	513.44	8	0	0.01	1.00794e-16	0
TraesCS3B02G451800.1.cds1	0	10.532	23	3	33	3	91	10.5	6.43	68.13	3	0	0.124	7.96816e-09	14.01
TraesCS2B02G079900.1	0	24.145	28	3	31	1	231	25	8.66	71.61	3	2	13.438	9.24458e-13	541.67
TraesCS6B02G249900.1	0	65.234	21	14	174	1	826	89.6	6.43	315.89	14	0	100	1.00794e-16	0
TraesCS6B02G176700.1	0.003	2.284	1	1	2	1	1011	113	8.1	0	1	0	100	1.00794e-16	0
TraesCS6B02G160800.1	0	7.242	9	2	4	2	302	32.3	5.9	8.27	2	0	0.01	1.00794e-16	0
TraesCS2A02G114000.1	0	40.047	31	6	45	2	337	35.8	7.02	112.96	6	0	0.01	1.00794e-16	0
TraesCS2A02G488000.1	0	6.875	5	1	5	1	306	31.6	9.22	18.98	1	0	0.302	7.50904e-08	202.98
TraesCS4B02G122300.1	0.001	3.212	2	1	5	1	571	60.6	8.38	0	1	0	100	1.00794e-16	0
TraesCS4A02G087900.1	0	10.757	11	2	4	2	232	26.9	6.44	6.37	2	0	0.01	1.00794e-16	0
TraesCS1D02G295900.1	0	17.21	12	5	21	5	523	56.6	5.92	29.79	5	0	6.703	3.79518e-13	38.79
TraesCS5B02G141000.2	0	61.247	38	10	169	1	379	39.9	5.91	436.05	10	0	0.01	1.00794e-16	0
TraesCS2B02G148200.1	0	8.177	7	2	12	2	330	36.8	6.9	20.91	2	0	0.01	1.00794e-16	0
TraesCS5D02G185400.1	0	24.191	15	4	102	1	292	30.9	8.15	278.77	4	0	0.01	1.00794e-16	0
TraesCS7D02G284400.1	0	42.96	30	5	76	2	233	24.4	4.42	171.15	5	0	100	1.00794e-16	0
TraesCS3A02G427500.1	0.003	2.289	4	1	1	1	232	24.4	5.52	0	1	0	0.01	1.00794e-16	0
TraesCS7A02G408800.1.cds1	0.01	1.785	3	1	1	1	377	41.5	6.92	0	1	0	100	1.00794e-16	0
TraesCS4B02G161300.1	0	32.147	23	6	41	6	267	28.9	5.68	94.7	6	0	0.01	1.00794e-16	0
TraesCS3B02G042800.1.cds1	0	17.961	12	3	38	1	355	35.7	9	94.09	3	0	100	1.00794e-16	0
TraesCS3B02G435100.1	0	33.694	16	3	39	1	279	29.4	7.24	126.97	3	0	0.01	1.00794e-16	0
TraesCS7B02G411900.1	0	14.98	9	3	14	3	411	44.3	4.94	33.3	3	0	100	1.00794e-16	0
TraesCS4D02G147100.2	0	43.967	23	7	72	7	443	49.4	6.58	212.15	7	0	0.125	2.22308e-15	14.3
TraesCS5B02G414000.3	0	7.4	4	2	2	2	594	64.1	8.31	2.96	2	0	0.01	1.00794e-16	0
TraesCS2D02G220900.3	0	188.414	45	15	549	3	503	56.6	5.43	1750.42	15	12	0.401	6.44633e-09	0.34
TraesCS7D02G161200.1.cds1	0	40.033	39	5	95	4	164	17.5	8.46	241.46	5	1	2.417	7.73732e-08	47.25
TraesCS7B02G179200.1	0	16.204	20	2	18	2	122	13.2	11.39	34.01	2	0	0.115	1.00794e-16	11.06
TraesCS3A02G176300.1	0.008	1.899	4	1	3	1	341	36.9	6.54	1.86	1	0	0.284	1.3863e-06	11.55
TraesCS2A02G364500.1	0	13.707	4	2	16	2	861	94.6	4.7	19.35	2	0	2.606	0.0355242	110.87
TraesCS2D02G404300.1	0	15.077	9	3	22	3	515	56.7	5.21	52.31	3	0	100	1.00794e-16	0
TraesCS4B02G156400.1	0	7.18	6	1	20	1	268	29	6.15	59.82	1	0	0.01	1.00794e-16	0
TraesCS2A02G563100.1.cds1	0	28.773	26	4	205	1	145	15.7	10.27	553.45	4	0	0.46	6.6959e-07	1.82
TraesCS4B02G032200.1	0	13.419	12	2	24	2	170	17.6	5.06	68.46	2	0	6.601	2.00943e-13	113.02
TraesCS3B02G276700.1	0	14.569	5	4	13	1	871	97.2	5.96	27.88	4	0	0.01	1.00794e-16	0
TraesCS3B02G107200.1	0	9.736	16	2	13	2	160	17.2	7.01	20.71	2	0	0.01	1.00794e-16	0
TraesCS6A02G238600.1	0	204.074	49	23	505	2	581	65	6.05	1553.44	23	0	17.872	1.00794e-16	401.53
TraesCS1B02G268000.1.cds1	0	21.75	18	4	36	2	356	38.5	5.86	83.16	4	1	100	1.00794e-16	0
TraesCS1A02G281800.1	0	11.647	6	1	6	1	272	29.9	4.97	19.87	1	0	2.08	0.027188	43.32
TraesCS6A02G369800.1	0	64.166	32	9	85	1	365	38.9	6.89	241.51	9	0	0.01	1.00794e-16	0
TraesCS2A02G235900.1	0	5.735	2	2	5	2	1625	182.2	6.3	5.91	2	0	100	1.00794e-16	0
TraesCS6A02G344000.2	0	43.57	10	9	44	1	1061	117	6.11	91	9	8	0.01	1.00794e-16	0
TraesCS7D02G096700.1	0	3.588	10	2	13	2	396	42.2	6.2	4.14	2	0	2.697	0.000347891	120.36
TraesCS5B02G181500.1.cds1	0	26.276	35	4	42	3	164	17.6	8.46	117.63	4	0	3.294	6.9777e-08	94.09
TraesCS1D02G213900.1	0	15.534	10	4	15	4	487	54	5.92	32.23	4	0	0.01	1.00794e-16	0
TraesCS5B02G182500.1	0	20.613	15	4	114	1	318	34.4	5.67	272.61	4	0	2.04	0.0292684	43.39
TraesCS2D02G372300.3	0	6.991	2	1	8	1	612	64.8	5.68	22.32	1	0	100	1.00794e-16	0
TraesCS4A02G162300.1	0	8.238	8	2	9	1	273	30.6	9.01	14.19	2	1	0.01	1.00794e-16	0
TraesCS5B02G151000.1	0	29.523	25	4	59	4	257	28.1	5.99	151.87	4	0	0.01	1.00794e-16	0
TraesCS2D02G584400.2	0	403.101	54	20	4000	2	476	51.4	5.15	11649.9	20	0	2.727	0.0221578	126.82
TraesCS4B02G166000.1	0	21.226	15	3	47	3	396	42.2	5.35	106.12	3	0	100	1.00794e-16	0
TraesCS7A02G376600.1	0	6.306	3	1	7	1	520	56.6	5.88	14.7	1	0	100	1.00794e-16	0
TraesCS2D02G202000.1	0	205.67	35	28	405	1	1097	120.2	4.93	1123.09	28	0	0.01	1.00794e-16	0
TraesCS6B02G173000.2	0	7.098	4	4	6	3	1040	116.6	7.75	1.73	4	0	0.01	1.00794e-16	0
TraesCS7B02G146600.1	0	8.543	20	1	21	1	122	13.8	9.94	57.02	1	0	0.01	1.00794e-16	0
TraesCS5A02G399800.1.cds1	0	5.883	2	1	11	1	765	78.7	7.53	21.06	1	0	0.363	0.0101131	6.04
TraesCS4D02G200200.1	0	15.964	17	3	11	1	332	36.3	7.02	25.98	3	0	0.462	0.0115285	6.57
TraesCS6D02G111900.1	0	4.268	2	2	4	1	725	82.3	7.72	8.14	2	0	0.44	0.0315921	28.07
TraesCS7D02G329500.1	0	54.414	23	6	95	1	435	46	6.44	276.04	6	0	0.01	1.00794e-16	0
TraesCS6A02G253900.1	0	12.589	9	1	26	1	139	15.4	6.9	89.15	1	0	3.775	5.43356e-07	46.75
TraesCS7A02G357300.2	0	11.458	13	3	10	3	297	31.9	5.1	10.15	3	0	0.01	1.00794e-16	0
TraesCS3A02G059200.1	0	4.962	13	2	5	2	259	29	4.77	5.17	2	0	0.01	1.00794e-16	0
TraesCS4B02G158300.1	0	17.742	24	3	12	3	195	20.5	5.2	18.64	3	0	0.01	1.00794e-16	0
TraesCS4A02G007600.1	0	22.567	19	3	17	3	217	23.5	9.25	59.56	3	0	100	1.00794e-16	0
TraesCS1A02G217300.1	0	81.208	35	11	196	1	261	28.3	8.24	601.9	11	0	0.331	3.72821e-05	5.74
TraesCS6B02G341200.1.cds1	0	59.82	45	7	73	7	235	25.5	5.62	162.18	7	0	0.01	1.00794e-16	0
TraesCS3D02G211200.2	0.001	2.762	7	1	3	1	148	16.2	9.91	1.67	1	0	100	1.00794e-16	0
TraesCS7B02G103300.1.cds1	0	37.153	18	5	1270	1	266	28.2	5.43	2455.54	5	0	0.353	1.90928e-05	9.34
TraesCS3B02G463400.1	0	4.811	3	1	4	1	466	48.8	8.7	8.53	1	0	0.01	1.00794e-16	0
TraesCS4A02G164900.1	0	125.598	46	18	362	1	540	57.9	5.48	931.54	18	0	100	1.00794e-16	0
TraesCS2D02G385300.1	0	51.318	48	8	178	2	213	23.9	5.97	505.04	8	0	0.01	1.00794e-16	0
TraesCS4A02G279500.1.cds1	0	5.77	7	1	22	1	191	20.7	9.09	45.79	1	0	0.01	1.00794e-16	0
TraesCS3A02G292000.1	0	19.335	14	4	47	1	363	38.7	8.87	103.57	4	0	0.01	1.00794e-16	0
TraesCS6A02G296000.1	0.001	3.029	2	1	2	1	485	52.6	7.3	0	1	0	2.572	0.0101288	31.39
TraesCS7A02G558600.1.cds1	0	7.601	5	1	4	1	496	53.4	5.44	9.63	1	0	10.77	5.67192e-11	680.32
TraesCS4D02G032500.1.cds1	0.006	2.013	4	1	1	1	223	23.6	5.33	2	1	0	100	1.00794e-16	0
TraesCS1B02G155800.1	0	8.672	14	2	8	2	218	23.2	8.98	14.26	2	0	0.111	5.47706e-12	10.08
TraesCS2B02G325100.2	0	96.327	43	15	303	3	425	45.7	5.5	845.91	15	0	0.292	1.18036e-06	12.2
TraesCS3B02G578200.1	0	39.742	28	4	33	4	227	24.4	6.77	97.1	4	0	0.01	1.00794e-16	0
TraesCS3D02G022100.1	0	9.322	14	3	16	1	270	28.8	10.07	19.2	3	0	0.01	1.00794e-16	0
TraesCS4A02G056800.2	0	3.898	1	1	8	1	1537	167.7	7.5	15.77	1	0	13.482	1.00794e-16	539.84
TraesCS7A02G220600.2	0.006	2.053	3	1	2	1	246	28.1	9.14	3.56	1	0	0.01	1.00794e-16	0
TraesCS5B02G104300.1	0	23.304	9	4	17	4	798	89.3	6.32	26.05	4	0	100	1.00794e-16	0
TraesCS3B02G373000.1	0	243.293	63	28	790	2	557	60.6	5.6	2144.1	28	0	0.01	1.00794e-16	0
TraesCS3A02G127300.1.cds1	0	5.493	3	1	5	1	469	49.5	5.76	12.25	1	0	0.01	1.00794e-16	0
TraesCS5B02G122400.2	0	6.311	3	1	4	1	344	38.1	5.9	9.26	1	0	100	1.00794e-16	0
TraesCSU02G075800.1	0.005	2.06	3	1	28	1	258	27.8	9.17	12.23	1	0	0.487	0.0122408	0.14
TraesCS7A02G226400.1	0	14.638	9	2	17	2	365	40.6	5.11	16.56	2	0	0.01	1.00794e-16	0
TraesCS5A02G111000.3	0	11.276	5	3	14	3	813	88.9	5.9	23.63	3	0	0.493	0.0124184	5.65
TraesCS3B02G219800.1	0	13.839	6	2	8	2	439	51.2	6.07	13.77	2	0	0.01	1.00794e-16	0
TraesCS7A02G355400.1	0	5.446	11	2	3	2	218	21.8	8.34	4.54	2	0	0.191	1.54171e-10	51.21
TraesCS3D02G369200.1	0	6.251	8	2	13	2	307	34.3	7.94	29.44	2	0	100	1.00794e-16	0
TraesCS6A02G187800.5	0	19.818	9	3	9	3	512	57.1	6.07	22.88	3	0	100	1.00794e-16	0
TraesCS1A02G407600.1	0	64.822	24	9	173	1	585	61.9	7.81	445.35	9	0	0.01	1.00794e-16	0
TraesCS4B02G393100.1.cds1	0	238.394	46	37	342	33	903	99.7	6.57	858.67	37	3	0.448	1.05061e-07	3.9
TraesCS1B02G194700.1	0	4.637	5	1	3	1	237	24.9	5.03	4.95	1	0	0.01	1.00794e-16	0
TraesCSU02G034000.1	0	18.095	7	3	26	3	567	62.6	7.66	61.46	3	0	0.328	4.92757e-06	2.42
TraesCS7A02G439100.1	0	11.782	3	2	13	2	828	88.1	7.25	27.24	2	0	0.01	1.00794e-16	0
TraesCS1B02G468300.1	0	6.658	12	2	22	2	153	16.1	7.33	49.79	2	0	0.37	4.63201e-07	5.49
TraesCS1D02G037900.1	0	33.134	26	6	78	1	284	30.4	9.52	216.18	6	0	0.01	1.00794e-16	0
TraesCS3D02G251900.1	0	27.931	30	5	43	1	226	24	5.07	96.72	5	0	0.01	1.00794e-16	0
TraesCS5B02G358900.1.cds1	0.007	1.942	3	1	4	1	406	44	6.92	3.74	1	0	0.01	1.00794e-16	0
TraesCS1B02G226300.2	0	8.496	1	2	3	2	2397	265.6	5.68	6.59	2	0	9.352	1.34544e-09	785.75
TraesCS7D02G369400.1	0	27.61	30	7	36	3	322	34.2	8.73	83.86	7	0	0.107	1.00794e-16	8.99
TraesCS1D02G266200.1	0	82.811	32	8	200	1	434	47.3	6.73	506.08	8	0	0.01	1.00794e-16	0
TraesCS1B02G153600.2	0	4.163	6	2	10	2	621	68.6	5.95	7.22	2	0	100	1.00794e-16	0
TraesCS4B02G091900.1.cds1	0.006	2.044	1	1	1	1	934	106.6	6.83	1.8	1	0	0.01	1.00794e-16	0
TraesCS5D02G509800.1	0	218.48	53	22	793	1	447	50.3	7.33	1891.61	22	0	100	1.00794e-16	0
TraesCS2A02G350700.1	0	17.035	13	3	26	3	276	29	8.84	73.86	3	0	0.01	1.00794e-16	0
TraesCS5B02G496000.1	0	135.668	55	8	434	2	148	15.6	9.7	1298.23	8	0	0.419	2.78584e-08	3.27
TraesCS2B02G256300.2	0	5.537	12	2	19	1	172	18.4	9	34.32	2	0	0.01	1.00794e-16	0
TraesCS7A02G277700.1	0	12.181	9	3	14	3	648	72.7	6.96	34.07	3	0	100	1.00794e-16	0
TraesCS6A02G027900.1.cds1	0	79.722	30	11	195	1	484	53.3	5.96	421.89	11	0	0.417	0.001434	11.25
TraesCS4A02G415500.1	0	3.429	6	1	16	1	157	17.2	9.73	31.92	1	0	0.395	0.0372804	3.51
TraesCS2B02G292100.1	0	72.66	30	11	167	1	347	37.7	6.37	385.86	11	0	0.01	1.00794e-16	0
TraesCS7B02G345700.1	0	68.738	39	8	130	3	392	40.7	5.24	423.12	8	4	0.299	2.92999e-09	1.93
TraesCS1B02G069300.2	0	14.637	5	4	8	4	1125	127	5.82	13.23	4	0	12.013	1.00794e-16	608.15
TraesCS3D02G202500.3	0	27.516	6	4	48	2	809	90	10.17	86.01	4	0	7.831	1.1047e-14	940.81
TraesCSU02G144600.1.cds1	0	21.72	23	3	54	1	154	15.3	7.44	139.72	3	0	100	1.00794e-16	0
TraesCS2A02G586500.1	0	7.094	10	2	13	2	264	28.1	7.39	15.54	2	0	100	1.00794e-16	0
TraesCS3B02G423200.1	0	283.583	68	21	904	1	358	38.9	7.21	3055.62	21	0	0.115	1.00794e-16	11.11
TraesCS3B02G514800.1.cds1	0.001	2.692	4	1	4	1	402	40.9	7.9	1.65	1	0	0.01	1.00794e-16	0
TraesCS3B02G013100.1.cds1	0	71.391	29	10	71	2	493	52.4	5.74	227.02	10	2	12.672	1.83241e-12	575.59
TraesCS6A02G399100.1	0.005	2.138	11	1	2	1	121	13.7	6.33	0	1	0	7.041	1.1047e-14	1047.68
TraesCS7D02G089300.1	0	40.528	20	7	86	7	397	43	6.37	181.54	7	0	7.341	1.00794e-16	30.12
TraesCS2A02G525500.1	0	224.416	32	23	696	10	927	101.4	6.28	1758.66	23	0	0.453	2.53466e-06	5.23
TraesCS7D02G191700.1	0	115.624	57	13	339	2	263	28.9	8.22	897.61	13	0	0.387	0.000384072	1.81
TraesCS7A02G159300.1	0	9.694	9	1	24	1	221	24.2	7.33	44.55	1	0	100	1.00794e-16	0
TraesCS2A02G408500.1	0	53.937	54	7	543	1	229	25.6	6.81	1275.43	7	0	0.088	1.00794e-16	4.96
TraesCS7D02G551600.1.cds1	0	11.959	19	3	21	1	168	17.7	6.77	36.36	3	0	100	1.00794e-16	0
TraesCS5B02G283800.2	0	17.968	19	4	13	4	411	45.7	6.58	21.05	4	0	0.084	1.00794e-16	4.38
TraesCS5D02G231400.1	0	57.381	50	8	568	2	153	17.1	6.06	1294.98	8	0	0.01	1.00794e-16	0
TraesCS1A02G258800.1	0	282.571	63	25	1020	1	445	50.1	4.86	2769.21	25	0	2.626	0.00364937	64.88
TraesCS4B02G348300.1	0	242.155	49	20	356	2	492	55.1	5.99	992.89	20	0	0.01	1.00794e-16	0
TraesCS4B02G367600.1.cds1	0	5.375	9	2	13	2	197	17.4	8.09	25.58	2	0	2.276	0.0170782	80.74
TraesCS3A02G166600.1	0	37.005	18	8	141	3	414	46.6	7.14	336.98	8	0	100	1.00794e-16	0
TraesCS3A02G503400.1	0	13.767	12	3	8	1	382	41.9	6.47	12.81	3	1	100	1.00794e-16	0
TraesCS5A02G305100.1	0	8.402	3	1	6	1	473	50.4	6.21	9	1	0	0.01	1.00794e-16	0
TraesCS1A02G149800.1	0	5.857	4	2	4	1	689	76.9	7.27	1.93	2	0	100	1.00794e-16	0
TraesCS2A02G216100.1	0	3.353	4	1	5	1	290	31.7	9.85	0	1	0	0.01	1.00794e-16	0
TraesCS3A02G050800.1	0	39.265	24	6	59	6	446	46.9	6.7	150.61	6	0	0.317	2.73561e-08	0.09
TraesCS3A02G142800.1	0	86.265	37	8	147	1	425	44.9	7.17	499.68	8	0	100	1.00794e-16	0
TraesCS6B02G186400.1	0	7.83	15	2	21	1	158	17	5.08	22.7	2	0	0.01	1.00794e-16	0
TraesCS6D02G251000.1	0	93.652	49	14	145	1	446	48.7	5.44	362.51	14	0	100	1.00794e-16	0
TraesCS2D02G254700.1	0	59.364	31	11	222	1	374	40.6	8.34	429.52	11	0	100	1.00794e-16	0
TraesCS5B02G268300.1	0.007	1.949	5	1	5	1	347	37.6	5.55	2.07	1	0	0.104	4.76316e-13	8.2
TraesCS7B02G455900.1	0	8.016	11	2	7	2	285	32.1	6.25	12.71	2	0	0.01	1.00794e-16	0
TraesCS6A02G041700.1	0	178.836	55	22	627	1	494	56.9	7.06	1780.23	22	0	0.21	4.6067e-14	3.36
TraesCS1B02G084700.1	0	279.616	57	23	949	1	503	52.8	7.96	2694.19	23	0	100	1.00794e-16	0
TraesCS7A02G160600.1	0	136.493	53	15	278	1	459	48.4	7.4	676.79	15	0	100	1.00794e-16	0
TraesCS3A02G212700.1	0.006	2.021	1	1	5	1	2430	270.2	6.15	1.66	1	0	2.7	0.000355938	67.47
TraesCS6A02G026400.1.cds1	0	8.666	22	2	8	1	180	18.4	9.44	18.13	2	0	0.462	0.00691107	10.61
TraesCS6D02G217000.3	0	5.522	5	1	4	1	387	40.9	6.95	5.63	1	0	0.01	1.00794e-16	0
TraesCS3A02G363700.1	0	56.545	19	10	35	8	730	78.7	6.47	73.65	10	0	0.01	1.00794e-16	0
TraesCS5D02G343000.1	0.001	2.807	2	1	1	1	602	65.9	6.19	0	1	0	0.067	1.00794e-16	2.19
TraesCS3B02G332900.1	0.001	2.761	3	1	1	1	360	40	7.88	1.9	1	0	100	1.00794e-16	0
TraesCS3A02G295500.1	0	7.006	4	2	48	1	689	75.1	7.01	130.36	2	0	0.01	1.00794e-16	0
TraesCS3B02G551300.1	0	21.252	19	3	20	1	197	21.5	8.16	61.18	3	0	0.01	1.00794e-16	0
TraesCS3A02G184300.1	0	9.031	6	2	4	2	445	47.5	6.48	9.42	2	0	100	1.00794e-16	0
TraesCS2B02G226900.1.cds1	0	5.191	5	1	6	1	334	36.3	7.25	12.82	1	0	0.01	1.00794e-16	0
TraesCS4B02G367400.1.cds1	0	15.373	17	1	12	1	148	14.4	7.93	50.16	1	0	100	1.00794e-16	0
TraesCS2A02G206000.1	0	10.919	12	2	30	1	272	29.6	9.16	31.36	2	0	0.141	2.70377e-08	20.69
TraesCS5B02G568400.1	0	5.123	3	3	5	3	1227	133.7	5.48	0	3	0	100	1.00794e-16	0
TraesCS7D02G048000.1	0	6.638	3	1	7	1	509	53.1	7.71	19.3	1	0	100	1.00794e-16	0
TraesCS6B02G039500.1.cds1	0	76.973	34	12	220	1	481	53.1	5.96	497.77	12	0	0.476	0.0124706	7.03
TraesCS6A02G086300.1.cds1	0	5.006	11	1	40	1	106	10.7	9.91	76.38	1	0	0.485	0.00129933	15.04
TraesCS3D02G236200.1	0	158.835	72	14	383	1	340	35.4	8.37	1290.95	14	0	100	1.00794e-16	0
TraesCS2D02G328200.1	0	35.031	45	6	142	1	153	17	4.82	324.07	6	0	0.01	1.00794e-16	0
TraesCS7D02G534500.1	0	435.131	49	31	1220	1	687	72.7	5.54	4203.25	31	0	2.685	0.00277473	56.12
TraesCS4D02G137800.1.cds1	0	162.207	41	18	1046	1	509	55.5	6.1	2852.79	18	0	100	1.00794e-16	0
TraesCS5D02G044100.2	0	3.712	2	1	6	1	757	81	8.09	0	1	0	0.01	1.00794e-16	0
TraesCS6A02G416300.1	0	179.065	44	28	568	1	764	85.3	6	1478.58	28	0	100	1.00794e-16	0
TraesCS2D02G014900.1.cds1	0	4.679	2	1	1	1	637	67.5	6.2	2.37	1	0	0.099	2.63508e-14	7.14
TraesCS3A02G261200.1	0	13.636	15	3	10	3	303	34.7	5.21	21.67	3	0	11.806	1.28852e-11	619.14
TraesCS1D02G036500.1.cds1	0.001	2.906	3	1	10	1	618	65.6	6.2	9.97	1	0	0.446	1.74508e-07	4.96
TraesCS3D02G150400.1	0	7.492	7	3	4	3	590	66.5	8.66	1.82	3	0	0.01	1.00794e-16	0
TraesCS3B02G278200.1.cds1	0	11.149	10	3	16	3	310	31.7	5.1	25.75	3	0	100	1.00794e-16	0
TraesCS4B02G371900.1	0	26.546	21	6	40	6	387	40.9	8.25	75.51	6	0	0.087	9.55523e-12	4.81
TraesCS6B02G277100.1.cds1	0	3.896	10	1	2	1	126	12.6	6.89	3.83	1	0	0.01	1.00794e-16	0
TraesCS6B02G113200.1	0	33.794	14	8	109	1	637	69.9	8.85	262.01	8	0	0.01	1.00794e-16	0
TraesCS5D02G501700.2	0.005	2.106	1	1	2	1	903	100	4.94	1.82	1	0	0.385	0.0192443	2.87
TraesCS2B02G398400.1	0	56.385	16	10	156	1	713	77.2	6.54	385.6	10	0	0.01	1.00794e-16	0
TraesCS2B02G371800.1	0	19.05	10	3	15	2	475	51.5	6.04	38.42	3	0	0.01	1.00794e-16	0
TraesCS1B02G085800.1	0	3.469	2	2	45	2	1894	210	8.4	8.6	2	0	3.299	6.04984e-08	6.06
TraesCS5D02G302900.1	0	21.882	10	4	36	1	512	57.6	6.16	89.93	4	1	0.01	1.00794e-16	0
TraesCS2D02G114800.1	0	27.654	22	6	35	2	335	35.5	7.58	68.81	6	2	100	1.00794e-16	0
TraesCS3D02G286500.1	0	94.41	19	9	224	2	381	40.4	6.49	598.43	9	0	100	1.00794e-16	0
TraesCS5A02G052600.1	0	36.025	20	5	34	1	502	55.5	6.2	86.42	5	0	0.01	1.00794e-16	0
TraesCS2D02G199700.1	0	5.762	5	2	5	2	355	37.7	5.92	9.53	2	0	0.01	1.00794e-16	0
TraesCS6A02G405700.1	0	43.16	20	5	181	1	292	30.9	8.15	546.1	5	0	0.01	1.00794e-16	0
TraesCS5A02G156800.1	0	8.017	11	2	6	2	258	29	5.59	1.92	2	0	0.01	1.00794e-16	0
TraesCS1A02G109200.1	0	20.925	10	3	11	1	474	52.1	9.03	34.78	3	1	0.01	1.00794e-16	0
TraesCS1B02G378900.1.cds1	0	10.074	4	2	19	2	674	74	7.62	19.53	2	0	100	1.00794e-16	0
TraesCS4B02G117300.1	0.005	2.109	4	1	1	1	369	39.9	5.45	0	1	0	100	1.00794e-16	0
TraesCS4A02G165600.1	0	4.822	6	2	4	2	489	52.5	7.03	1.84	2	0	100	1.00794e-16	0
TraesCS3A02G290200.1	0	45.842	47	8	180	2	206	23.1	5.33	361.05	8	0	0.01	1.00794e-16	0
TraesCS3D02G052500.1	0	98.801	43	8	524	1	201	21.9	8.7	1667.54	8	0	0.497	0.0137032	13.11
TraesCS2D02G053300.1.cds1	0	5.687	4	2	9	2	817	90.7	5.92	15.28	2	0	0.01	1.00794e-16	0
TraesCS4B02G331000.1	0	5.634	9	2	27	2	247	28	7.91	10.07	2	0	0.49	0.0403473	34.87
TraesCS7D02G289200.1	0	56.203	27	11	75	1	572	59.4	5.5	191.61	11	0	100	1.00794e-16	0
TraesCS5A02G192000.1	0	10.452	8	3	5	3	608	66.7	6.83	6.17	3	0	0.01	1.00794e-16	0
TraesCS7B02G264200.1	0	8.749	4	2	6	2	718	78.7	8.22	6.15	2	0	100	1.00794e-16	0
TraesCS5B02G313500.1	0.006	2.051	3	1	1	1	354	38.1	9.66	0	1	0	100	1.00794e-16	0
TraesCS6B02G192700.1	0	5.909	6	1	7	1	285	32.5	7.81	10.19	1	0	0.01	1.00794e-16	0
TraesCS3D02G136800.1	0	85.566	33	9	327	2	307	32.7	9.61	934.04	9	0	100	1.00794e-16	0
TraesCS3B02G062900.1.cds1	0	35.055	38	4	72	4	115	11.2	9.2	238.85	4	0	2.039	5.81682e-05	21.3
TraesCS5A02G168200.1	0	3.506	8	2	11	2	327	34	5.24	6	2	0	0.01	1.00794e-16	0
TraesCS3B02G354100.1	0	6.279	5	1	3	1	310	34.1	7.02	8.61	1	0	100	1.00794e-16	0
TraesCS5A02G532300.1	0	16.085	13	3	38	1	275	30	8.92	110.47	3	2	0.287	7.19233e-10	0.5
TraesCS6A02G185100.1.cds1	0.001	2.922	2	1	6	1	529	58	8.29	1.68	1	0	2.708	0.00194337	86.83
TraesCS2A02G544100.1.cds1	0.004	2.155	1	1	1	1	538	56.7	6.52	0	1	0	0.01	1.00794e-16	0
TraesCS5B02G005000.1	0	5.473	3	2	10	2	688	75.3	5.24	12.95	2	0	100	1.00794e-16	0
TraesCSU02G061800.1	0	123.201	38	19	214	7	770	86	6.39	523.24	19	0	3.183	1.87201e-07	90.41
TraesCS1B02G410800.2	0	13.155	18	4	21	4	390	43.6	7.2	35.86	4	0	100	1.00794e-16	0
TraesCS4D02G342800.1	0	287.093	51	21	438	9	493	55.2	6.05	1256.14	21	0	0.296	1.00794e-16	0.49
TraesCS2D02G132500.1.cds1	0	40.055	29	10	191	1	439	45.8	8.84	371.35	10	0	0.01	1.00794e-16	0
TraesCS1B02G480600.3	0	8.276	2	2	6	1	1239	125.2	9.16	11.55	2	0	0.01	1.00794e-16	0
TraesCS5D02G339000.1.cds1	0	4.659	14	1	1	1	148	15.1	10.33	1.85	1	0	0.114	5.37844e-10	10.8
TraesCS7B02G038300.1	0	31.749	18	7	57	2	522	58.5	8.81	110.89	7	0	100	1.00794e-16	0
TraesCS6A02G272700.1	0	12.957	8	1	18	1	383	41.8	6.55	56.47	1	0	0.117	7.64924e-10	11.78
TraesCS5B02G185500.4	0	7.604	10	3	19	3	277	31.6	5.95	34.79	3	0	100	1.00794e-16	0
TraesCS7A02G568800.1	0	82.515	38	9	177	1	343	36.5	8.43	660.11	9	6	2.183	2.30338e-06	27.24
TraesCS1B02G434100.2	0.001	3.217	2	1	9	1	777	83.5	7.06	3.66	1	0	0.01	1.00794e-16	0
TraesCS6D02G393200.1	0	14.185	15	3	15	1	255	27.6	7.84	24.73	3	0	0.01	1.00794e-16	0
TraesCS4B02G201500.2	0	117.524	27	19	314	1	1062	115.7	5.38	675.91	19	0	100	1.00794e-16	0
TraesCS2B02G160700.1	0	11.812	9	3	8	3	462	50.3	7.27	16.95	3	0	100	1.00794e-16	0
TraesCS3A02G122100.1	0	5.813	7	3	6	3	658	72.6	8.16	0	3	0	100	1.00794e-16	0
TraesCS4B02G047100.1	0	13.249	4	2	15	2	675	70.8	8.91	47.24	2	0	100	1.00794e-16	0
TraesCS7A02G203200.1	0	11.308	12	3	13	3	441	47.5	7.23	12.86	3	0	0.01	1.00794e-16	0
TraesCS6D02G295500.2	0	22.601	27	4	26	4	215	23.5	6.32	40.68	4	0	0.01	1.00794e-16	0
TraesCS1A02G136100.1	0	37.443	35	6	31	1	253	26.5	6.7	108.3	6	0	0.01	1.00794e-16	0
TraesCS7A02G014600.4	0	118.192	35	16	277	2	541	58.3	7.47	746.15	16	0	0.01	1.00794e-16	0
TraesCS5A02G374800.1	0.009	1.869	4	1	12	1	222	24	5.48	12.21	1	0	0.01	1.00794e-16	0
TraesCS4A02G389900.1	0	17.899	33	1	19	1	55	6.3	4.81	56.26	1	0	0.107	5.2024e-10	8.94
TraesCS3D02G114100.1	0	15.579	15	3	19	3	313	35.3	5.21	30.41	3	0	10.815	4.18653e-11	677.41
TraesCS1A02G031100.1	0	25.387	19	4	12	4	372	39.9	7.11	24.28	4	0	100	1.00794e-16	0
TraesCS1A02G391600.1	0	5.753	2	2	12	2	1188	132.5	5.16	1.74	2	0	100	1.00794e-16	0
TraesCS6A02G041000.1	0	15.072	7	4	14	1	754	83.1	5.3	11.13	4	1	0.01	1.00794e-16	0
TraesCS5D02G245800.1	0.008	1.904	10	1	10	1	223	24.3	6.43	11.04	1	0	100	1.00794e-16	0
TraesCS2A02G034100.1.cds1	0	15.462	34	3	41	3	95	9.8	6.47	110.33	3	0	0.01	1.00794e-16	0
TraesCS1D02G074400.1.cds1	0	6.558	3	1	10	1	421	45.8	6.47	30.12	1	0	100	1.00794e-16	0
TraesCS7B02G401600.1	0	5.757	5	2	5	2	424	45.8	9.06	9.9	2	0	0.083	9.46219e-13	4.25
TraesCS3A02G248000.1	0	18.406	5	4	28	1	871	97.4	5.76	52.43	4	2	0.01	1.00794e-16	0
TraesCS2D02G069900.1.cds1	0	4.706	6	2	5	1	626	68	6.71	2.54	2	0	0.01	1.00794e-16	0
TraesCS1A02G166100.1	0	12.031	23	3	15	2	231	25.4	4.88	30.18	3	1	100	1.00794e-16	0
TraesCS1D02G206900.1	0	29.474	18	6	21	6	527	58.7	6.71	46.42	6	0	100	1.00794e-16	0
TraesCS1B02G432300.1	0	8.112	12	2	13	2	176	19.3	5.17	26.83	2	0	100	1.00794e-16	0
TraesCS4A02G235500.1	0	44.271	25	9	137	1	405	45.6	8.57	296.04	9	0	0.01	1.00794e-16	0
TraesCS1B02G014000.1.cds1	0	12.7	15	2	13	2	180	20.2	8.53	37.65	2	0	0.01	1.00794e-16	0
TraesCS1D02G439000.1	0	8.61	8	2	24	2	353	39.4	9.77	53.33	2	0	0.01	1.00794e-16	0
TraesCS2A02G326100.1	0	43.498	31	8	43	5	347	38	6.39	117.33	8	0	0.01	1.00794e-16	0
TraesCS4B02G041200.1	0	37.37	18	8	54	2	602	66.2	7.66	98.22	8	5	2.013	5.20891e-05	8.02
TraesCS1A02G273900.1	0	34.662	17	5	158	2	341	37.1	6.05	341	5	0	0.01	1.00794e-16	0
TraesCS2A02G288100.1	0	60.37	23	12	126	1	665	74	6.06	271.76	12	0	2.418	0.0122009	119.45
TraesCS4A02G430200.1	0	18.218	13	4	53	2	352	38.4	5.44	91.86	4	0	0.269	3.9112e-07	0.13
TraesCS1B02G478100.1	0.001	2.555	2	1	3	1	476	52.3	8.1	0	1	0	100	1.00794e-16	0
TraesCS7A02G349100.1	0	51.29	21	5	91	1	435	46.2	7.3	268.31	5	0	100	1.00794e-16	0
TraesCS5A02G086700.1	0.001	2.958	3	1	12	1	289	33.4	6.8	1.66	1	0	0.01	1.00794e-16	0
TraesCS5A02G193900.1	0	23.64	18	5	47	1	368	39.7	6.02	113.11	5	0	100	1.00794e-16	0
TraesCS2D02G488600.1	0	6.241	5	2	4	2	416	44.1	6.42	5.48	2	0	0.069	1.00794e-16	2.43
TraesCS6D02G288200.1	0	5.551	4	2	6	2	565	61.3	7.06	5.92	2	0	0.01	1.00794e-16	0
TraesCS3A02G078200.1	0	121.43	44	11	317	1	362	39	6.27	943.83	11	0	0.445	0.000153707	16.56
TraesCS4A02G152200.1.cds1	0	13.969	31	3	36	1	143	16.3	9.29	45.73	3	0	0.101	1.85055e-10	7.67
TraesCS7A02G166800.4	0	14.226	3	2	4	2	886	96.5	6.68	3.4	2	0	100	1.00794e-16	0
TraesCS7B02G219900.1	0	59.725	35	8	47	1	322	34.4	6.15	137.81	8	0	100	1.00794e-16	0
TraesCS7A02G370500.3	0	71.84	33	11	230	1	421	45.3	6.46	608.62	11	0	0.01	1.00794e-16	0
TraesCS2A02G286600.1.cds1	0	18.99	9	1	19	1	158	16.5	3.93	77.88	1	0	100	1.00794e-16	0
TraesCS2B02G400000.1	0	70.567	35	9	71	7	372	39.7	7.31	213.01	9	0	0.01	1.00794e-16	0
TraesCS5B02G376900.1	0	65.568	35	12	85	1	468	51	7.08	221.42	12	0	0.01	1.00794e-16	0
TraesCS1B02G207900.1	0	11.482	12	3	8	3	471	50.6	9.33	9.06	3	0	0.01	1.00794e-16	0
TraesCS4D02G238800.1.cds1	0	153.649	48	23	484	2	482	52.9	7.81	1115.22	23	19	0.454	7.53245e-07	4.8
TraesCS1B02G374200.1	0	138.437	60	10	406	2	288	30.5	9.22	1422.53	10	0	0.01	1.00794e-16	0
TraesCS2A02G197800.1	0	4.059	1	1	9	1	1674	174.6	9.72	9.23	1	0	2.405	0.0282223	66.3
