# Supplementary material for: Physiological and Proteomic Dissection of the Responses of Two Contrasting Wheat Genotypes to Nitrogen Deficiency
Source: Int J Mol Sci. 2020 Mar 19;21(6):2119. doi: 10.3390/ijms21062119 (PMC7139514; doi:10.3390/ijms21062119)
Supplement: Supplementary file 1 [file ijms-21-02119-s001.zip › 新建文件夹 (2)/Supplementary File (round 2)/Supplementary Table S5.xlsx]

## Sheet: Sheet1
Accession	Exp. q-value: Combined	Sum PEP Score	Coverage [%]	# Peptides	# PSMs	# Unique Peptides	# AAs	MW [kDa]	calc. pI	Score Sequest HT: Sequest HT	# Peptides (by Search Engine): Sequest HT	# Razor Peptides	Abundance Ratio: Scout 66 (-N) 14d/ Atlas 66 (-N) 14d	Abundance Ratio Adj. P-Value: Scout 66 (-N) 14d/ Atlas 66 (-N) 14d	Abundance Ratio Variability [%]: Scout 66 (-N) 14d/ Atlas 66 (-N) 14d
TraesCS2A02G158800.1.cds1	0	9.527	30	2	6	2	89	10	8.48	15.13	2	0	0.01	1.54733e-16	0
TraesCS3D02G051900.1.cds1	0	3.591	23	1	6	1	106	10.7	8.88	8.12	1	0	0.01	1.54733e-16	0
TraesCS1A02G041400.1.cds1	0	30.665	56	4	133	1	78	8.4	5.11	368.78	4	2	0.445	2.32085e-10	8.34
TraesCS2D02G314600.1	0	11.331	23	3	13	3	184	21.1	5.26	6.63	3	0	0.01	1.54733e-16	0
TraesCS7D02G221700.1	0	37.084	8	8	59	1	1282	139.4	6.29	150.92	8	1	100	1.54733e-16	0
TraesCS6B02G271600.1	0.009	1.826	9	1	2	1	139	15.4	8.63	4.29	1	0	0.01	1.54733e-16	0
TraesCS7A02G168700.1	0	14.477	15	3	35	1	301	32.2	5.25	52.65	3	0	0.102	1.54733e-16	7.79
TraesCS4B02G302800.1.cds1	0	88.905	27	9	259	1	430	44.6	7.11	842.35	9	0	0.421	0.00295931	25.61
TraesCS2B02G550200.1	0	17.958	12	1	8	1	165	18.2	4.89	26.96	1	0	0.01	1.54733e-16	0
TraesCS1A02G361500.1	0.003	2.392	2	1	1	1	441	49.4	9.42	1.77	1	0	0.38	0.00498013	10.86
TraesCS3B02G118300.1	0	21.586	11	4	16	1	498	54.7	5.63	33.04	4	0	9.157	1.36167e-14	802.73
TraesCS6D02G278900.1	0	158.669	51	15	243	1	417	45.4	6.35	658.45	15	0	0.468	0.0129832	31.81
TraesCS3B02G013200.1	0.003	2.296	6	1	3	1	230	25.2	7.75	3.36	1	0	0.01	1.54733e-16	0
TraesCS6A02G000700.2	0	55.78	19	7	141	1	429	45.2	4.94	462.34	7	0	100	1.54733e-16	0
TraesCS7D02G190700.2	0	40.73	34	8	66	1	318	35.3	5.82	112.79	8	0	7.147	1.54733e-16	1031.99
TraesCS3B02G114400.1.cds1	0	23.94	33	5	361	1	135	14.8	10.08	586.71	5	0	100	1.54733e-16	0
TraesCS3A02G205000.1.cds1	0	5.567	10	2	4	2	288	29.9	10.21	5.24	2	0	0.01	1.54733e-16	0
TraesCS1A02G128600.1	0	9.37	3	1	3	1	481	56.2	9.17	6.42	1	0	0.01	1.54733e-16	0
TraesCS6D02G397200.1	0	165.386	47	17	499	1	431	46.8	7.11	1592.1	17	0	0.069	1.54733e-16	2.4
TraesCS7A02G386800.1	0	54.981	22	5	113	5	235	25.6	8	342.52	5	0	0.449	8.53428e-10	1.54
TraesCS2D02G476900.1.cds1	0	30.078	17	2	115	1	175	17.9	9.42	396.33	2	0	0.307	4.5258e-11	3.2
TraesCS1A02G200400.1	0	83.302	25	10	62	10	521	58.4	5.86	178.78	10	0	4.66	1.54733e-16	43.52
TraesCS1B02G322100.1	0	6.817	13	1	11	1	107	11.8	9.09	36.32	1	0	0.01	1.54733e-16	0
TraesCS1A02G223300.2	0	47.217	19	6	100	2	468	52.3	7.2	300	6	0	0.01	1.54733e-16	0
TraesCS2B02G066000.2	0	34.436	22	7	77	5	406	44.3	5.57	213.56	7	2	0.433	4.82581e-05	27.16
TraesCS6D02G054800.1	0	83.251	39	9	161	2	322	34.5	7.83	415.86	9	0	2.301	3.31994e-05	45.74
TraesCS7D02G531600.1	0	4.258	12	2	21	2	194	20.4	10.05	37.39	2	0	0.134	1.54733e-16	2.48
TraesCS7A02G305100.1	0	24.031	18	8	104	2	442	47.7	5.78	191.6	8	0	100	1.54733e-16	0
TraesCS3D02G351900.1	0	277.471	34	21	1147	1	652	71	5.25	3522.27	21	0	0.01	1.54733e-16	0
TraesCS3D02G279700.1.cds1	0	10.024	10	3	6	1	468	50.8	5.38	8.72	3	2	100	1.54733e-16	0
TraesCS2B02G310800.1	0	12.372	13	3	5	1	360	40.2	6.76	13.06	3	1	0.377	0.00613408	13
TraesCS2B02G585100.1	0	5.543	4	1	5	1	360	37.9	7.75	7.5	1	0	0.01	1.54733e-16	0
TraesCS7A02G302300.1	0	7.883	7	2	4	2	396	42.8	5.39	4.72	2	0	0.319	1.98746e-09	13.28
TraesCS5B02G560800.1.cds1	0	3.928	14	1	12	1	133	14.1	6.28	6.34	1	0	100	1.54733e-16	0
TraesCS6A02G156000.1	0.001	3.312	2	1	5	1	362	41.5	5.36	5.33	1	0	0.371	0.000725654	19.83
TraesCS3B02G220600.2	0	5.827	2	1	11	1	613	68.8	7.33	34.92	1	0	0.01	1.54733e-16	0
TraesCS4D02G319400.1	0	284.789	66	26	1614	1	444	46.8	6.62	4347.88	26	0	2.514	7.51389e-10	27.75
TraesCS5A02G206600.2	0	15.076	6	2	39	1	464	48.7	9.51	129.26	2	0	0.01	1.54733e-16	0
TraesCS4B02G273500.1.cds1	0	69.853	35	13	169	3	419	44.3	8.57	390.94	13	0	100	1.54733e-16	0
TraesCS3A02G239200.1.cds1	0	4.929	4	1	3	1	299	31.1	4.49	3.89	1	0	0.44	1.54733e-16	8.18
TraesCS1A02G265700.1	0	7.914	16	1	8	1	88	9.6	8.5	29.35	1	0	0.197	1.54733e-16	0.21
TraesCS6B02G112400.2	0	58.183	35	8	172	1	292	31.8	5.25	244.79	8	0	2.215	0.00378924	84.48
TraesCS6B02G208900.2	0	5.446	3	2	15	2	849	95	11.46	1.78	2	0	0.01	1.54733e-16	0
TraesCS6A02G093700.1.cds1	0	35.509	28	5	1234	1	266	28.3	5.64	2342.73	5	0	100	1.54733e-16	0
TraesCS4A02G082100.1	0	5.625	3	1	2	1	510	54.4	5.63	5.79	1	0	0.01	1.54733e-16	0
TraesCS1D02G369800.1	0	20.381	15	3	16	2	214	22	8.91	11.46	3	0	0.206	5.56948e-07	5.98
TraesCS5B02G303700.1	0	19.63	11	3	17	1	408	44.8	7.31	39.27	3	0	0.01	1.54733e-16	0
TraesCS1B02G226000.2	0	3.538	7	2	2	2	270	29.3	5.17	1.84	2	0	100	1.54733e-16	0
TraesCS7D02G329000.1	0	4.631	15	1	2	1	138	15.4	9.16	0	1	0	0.01	1.54733e-16	0
TraesCS7D02G001300.1	0	13.088	4	1	7	1	345	37.5	6.23	23.35	1	0	2.16	0.000406819	1.78
TraesCSU02G169900.1	0	38.233	30	5	660	1	148	16	10.13	1298.1	5	0	0.083	1.54733e-16	4.16
TraesCS2B02G197200.1.cds1	0	50.995	34	5	164	1	145	16	10.67	461.97	5	0	100	1.54733e-16	0
TraesCS6B02G134800.1	0	90.816	41	8	232	1	264	28	10.61	749.59	8	0	12.73	1.54733e-16	572.87
TraesCS5A02G090600.1.cds1	0	15.068	22	2	15	2	166	17.1	4.7	34.91	2	0	0.446	2.53542e-05	28.78
TraesCS1D02G445300.1	0	9.936	10	2	35	2	389	42.9	9	76.12	2	0	100	1.54733e-16	0
TraesCS6B02G361800.1	0	92.971	34	12	458	1	377	39.4	9.22	1006.83	12	0	0.01	1.54733e-16	0
TraesCS3A02G275700.2	0	25.444	17	6	101	1	436	47.9	9.01	189.73	6	0	0.01	1.54733e-16	0
TraesCS5B02G064100.1	0	36.231	12	3	80	2	502	55.5	6.89	248.31	3	0	2.098	0.015827	78.03
TraesCS2B02G491400.1	0	7.521	5	2	7	2	577	63.6	7.03	17.09	2	0	0.01	1.54733e-16	0
TraesCS3D02G464800.1.cds1	0.001	2.918	3	1	11	1	333	37.8	7.27	11.01	1	0	2.335	0.0110421	58.17
TraesCS5D02G182500.1	0	13.076	7	2	8	1	401	42.6	10.15	18.43	2	0	0.01	1.54733e-16	0
TraesCS4A02G399300.1	0	14.415	11	3	10	3	362	39.1	9.11	16.79	3	0	0.01	1.54733e-16	0
TraesCS4A02G149900.1	0	4.709	9	2	11	2	277	30.1	6.89	2.75	2	0	0.01	1.54733e-16	0
TraesCS4B02G042000.1	0	11.861	17	3	37	1	260	28.5	9.6	88.53	3	2	0.488	0.00220314	0.47
TraesCS5A02G222700.1	0	3.442	6	2	5	2	435	47.3	6.25	5.4	2	0	0.01	1.54733e-16	0
TraesCS4D02G255500.1	0	9.755	5	2	27	2	612	66.6	7.4	34.71	2	0	0.01	1.54733e-16	0
TraesCS1A02G433800.1.cds1	0	14.43	9	1	16	1	151	17.3	11.31	49.98	1	0	0.093	1.54733e-16	5.86
TraesCS4D02G141000.1	0	7.279	6	1	5	1	224	25	5.62	17.82	1	0	0.01	1.54733e-16	0
TraesCS3D02G392600.1	0	132.737	31	18	292	1	599	63.1	5.36	765.52	18	0	100	1.54733e-16	0
TraesCS5A02G398800.1	0.001	2.818	6	1	20	1	140	15	11.03	16.9	1	0	0.485	0.0326639	9.63
TraesCS1A02G265500.1	0	21.778	19	1	60	1	90	9.9	9.11	222.29	1	0	0.35	6.23677e-13	6.92
TraesCS3B02G331900.1	0	10.751	5	2	4	2	634	69.5	7.4	11.18	2	0	0.114	2.31692e-13	10.94
TraesCS4B02G223000.1.cds1	0	3.844	5	1	1	1	242	25.6	5.54	1.65	1	0	100	1.54733e-16	0
TraesCS1D02G080300.1	0	8.98	10	2	9	1	340	35.9	8.27	9.53	2	0	9.898	1.54733e-16	741.63
TraesCS7B02G489000.3	0	5.138	7	1	5	1	192	21.8	11.68	10.03	1	0	0.112	1.54733e-16	10.39
TraesCS1A02G203600.1	0	47.48	37	6	132	3	252	26.6	6.54	344.13	6	0	0.01	1.54733e-16	0
TraesCS2A02G372000.1	0	14.577	20	2	7	2	144	15.7	4.07	23.01	2	0	2.391	1.21047e-07	84.18
TraesCS3D02G412300.1.cds1	0	9.682	26	2	21	2	89	10.2	6.18	57.98	2	0	0.496	1.77309e-05	13.02
TraesCS3B02G268700.1	0	18.632	12	3	33	3	332	36	8.51	87.78	3	0	0.01	1.54733e-16	0
TraesCS4B02G364000.1	0	10.167	8	2	35	2	272	29.4	8.5	68.15	2	0	0.078	1.54733e-16	3.47
TraesCS4D02G107200.1	0	14.955	7	2	11	1	514	56.8	5.66	20.26	2	0	0.01	1.54733e-16	0
TraesCS7D02G053800.1	0	38.971	21	6	68	5	368	39.6	6.16	136.62	6	1	3.918	1.54733e-16	11.59
TraesCS4A02G062200.3	0.009	1.807	1	1	3	1	1303	144.8	5.94	0	1	0	0.01	1.54733e-16	0
TraesCS4D02G215100.1	0.001	2.822	2	1	7	1	604	66.6	7.15	0	1	0	0.01	1.54733e-16	0
TraesCS7D02G261800.1	0	175.803	43	14	524	3	472	49.6	6.55	1529.13	14	0	0.01	1.54733e-16	0
TraesCS1B02G354900.1	0	10.004	5	1	9	1	335	36	5.68	13.97	1	0	0.01	1.54733e-16	0
TraesCS7A02G290100.1.cds1	0	9.348	28	2	30	1	145	16	4.94	68.1	2	0	0.01	1.54733e-16	0
TraesCS3B02G319600.1	0.001	2.781	5	1	1	1	407	43.8	7.39	0	1	0	100	1.54733e-16	0
TraesCS1B02G443200.1	0	165.519	58	12	438	1	341	35.5	8.38	1581.53	12	0	3.779	6.36203e-07	0
TraesCS6A02G041900.1.cds1	0	38.727	13	5	25	1	594	64.6	6.15	86.39	5	0	0.01	1.54733e-16	0
TraesCS2A02G300100.3	0	16.568	6	5	7	5	1076	120.1	6.24	2.24	5	0	0.095	1.54733e-16	6.26
TraesCS2B02G145500.1.cds1	0	18.944	9	3	10	3	582	63.1	9.11	21.17	3	0	0.281	5.1821e-05	11.31
TraesCS3A02G411700.1.cds1	0	9.469	5	2	8	2	501	53.4	9.8	16.11	2	0	0.073	1.54733e-16	2.85
TraesCS2D02G132900.1	0	721.57	49	58	2378	2	1606	174.1	6.73	7184.26	58	0	2.216	1.48212e-10	16.82
TraesCS7A02G427400.1	0	6.713	20	2	7	2	132	14.2	9.54	14.11	2	0	0.01	1.54733e-16	0
TraesCS3B02G096500.1	0.005	2.119	8	1	4	1	116	12.2	4.68	8.55	1	0	0.01	1.54733e-16	0
TraesCS7D02G523800.2	0	8.865	8	2	6	2	285	32.2	6.77	14.05	2	0	0.331	4.36289e-08	6.64
TraesCS6B02G367200.1	0	31.545	8	6	39	6	1063	118.3	7.36	79.43	6	0	0.47	0.000242247	4.6
TraesCS1B02G075200.1	0	9.919	8	3	13	3	530	57.8	8.32	19.68	3	0	0.085	1.54733e-16	4.5
TraesCS7D02G366600.1	0	13.455	3	4	48	2	1517	170.9	8.27	63.58	4	0	0.01	1.54733e-16	0
TraesCS5A02G545700.1	0	59.878	51	7	178	1	210	22.7	8.87	399.73	7	2	100	1.54733e-16	0
TraesCS1A02G403200.1	0	4.65	6	2	6	1	631	68.1	8.4	6.1	2	0	0.01	1.54733e-16	0
TraesCS5D02G500300.1	0	10.349	5	3	4	3	870	96.1	6.1	2.02	3	0	100	1.54733e-16	0
TraesCS2D02G443500.1	0.007	2.001	3	1	6	1	392	44	5.54	7.95	1	0	0.01	1.54733e-16	0
TraesCS1B02G351000.1	0	5.878	7	1	6	1	187	20.8	5.27	17.92	1	0	0.087	1.54733e-16	4.78
TraesCS4A02G245700.1	0.004	2.212	6	1	1	1	292	31.3	7.72	0	1	0	0.01	1.54733e-16	0
TraesCS4A02G062900.1	0	4.065	1	1	6	1	876	98.8	5.68	8.12	1	0	0.01	1.54733e-16	0
TraesCS5D02G550100.1	0	140.322	41	21	197	9	770	85.9	6.57	506.5	21	13	2.027	2.03938e-14	37.98
TraesCS1A02G194800.1	0	5.977	4	1	7	1	325	36.5	9.2	14.86	1	0	0.01	1.54733e-16	0
TraesCS7B02G147500.1	0	42.649	12	8	117	1	772	83.8	7.08	231.76	8	0	12.686	1.54733e-16	574.96
TraesCS6B02G425600.1	0	32.991	20	5	136	1	299	31.3	8.29	290.57	5	0	0.01	1.54733e-16	0
TraesCS7B02G021500.1	0	8.988	8	2	10	1	470	52.4	5.68	25.3	2	0	0.01	1.54733e-16	0
TraesCS2D02G497400.1	0	23.65	11	4	25	4	721	75.8	6.84	19.49	4	0	100	1.54733e-16	0
TraesCS5D02G258900.2	0	353.695	48	38	931	1	781	88.3	5.02	2649.41	38	0	0.01	1.54733e-16	0
TraesCS4B02G030600.1	0	9.246	27	2	4	2	90	10	5.9	6.56	2	0	0.01	1.54733e-16	0
TraesCS2B02G312400.2	0	53.325	18	6	197	1	301	34.5	9.26	556.95	6	0	2.168	9.41269e-05	17.5
TraesCS1B02G374000.1	0.001	2.763	2	1	2	1	514	54.6	7.3	1.94	1	0	9.749	1.54733e-16	753.16
TraesCS3A02G046000.1	0	21.04	21	3	46	3	177	18.9	7.66	113.7	3	0	0.443	3.05106e-07	13.45
TraesCS7A02G300500.1	0	24.883	37	4	117	1	119	13.8	11.39	242.53	4	0	0.01	1.54733e-16	0
TraesCS7D02G356600.2.cds1	0	7.254	4	2	16	1	675	74	7.44	18.96	2	0	0.01	1.54733e-16	0
TraesCS4A02G155600.1	0	9.748	5	1	4	1	321	35.8	8.03	9.74	1	0	100	1.54733e-16	0
TraesCS6D02G089000.1	0	28.344	2	5	41	1	3924	427.6	4.01	53.54	5	0	0.01	1.54733e-16	0
TraesCS3B02G529700.1	0	85.304	40	8	223	2	332	35	8.48	721.84	8	1	0.47	3.9019e-08	8.67
TraesCSU02G024200.2	0	11.905	12	3	38	1	388	42.5	6.25	93.29	3	0	0.01	1.54733e-16	0
TraesCS3A02G397800.1	0	13.578	4	4	12	1	1571	168.7	4.73	17.61	4	1	0.449	0.00651888	14.65
TraesCS4B02G074000.2	0	8.24	7	1	14	1	244	26.4	7.15	36.22	1	0	0.01	1.54733e-16	0
TraesCS4A02G099000.1	0	6.784	5	1	30	1	270	28.1	8.16	66.33	1	0	0.494	0.0398179	9.01
TraesCS1B02G034000.1.cds1	0	28.735	56	4	112	1	78	8.5	5.11	327.93	4	0	10.841	1.54733e-16	675.78
TraesCS7B02G489800.1	0	77.173	42	8	150	3	285	29.9	6.93	564.99	8	0	100	1.54733e-16	0
TraesCS2D02G428800.1	0	12.284	15	2	15	1	219	23.8	8.44	27.25	2	0	0.487	0.0355951	34.45
TraesCS4B02G084000.1	0	5.498	11	2	15	2	327	35.3	9.16	6.82	2	0	0.331	9.03064e-06	15.73
TraesCS5B02G195600.1	0.001	2.859	11	1	3	1	101	11.2	4.48	1.62	1	0	0.491	0.00755595	23.51
TraesCS2A02G369800.1	0	113.544	50	8	287	1	210	22.9	5.3	832.42	8	0	0.01	1.54733e-16	0
TraesCS7A02G040400.1	0	22.863	15	5	33	1	280	30.6	8.66	84.22	5	0	0.086	1.54733e-16	4.65
TraesCS2A02G324500.1	0	4.772	6	1	3	1	266	30.1	8.94	4.47	1	0	7.165	1.03756e-11	1029.33
TraesCS7A02G227100.1	0	102.674	14	9	325	9	247	26.6	6.2	916.29	9	0	0.462	1.54733e-16	2.63
TraesCS1B02G304800.1	0	12.148	17	2	5	2	167	17.8	5.06	12.2	2	0	0.01	1.54733e-16	0
TraesCS4B02G182100.1	0	6.461	4	2	4	2	612	68.3	8.94	3.66	2	0	0.01	1.54733e-16	0
TraesCS2B02G332300.1	0	167.258	56	17	388	2	462	49	7.33	997.15	17	0	2.234	8.33738e-07	12.6
TraesCS1A02G234200.1	0	19.403	13	3	19	3	365	40.2	7.28	23.9	3	0	0.01	1.54733e-16	0
TraesCS7B02G128800.1	0	21.935	20	5	18	5	322	35.5	5.68	41.64	5	0	0.354	8.58823e-10	5.55
TraesCS4D02G147900.1	0.001	2.794	1	1	5	1	1289	146.2	7.55	1.72	1	0	100	1.54733e-16	0
TraesCS1B02G330200.1	0	7.574	8	2	5	2	386	41.9	7.64	9.13	2	0	0.01	1.54733e-16	0
TraesCS2B02G341200.1	0	22.581	17	4	87	1	372	39.7	7.27	140.29	4	0	0.01	1.54733e-16	0
TraesCS5A02G513500.1	0	115.434	53	12	349	1	275	29.8	10.15	1019.41	12	0	0.01	1.54733e-16	0
TraesCS2A02G528900.1.cds1	0.008	1.923	4	1	2	1	196	21.8	7.36	0	1	0	0.01	1.54733e-16	0
TraesCS7A02G478100.2	0	73.551	41	10	178	1	410	43.2	8.46	462.58	10	0	0.01	1.54733e-16	0
TraesCS3B02G067300.2	0	43.233	13	6	96	1	616	64.7	4.79	168.59	6	0	0.01	1.54733e-16	0
TraesCS6A02G323800.1	0	5.109	11	1	2	1	165	17.8	8.84	5.52	1	0	0.01	1.54733e-16	0
TraesCS4D02G038600.1	0	30.007	14	7	43	1	598	65.8	7.25	68.61	7	0	100	1.54733e-16	0
TraesCS2A02G280700.2	0	11.051	7	2	7	1	392	44.6	6.47	14.16	2	0	0.01	1.54733e-16	0
TraesCS3A02G331500.1	0	4.562	9	1	1	1	142	15.7	5.58	2.23	1	0	100	1.54733e-16	0
TraesCS3A02G119100.1	0	6.776	6	1	3	1	343	37.7	9.13	3.47	1	0	100	1.54733e-16	0
TraesCS5A02G457700.1	0	11.296	10	2	6	2	212	21.2	9.45	15.63	2	0	100	1.54733e-16	0
TraesCS1A02G152900.1	0	78.56	12	13	150	1	1421	155.5	5.39	444.1	13	0	0.376	0.000531456	20.35
TraesCS7D02G290500.1	0	67.699	41	10	200	1	262	28.4	6.58	538.36	10	0	0.056	1.54733e-16	0.37
TraesCS7A02G125300.1	0	9.625	6	1	5	1	212	23.5	6.51	14.81	1	0	10.666	1.54733e-16	687.11
TraesCS3B02G504100.1	0.009	1.877	6	1	4	1	338	38	7.74	0	1	0	0.01	1.54733e-16	0
TraesCS1A02G130100.1.cds1	0	8.073	8	2	45	1	239	26.9	6.1	115.2	2	0	8.898	1.54733e-16	826.5
TraesCS3D02G102300.1	0	29.933	15	6	28	3	496	54.3	5.3	62.57	6	1	0.01	1.54733e-16	0
TraesCS5B02G117400.2	0	8.681	3	1	5	1	546	59	7.85	15.63	1	0	0.01	1.54733e-16	0
TraesCS4D02G021400.1	0	163.716	42	20	297	1	643	71.7	6.24	837.48	20	0	0.01	1.54733e-16	0
TraesCS7B02G359700.1	0.01	1.771	3	1	2	1	542	60	8.63	1.76	1	0	100	1.54733e-16	0
TraesCS2A02G215100.1	0	186.699	40	14	537	2	508	57.2	5.5	1699.86	14	0	0.113	1.54733e-16	10.55
TraesCS7A02G062600.1	0	6.487	4	1	8	1	381	41.4	5.16	12.41	1	0	100	1.54733e-16	0
TraesCS1D02G094900.1	0	8.999	8	1	2	1	249	27.9	6.11	6.27	1	0	2.143	0.0165235	37.44
TraesCS5A02G353400.1	0	21.579	16	5	54	2	358	36.5	5.1	125.21	5	0	0.298	6.64924e-10	12.72
TraesCS1A02G272800.1.cds1	0.009	1.803	12	1	6	1	74	8.3	9.69	7.27	1	0	0.484	0.0196461	34
TraesCS3A02G080800.1.cds1	0	16.946	28	3	43	2	167	17.3	6.37	98.05	3	1	8.113	1.54733e-16	907.73
TraesCS1A02G424100.1	0	50.603	22	9	45	8	510	56.2	6.64	121.85	9	1	0.373	1.36167e-14	2.64
TraesCS6B02G063800.1	0	88.316	39	9	151	2	322	34.5	7.83	384.79	9	1	3.682	4.90064e-12	105.23
TraesCS5D02G232400.1	0	19.264	17	4	21	4	351	37.6	6.6	39.88	4	0	0.01	1.54733e-16	0
TraesCS1B02G380800.1	0	45.589	40	6	208	1	147	16.6	10.32	527.2	6	0	100	1.54733e-16	0
TraesCS2B02G290200.1	0	36.768	27	5	72	1	267	28.4	6.23	230.75	5	0	100	1.54733e-16	0
TraesCS5A02G309700.2	0	13.351	5	1	15	1	363	40.7	4.91	39.26	1	0	100	1.54733e-16	0
TraesCS7D02G199400.1.cds1	0	36.561	18	5	1243	1	266	28.2	5.43	2352.85	5	0	0.01	1.54733e-16	0
TraesCS1A02G173800.1	0	7.07	4	1	3	1	463	49.9	7.47	9.36	1	0	100	1.54733e-16	0
TraesCS1B02G113400.1	0	78.661	26	14	176	1	566	63.2	6.09	398.88	14	0	0.01	1.54733e-16	0
TraesCS7A02G158400.1.cds1	0.001	2.639	4	1	3	1	342	36.7	5.16	3.53	1	0	11.914	1.54733e-16	613.36
TraesCS2D02G595100.1	0	8.824	13	2	55	1	214	23.7	7.11	110.69	2	0	0.01	1.54733e-16	0
TraesCS5B02G069500.1	0.004	2.225	2	1	38	1	339	37.1	7.61	68.31	1	0	0.347	4.5944e-08	2.83
TraesCS2A02G285500.1	0	8.209	18	2	12	2	141	15.2	7.06	13.38	2	0	0.01	1.54733e-16	0
TraesCS1A02G265600.1	0	12.186	16	1	14	1	89	9.5	8.19	41.26	1	0	0.218	1.54733e-16	1.97
TraesCS6D02G378400.1	0	34.174	27	7	59	1	328	36.5	6.8	111.73	7	0	0.01	1.54733e-16	0
TraesCS2D02G583000.1.cds1	0	124.114	44	11	277	3	341	36	5.91	791.54	11	0	3.493	1.54733e-16	73.94
TraesCS5A02G532000.1	0	82.557	26	11	326	2	462	49.4	6.46	879	11	0	3.11	1.34162e-06	62.23
TraesCS1A02G059100.1	0	30.764	22	6	66	1	409	44.9	6.8	131.99	6	0	0.01	1.54733e-16	0
TraesCS5B02G013200.1	0	45.919	36	4	95	1	167	16.2	5.25	308.3	4	0	0.01	1.54733e-16	0
TraesCS7D02G289400.6	0	11.261	4	3	16	3	1242	141.9	7.56	27.34	3	0	2.323	0.00185796	14.1
TraesCS6D02G374400.1	0	98.613	40	12	224	1	413	44.6	9.35	582.2	12	0	100	1.54733e-16	0
TraesCS7D02G265200.1	0	90.248	30	18	244	1	742	82	7.12	618.27	18	0	0.01	1.54733e-16	0
TraesCS7D02G492300.1	0.001	2.583	3	1	1	1	455	49.1	7.87	2.41	1	0	0.01	1.54733e-16	0
TraesCS7A02G317500.1	0	51.432	21	9	61	9	591	63.6	7.34	156.31	9	0	0.463	9.69054e-10	12.16
TraesCS5A02G039100.1	0	5.769	5	1	3	1	340	36.9	7.66	7.64	1	0	100	1.54733e-16	0
TraesCS5A02G297900.1	0	3.339	4	1	7	1	364	40.3	6.95	12.27	1	0	0.01	1.54733e-16	0
TraesCS3B02G522000.1	0	9.971	12	2	4	2	230	24.4	8.5	7.75	2	0	0.01	1.54733e-16	0
TraesCS1B02G350700.1	0	10.04	8	2	14	1	337	37	7.49	29.8	2	0	0.01	1.54733e-16	0
TraesCS5A02G476400.1	0	18.723	21	4	51	1	214	23.4	7.11	129.74	4	0	100	1.54733e-16	0
TraesCS1A02G243700.1	0	21.448	12	6	22	6	917	99.6	5.34	22.06	6	0	100	1.54733e-16	0
TraesCS5B02G261700.1.cds1	0	7.277	11	1	8	1	109	11.3	7.3	14.54	1	0	0.292	9.31631e-07	12.22
TraesCS5B02G105200.3	0	8.874	8	3	10	1	613	66	6.76	8.14	3	0	2.477	0.00896075	89.24
TraesCS2D02G597500.2	0.003	2.263	1	1	1	1	948	106	7.09	1.74	1	0	0.01	1.54733e-16	0
TraesCS3D02G479300.1	0	30.024	8	5	46	1	805	86.5	7.3	90.55	5	0	0.391	0.00212082	3.72
TraesCS4A02G066900.2	0	5.775	3	2	5	2	918	102.9	5.85	7.16	2	0	100	1.54733e-16	0
TraesCS4B02G224900.1	0.001	3.099	1	1	3	1	1040	116.3	5.17	4.22	1	0	0.01	1.54733e-16	0
TraesCS2A02G487400.1.cds1	0	9.946	6	2	15	1	483	51.3	6.65	36.6	2	0	2.514	0.00179888	68.19
TraesCS2D02G031000.1	0	3.888	2	1	5	1	484	53.6	6.09	9.6	1	0	0.48	0.0247114	5.75
TraesCS4A02G428500.1	0.001	3.312	2	1	1	1	539	61.7	9.01	2.28	1	0	0.01	1.54733e-16	0
TraesCS2A02G110300.1.cds1	0	29.012	39	4	45	1	176	18.3	4.83	154.98	4	2	0.488	8.35123e-06	7.7
TraesCS7D02G404500.1	0.002	2.446	3	1	1	1	464	52.4	8.22	0	1	0	0.01	1.54733e-16	0
TraesCS1A02G035800.1.cds1	0	4.542	19	1	2	1	59	6.9	9.99	4.22	1	0	0.413	0.00238813	3.61
TraesCS6B02G302000.1	0.001	2.614	2	1	8	1	710	77.1	5.16	9.6	1	0	8.796	2.19923e-13	836.27
TraesCS2B02G148000.1	0	102.35	33	14	291	2	540	60.1	8.73	711.05	14	0	100	1.54733e-16	0
TraesCS6B02G261500.2	0	7.617	6	1	8	1	418	46.3	4.96	4.34	1	0	0.01	1.54733e-16	0
TraesCS7A02G358700.1	0.001	2.821	2	1	2	1	526	58.7	6.05	4.94	1	0	0.01	1.54733e-16	0
TraesCS4A02G178800.2	0	15.443	22	4	33	4	264	29.7	6.79	38.21	4	0	100	1.54733e-16	0
TraesCS6D02G193400.1	0	7.392	7	2	8	1	288	31.8	9.25	14.16	2	0	0.01	1.54733e-16	0
TraesCS3B02G185500.1.cds1	0	72.641	12	10	772	1	750	83.2	7.11	1627.08	10	0	2.39	3.24477e-05	63.83
TraesCS2D02G389900.1	0	11.587	6	2	17	2	511	58.6	8.51	45.55	2	0	100	1.54733e-16	0
TraesCS7D02G188200.1	0	3.809	4	1	5	1	667	71.8	9.67	0	1	0	100	1.54733e-16	0
TraesCS1D02G176300.1	0	15.042	9	1	40	1	253	27.8	9.98	65.25	1	0	100	1.54733e-16	0
TraesCS1A02G144800.1	0	20.778	6	3	16	3	883	98.9	5.07	36.81	3	0	0.01	1.54733e-16	0
TraesCS1A02G107500.1.cds1	0	13.405	13	2	16	1	263	27.1	8.72	46.86	2	1	3.339	1.14678e-11	31.66
TraesCS3D02G104500.1	0	38.307	13	6	43	5	593	63.9	5.92	108.98	6	0	0.425	2.0656e-05	0.08
TraesCS4B02G311600.2	0	4.392	4	1	27	1	267	29	7.84	23.65	1	0	3.674	2.09871e-07	147.86
TraesCS2D02G242400.3	0	11.331	5	3	8	3	783	84.9	5.24	5.37	3	0	3.026	4.14966e-11	0
TraesCS7A02G475600.1	0.003	2.381	2	1	4	1	374	40.7	7.06	6.9	1	0	0.01	1.54733e-16	0
TraesCS6B02G176700.1	0.003	2.284	1	1	2	1	1011	113	8.1	0	1	0	0.01	1.54733e-16	0
TraesCS2D02G073600.1.cds1	0	4.323	11	1	28	1	208	21.6	6.14	21.95	1	0	0.01	1.54733e-16	0
TraesCS1D02G165500.1	0	15.585	18	3	42	3	244	25.3	7.9	98	3	0	8.202	1.32256e-13	897.75
TraesCS2B02G336800.1	0	6.733	17	2	8	2	218	23.4	6.1	16.21	2	0	100	1.54733e-16	0
TraesCS6A02G181700.1	0	3.73	4	1	3	1	264	28.8	7.5	7.73	1	0	100	1.54733e-16	0
TraesCS3D02G084800.1	0	28.385	23	3	27	2	226	25.1	4.73	63.46	3	0	2.333	0.00231208	11.22
TraesCS5B02G448100.1	0	27.79	21	2	23	2	153	17.3	10.13	58.5	2	0	0.01	1.54733e-16	0
TraesCS1B02G158900.1.cds1	0	4.01	2	1	2	1	630	70.9	5.55	4.23	1	0	0.01	1.54733e-16	0
TraesCS7B02G129300.1	0	189.533	48	23	660	1	526	58.8	5.2	1624.63	23	0	100	1.54733e-16	0
TraesCS3B02G451800.1.cds1	0	10.532	23	3	33	3	91	10.5	6.43	68.13	3	0	0.437	2.56601e-09	3.75
TraesCS7B02G274100.1	0	62.76	29	8	189	3	426	47.1	6.84	513.44	8	0	0.491	0.0461343	20.76
TraesCS2A02G036300.1	0	70.782	38	9	182	3	401	41	5.99	500.26	9	0	100	1.54733e-16	0
TraesCS5B02G141000.2	0	61.247	38	10	169	1	379	39.9	5.91	436.05	10	0	2.337	0.016372	108.87
TraesCS3B02G241500.1	0.004	2.142	2	1	1	1	501	54.6	5.34	0	1	0	0.01	1.54733e-16	0
TraesCS2A02G488000.1	0	6.875	5	1	5	1	306	31.6	9.22	18.98	1	0	0.269	3.99287e-05	10.34
TraesCS4A02G087900.1	0	10.757	11	2	4	2	232	26.9	6.44	6.37	2	0	0.01	1.54733e-16	0
TraesCS6A02G410200.1	0	9.864	2	1	19	1	648	70.3	6.73	42.01	1	0	0.01	1.54733e-16	0
TraesCS4A02G042100.1	0	13.473	6	2	17	2	521	56	7.72	49.03	2	0	0.01	1.54733e-16	0
TraesCS4A02G021600.1	0.007	1.985	3	1	6	1	320	34.4	9.82	0	1	0	0.01	1.54733e-16	0
TraesCS7B02G179200.1	0	16.204	20	2	18	2	122	13.2	11.39	34.01	2	0	0.01	1.54733e-16	0
TraesCS3A02G181500.1	0	6.469	7	2	18	2	392	42.3	9.41	18.82	2	0	0.01	1.54733e-16	0
TraesCS7B02G411900.1	0	14.98	9	3	14	3	411	44.3	4.94	33.3	3	0	100	1.54733e-16	0
TraesCS3D02G280500.1	0	4.137	7	2	12	1	231	25.6	7.2	23.14	2	0	100	1.54733e-16	0
TraesCS1A02G255800.1	0	33.083	11	5	21	5	712	76.5	7.25	40.76	5	0	100	1.54733e-16	0
TraesCS2D02G050300.1	0	32.057	10	6	53	1	649	72	5.35	91.14	6	0	0.01	1.54733e-16	0
TraesCS4B02G156400.1	0	7.18	6	1	20	1	268	29	6.15	59.82	1	0	0.01	1.54733e-16	0
TraesCS7D02G062900.1.cds1	0	53.994	28	9	187	1	324	34.5	8.87	435.29	9	0	0.01	1.54733e-16	0
TraesCS1A02G282100.1	0	4.57	4	1	1	1	378	42.2	5.41	2.28	1	0	0.01	1.54733e-16	0
TraesCS2A02G364500.1	0	13.707	4	2	16	2	861	94.6	4.7	19.35	2	0	2.314	0.0196795	76.85
TraesCS4D02G242800.2	0	19.883	48	5	36	1	164	16.7	6.9	66.61	5	0	100	1.54733e-16	0
TraesCS3A02G143200.2	0	17.806	10	4	18	4	755	83.9	7.81	26.82	4	0	0.01	1.54733e-16	0
TraesCS2D02G584400.2	0	403.101	54	20	4000	2	476	51.4	5.15	11649.9	20	0	2.392	0.011976	70.89
TraesCS5A02G187000.1	0.007	1.93	2	1	7	1	979	107.5	8.03	0	1	0	18.854	1.54733e-16	379.21
TraesCS2D02G202000.1	0	205.67	35	28	405	1	1097	120.2	4.93	1123.09	28	0	0.42	0.00543571	5.4
TraesCS3A02G197900.1	0	22.09	13	3	37	3	307	32.9	8.7	77.07	3	0	7.745	1.54733e-16	951.36
TraesCS6B02G173000.2	0	7.098	4	4	6	3	1040	116.6	7.75	1.73	4	0	0.01	1.54733e-16	0
TraesCS3D02G415400.1.cds1	0	16.632	28	2	10	2	101	10.1	8.68	48.56	2	0	0.01	1.54733e-16	0
TraesCS6A02G293400.1	0	4.308	4	1	1	1	363	39.9	6.46	3.05	1	0	0.01	1.54733e-16	0
TraesCS4A02G056800.2	0	3.898	1	1	8	1	1537	167.7	7.5	15.77	1	0	0.01	1.54733e-16	0
TraesCS4B02G185400.1	0	17.712	11	4	5	1	567	61.5	7.68	7.93	4	0	2.199	0.00495606	52.08
TraesCS4B02G271900.1.cds1	0	12.87	16	2	3	2	176	17.7	6.27	8.64	2	0	0.01	1.54733e-16	0
TraesCS4A02G007600.1	0	22.567	19	3	17	3	217	23.5	9.25	59.56	3	0	0.491	0.000579922	12.8
TraesCS3A02G199400.1	0.001	3.069	2	2	3	2	1200	132.6	6.47	1.97	2	0	100	1.54733e-16	0
TraesCS4D02G142000.1	0	7.074	13	2	5	1	214	22.8	8.97	12.96	2	0	0.01	1.54733e-16	0
TraesCS6A02G102200.1	0	10.163	13	1	5	1	156	16.8	4.68	9.18	1	0	0.01	1.54733e-16	0
TraesCS3A02G059200.1	0	4.962	13	2	5	2	259	29	4.77	5.17	2	0	0.01	1.54733e-16	0
TraesCS6B02G341200.1.cds1	0	59.82	45	7	73	7	235	25.5	5.62	162.18	7	0	0.01	1.54733e-16	0
TraesCS4A02G164900.1	0	125.598	46	18	362	1	540	57.9	5.48	931.54	18	0	0.01	1.54733e-16	0
TraesCS7A02G010400.2	0	98.581	28	15	245	3	756	82.7	8.22	670.21	15	0	0.01	1.54733e-16	0
TraesCS4B02G348200.1	0	276.276	53	22	446	2	492	55.1	6.35	1253.85	22	23	0.345	1.54733e-16	9.23
TraesCS5B02G496400.1	0	118.214	19	15	246	1	1018	113.7	6.09	672.16	15	0	0.499	0.00639625	2.21
TraesCSU02G075800.1	0.005	2.06	3	1	28	1	258	27.8	9.17	12.23	1	0	0.01	1.54733e-16	0
TraesCS7A02G226400.1	0	14.638	9	2	17	2	365	40.6	5.11	16.56	2	0	2.771	3.35465e-05	122.17
TraesCS3A02G127300.1.cds1	0	5.493	3	1	5	1	469	49.5	5.76	12.25	1	0	0.01	1.54733e-16	0
TraesCS1A02G112000.1	0	4.686	5	1	8	1	230	26.1	8.18	13	1	0	0.01	1.54733e-16	0
TraesCS3D02G415200.1	0	144.758	49	16	298	1	505	57.4	6.48	900.17	16	0	2.016	0.0160945	62.83
TraesCS5D02G466800.3	0	49.494	22	9	157	2	533	59.5	8.65	308.57	9	0	0.01	1.54733e-16	0
TraesCS4B02G393100.1.cds1	0	238.394	46	37	342	33	903	99.7	6.57	858.67	37	3	0.409	1.54733e-16	2.44
TraesCS1A02G407600.1	0	64.822	24	9	173	1	585	61.9	7.81	445.35	9	0	0.01	1.54733e-16	0
TraesCS7A02G489000.1	0	42.019	19	6	50	1	456	47.3	7.68	112.02	6	5	0.482	1.07453e-08	20.31
TraesCS2D02G508100.1	0	9.241	8	2	10	1	292	31.9	5.63	26.09	2	0	2.238	0.00492754	39.67
TraesCS6B02G297000.2	0	54.656	33	9	117	1	366	39.6	6.87	267.78	9	0	0.474	0.00135486	23.01
TraesCS1B02G468300.1	0	6.658	12	2	22	2	153	16.1	7.33	49.79	2	0	0.178	1.54733e-16	0.03
TraesCS7B02G239700.3	0	12.112	13	3	4	3	380	41.3	8.28	8.75	3	0	100	1.54733e-16	0
TraesCS1D02G037900.1	0	33.134	26	6	78	1	284	30.4	9.52	216.18	6	0	0.01	1.54733e-16	0
TraesCS1D02G266200.1	0	82.811	32	8	200	1	434	47.3	6.73	506.08	8	0	0.01	1.54733e-16	0
TraesCS1B02G226300.2	0	8.496	1	2	3	2	2397	265.6	5.68	6.59	2	0	100	1.54733e-16	0
TraesCS5D02G509800.1	0	218.48	53	22	793	1	447	50.3	7.33	1891.61	22	0	0.01	1.54733e-16	0
TraesCS5A02G194100.3	0	26.968	10	7	26	4	922	102.1	8.95	41.95	7	0	0.428	0.000135422	26.47
TraesCS7A02G411700.1	0	11.346	8	4	15	4	544	58.9	7.84	11.76	4	0	0.087	1.54733e-16	4.77
TraesCS2B02G256300.2	0	5.537	12	2	19	1	172	18.4	9	34.32	2	0	100	1.54733e-16	0
TraesCS3D02G251900.1	0	27.931	30	5	43	1	226	24	5.07	96.72	5	0	0.069	1.54733e-16	2.38
TraesCS3A02G398500.1	0	131.425	32	18	284	2	599	63.1	5.36	755.21	18	0	100	1.54733e-16	0
TraesCS7B02G003000.1	0	5.924	2	2	4	2	1290	141.4	6.86	3.67	2	0	0.01	1.54733e-16	0
TraesCS2D02G372600.1.cds1	0	14.129	11	2	36	1	300	31.9	7.62	71.22	2	0	0.075	1.54733e-16	3.08
TraesCS5D02G231400.1	0	57.381	50	8	568	2	153	17.1	6.06	1294.98	8	0	0.01	1.54733e-16	0
TraesCS3B02G423200.1	0	283.583	68	21	904	1	358	38.9	7.21	3055.62	21	0	0.01	1.54733e-16	0
TraesCS3B02G514800.1.cds1	0.001	2.692	4	1	4	1	402	40.9	7.9	1.65	1	0	0.01	1.54733e-16	0
TraesCS6A02G399100.1	0.005	2.138	11	1	2	1	121	13.7	6.33	0	1	0	100	1.54733e-16	0
TraesCS2B02G329100.1.cds1	0	25.569	22	5	23	5	426	47.6	5.86	41.88	5	0	0.01	1.54733e-16	0
TraesCS6A02G102500.1	0	33.072	12	5	59	2	547	60.6	6.42	138.17	5	0	0.01	1.54733e-16	0
TraesCS2A02G408500.1	0	53.937	54	7	543	1	229	25.6	6.81	1275.43	7	0	2.263	3.88983e-05	147.6
TraesCS6A02G066100.1	0	26.884	17	3	84	1	276	28.7	9.99	265.56	3	0	3.053	4.86672e-10	103.52
TraesCS7D02G551600.1.cds1	0	11.959	19	3	21	1	168	17.7	6.77	36.36	3	0	2.401	3.84611e-05	35.08
TraesCS6B02G122700.1	0	39.142	33	5	1248	1	212	22.8	5.1	2375.9	5	0	4.195	2.58228e-12	147.91
TraesCS5B02G268300.1	0.007	1.949	5	1	5	1	347	37.6	5.55	2.07	1	0	0.01	1.54733e-16	0
TraesCS4D02G212200.1.cds1	0	11.826	13	2	49	1	161	17.7	5.69	43.43	2	0	0.01	1.54733e-16	0
TraesCS3A02G142800.1	0	86.265	37	8	147	1	425	44.9	7.17	499.68	8	0	0.087	1.54733e-16	4.8
TraesCS2A02G281100.1	0	8.689	10	2	4	2	345	37.5	7.87	8.55	2	0	10.778	1.54733e-16	679.77
TraesCS6D02G302300.2	0	36.124	28	6	44	1	370	40.6	6.62	121.04	6	0	3	6.64505e-08	95.32
TraesCS3D02G052500.1	0	98.801	43	8	524	1	201	21.9	8.7	1667.54	8	0	2.254	1.00827e-05	17.69
TraesCS5B02G114900.2	0	21.148	20	4	34	1	186	19.9	5.66	54.85	4	0	0.315	3.73517e-05	10.39
TraesCS5A02G374400.3	0.007	1.93	2	1	4	1	613	66.4	8.6	0	1	0	0.01	1.54733e-16	0
TraesCS5D02G211400.1	0	91.641	35	5	180	2	189	19.4	10.3	606.54	5	0	0.427	4.62035e-08	5.48
TraesCS5A02G118900.1	0	378.096	53	47	1261	2	920	101.9	6.99	3532	47	0	0.49	4.55925e-08	1.48
TraesCS6B02G150600.1	0	89.973	36	14	310	1	484	52.5	7.06	614.77	14	0	0.299	0.000145317	9.13
TraesCS6B02G039500.1.cds1	0	76.973	34	12	220	1	481	53.1	5.96	497.77	12	0	0.01	1.54733e-16	0
TraesCS1B02G084700.1	0	279.616	57	23	949	1	503	52.8	7.96	2694.19	23	0	100	1.54733e-16	0
TraesCS5D02G343000.1	0.001	2.807	2	1	1	1	602	65.9	6.19	0	1	0	0.482	0.00175629	33.74
TraesCS3B02G332900.1	0.001	2.761	3	1	1	1	360	40	7.88	1.9	1	0	0.01	1.54733e-16	0
TraesCS5D02G055700.1	0	91.269	33	10	167	1	531	56.3	9.14	554.01	10	0	2.377	0.0105297	147.64
TraesCS3B02G039900.1	0	72.361	22	12	189	1	612	65.5	8.73	481.58	12	0	0.01	1.54733e-16	0
TraesCS2A02G206000.1	0	10.919	12	2	30	1	272	29.6	9.16	31.36	2	0	0.133	8.62981e-12	0.85
TraesCS4B02G075000.1	0	4.703	5	1	10	1	369	39.9	5.17	13.61	1	0	0.01	1.54733e-16	0
TraesCS4B02G367400.1.cds1	0	15.373	17	1	12	1	148	14.4	7.93	50.16	1	0	2.193	0.0111794	61.2
TraesCS3B02G551300.1	0	21.252	19	3	20	1	197	21.5	8.16	61.18	3	0	0.454	0.00825126	4.69
TraesCS4A02G436200.1.cds1	0	36.306	18	4	28	2	395	41.9	5.62	81.27	4	0	0.01	1.54733e-16	0
TraesCS3D02G236200.1	0	158.835	72	14	383	1	340	35.4	8.37	1290.95	14	0	0.306	1.79138e-10	211.51
TraesCS3B02G113800.1	0	34.663	36	6	103	1	275	29.6	6.54	266.95	6	0	0.01	1.54733e-16	0
TraesCS2D02G199700.1	0	5.762	5	2	5	2	355	37.7	5.92	9.53	2	0	0.01	1.54733e-16	0
TraesCS5D02G044100.2	0	3.712	2	1	6	1	757	81	8.09	0	1	0	100	1.54733e-16	0
TraesCS6B02G113200.1	0	33.794	14	8	109	1	637	69.9	8.85	262.01	8	0	0.01	1.54733e-16	0
TraesCS6A02G232100.1	0	10.558	13	2	18	2	241	28	5.58	14.25	2	0	0.01	1.54733e-16	0
TraesCS1A02G363700.1	0	45.075	30	6	195	1	197	22	10.43	490.41	6	2	0.276	1.54733e-16	2.99
TraesCS4A02G149200.1	0	8.958	15	2	3	2	184	20.4	6.42	7.54	2	0	100	1.54733e-16	0
TraesCS7B02G010400.1.cds1	0	8.509	9	3	16	3	469	50.2	5.49	12.21	3	0	100	1.54733e-16	0
TraesCS2B02G398400.1	0	56.385	16	10	156	1	713	77.2	6.54	385.6	10	0	0.01	1.54733e-16	0
TraesCS5B02G355800.1	0	10.704	8	2	10	1	358	36.6	5.97	33.84	2	0	0.451	0.0104527	4.95
TraesCS1A02G109200.1	0	20.925	10	3	11	1	474	52.1	9.03	34.78	3	1	2.381	0.00154389	101.23
TraesCS3D02G001400.1.cds1	0	64.11	25	9	64	1	491	52.1	5.33	195.62	9	0	0.01	1.54733e-16	0
TraesCS4D02G122600.1	0	12.721	8	2	14	2	343	37	7.08	32.54	2	0	3.205	1.43735e-10	83
TraesCS7A02G232700.1	0	11.702	23	2	7	2	167	17.6	8.94	11.18	2	0	0.099	1.54733e-16	7.19
TraesCS2A02G312600.1	0	11.87	6	3	6	3	748	82.2	8.34	5.36	3	0	100	1.54733e-16	0
TraesCS1D02G375200.1.cds1	0	11.554	31	2	971	1	154	16.4	7.39	1772.78	2	0	0.01	1.54733e-16	0
TraesCS7D02G375700.1	0	87.807	30	12	241	3	503	56.5	5.95	729.32	12	9	2.672	1.54733e-16	45.4
TraesCS1A02G180800.1	0	4.35	3	1	7	1	375	40.8	8.68	0	1	0	0.01	1.54733e-16	0
TraesCS3D02G150400.1	0	7.492	7	3	4	3	590	66.5	8.66	1.82	3	0	13.874	1.54733e-16	524.01
TraesCS6A02G405700.1	0	43.16	20	5	181	1	292	30.9	8.15	546.1	5	0	0.01	1.54733e-16	0
TraesCSU02G061800.1	0	123.201	38	19	214	7	770	86	6.39	523.24	19	0	3.856	1.54733e-16	10.92
TraesCS5A02G532300.1	0	16.085	13	3	38	1	275	30	8.92	110.47	3	2	0.448	2.70242e-05	3.83
TraesCS4A02G320200.2	0	28.461	14	3	73	1	313	34.5	5.95	194.83	3	0	0.01	1.54733e-16	0
TraesCS6B02G192700.1	0	5.909	6	1	7	1	285	32.5	7.81	10.19	1	0	0.01	1.54733e-16	0
TraesCS3D02G136800.1	0	85.566	33	9	327	2	307	32.7	9.61	934.04	9	0	0.324	7.86714e-05	15.06
TraesCS2D02G374500.1.cds1	0	10.151	10	3	21	2	486	51.5	5.33	12.18	3	0	9.407	1.54733e-16	781.04
TraesCS3B02G354100.1	0	6.279	5	1	3	1	310	34.1	7.02	8.61	1	0	0.01	1.54733e-16	0
TraesCS2A02G544100.1.cds1	0.004	2.155	1	1	1	1	538	56.7	6.52	0	1	0	0.01	1.54733e-16	0
TraesCS6B02G370100.1.cds1	0	19.703	9	5	12	3	784	81	7.65	19.18	5	0	0.01	1.54733e-16	0
TraesCS7A02G212500.1	0	5.556	1	1	8	1	1120	125.2	9.26	13.24	1	0	0.01	1.54733e-16	0
TraesCS5D02G339000.1.cds1	0	4.659	14	1	1	1	148	15.1	10.33	1.85	1	0	0.01	1.54733e-16	0
TraesCS7B02G038300.1	0	31.749	18	7	57	2	522	58.5	8.81	110.89	7	0	11.036	1.54733e-16	663.53
TraesCS2A02G012200.1	0	43.682	13	11	83	1	1036	112.4	7.34	174.36	11	0	0.428	0.00986008	26.54
TraesCS7A02G568800.1	0	82.515	38	9	177	1	343	36.5	8.43	660.11	9	6	2.415	1.54733e-16	15.73
TraesCS2D02G132500.1.cds1	0	40.055	29	10	191	1	439	45.8	8.84	371.35	10	0	0.01	1.54733e-16	0
TraesCS6A02G289100.1	0	13.92	15	3	19	3	194	21.5	5.5	37.59	3	0	100	1.54733e-16	0
TraesCS6A02G387800.1	0	10.41	6	2	24	2	413	45.2	6.7	23.49	2	0	0.01	1.54733e-16	0
TraesCS2B02G323100.1	0	90.969	34	11	203	1	442	46.8	5.94	562.68	11	0	100	1.54733e-16	0
TraesCS3A02G122100.1	0	5.813	7	3	6	3	658	72.6	8.16	0	3	0	100	1.54733e-16	0
TraesCS7B02G280700.1	0	85.344	28	11	185	2	477	54.2	5.82	546.21	11	0	8.829	1.54733e-16	833.09
TraesCS6D02G295500.2	0	22.601	27	4	26	4	215	23.5	6.32	40.68	4	0	0.01	1.54733e-16	0
TraesCS7A02G014600.4	0	118.192	35	16	277	2	541	58.3	7.47	746.15	16	0	0.01	1.54733e-16	0
TraesCS2A02G034100.1.cds1	0	15.462	34	3	41	3	95	9.8	6.47	110.33	3	0	2.277	1.54733e-16	48.7
TraesCS1D02G074400.1.cds1	0	6.558	3	1	10	1	421	45.8	6.47	30.12	1	0	2.094	0.00788751	12.22
TraesCS1A02G391600.1	0	5.753	2	2	12	2	1188	132.5	5.16	1.74	2	0	100	1.54733e-16	0
TraesCS7A02G312800.1	0	8.292	5	2	5	1	447	49.8	8.9	12.64	2	0	0.01	1.54733e-16	0
TraesCS4B02G243400.1.cds1	0	30.288	12	5	34	1	580	62.6	5.95	86.83	5	0	0.01	1.54733e-16	0
TraesCS5D02G245800.1	0.008	1.904	10	1	10	1	223	24.3	6.43	11.04	1	0	100	1.54733e-16	0
TraesCS2D02G069900.1.cds1	0	4.706	6	2	5	1	626	68	6.71	2.54	2	0	0.01	1.54733e-16	0
TraesCS5D02G213100.1	0	11.26	16	2	2	1	203	21.6	8.57	5.01	2	1	100	1.54733e-16	0
TraesCS3D02G211400.2	0.002	2.486	4	1	3	1	279	31	6.39	3.88	1	0	100	1.54733e-16	0
TraesCS7A02G562600.1	0	78.08	29	14	150	1	714	80.3	5.47	245.86	14	0	0.157	1.54733e-16	28.37
TraesCS5A02G135500.1	0	4.68	2	1	6	1	414	46.6	5.1	10.13	1	0	0.01	1.54733e-16	0
TraesCS1B02G478100.1	0.001	2.555	2	1	3	1	476	52.3	8.1	0	1	0	0.01	1.54733e-16	0
TraesCS4A02G437900.1	0	34.116	16	4	21	2	437	46.1	6.33	62.49	4	1	0.01	1.54733e-16	0
TraesCS2D02G152000.1	0.009	1.826	4	1	2	1	347	38.6	10.13	0	1	0	0.01	1.54733e-16	0
TraesCS3D02G038900.1	0	6.126	8	2	9	1	280	30.3	8.41	17.22	2	0	0.01	1.54733e-16	0
TraesCS1D02G439000.1	0	8.61	8	2	24	2	353	39.4	9.77	53.33	2	0	8.663	1.54733e-16	849.24
TraesCS4A02G235500.1	0	44.271	25	9	137	1	405	45.6	8.57	296.04	9	0	0.01	1.54733e-16	0
TraesCS5A02G378100.1	0	14.813	13	3	13	3	305	34.1	8.65	25.74	3	0	100	1.54733e-16	0
TraesCS1D02G191900.1.cds1	0	19.354	13	3	20	3	332	34.5	6.32	10.4	3	0	0.01	1.54733e-16	0
TraesCS7A02G349100.1	0	51.29	21	5	91	1	435	46.2	7.3	268.31	5	0	100	1.54733e-16	0
TraesCS4A02G258100.1	0.001	3.073	3	1	2	1	488	55.1	6.13	1.69	1	0	0.12	6.85563e-15	12.85
TraesCS5A02G193900.1	0	23.64	18	5	47	1	368	39.7	6.02	113.11	5	0	100	1.54733e-16	0
TraesCS2D02G488600.1	0	6.241	5	2	4	2	416	44.1	6.42	5.48	2	0	0.01	1.54733e-16	0
TraesCS6A02G175200.1	0	11.293	36	3	33	1	139	15.2	5.21	55.36	3	1	0.01	1.54733e-16	0
TraesCS7A02G370500.3	0	71.84	33	11	230	1	421	45.3	6.46	608.62	11	0	100	1.54733e-16	0
TraesCS4A02G152200.1.cds1	0	13.969	31	3	36	1	143	16.3	9.29	45.73	3	0	0.01	1.54733e-16	0
TraesCS5A02G134000.1	0	28.622	19	3	89	1	236	25	4.92	211.75	3	0	2.762	8.36954e-05	95.2
TraesCS2B02G317800.1	0	3.959	4	1	11	1	275	30	9.48	24.24	1	0	2.177	0.000214481	69.12
TraesCS2A02G510800.2	0	16.55	12	3	42	1	333	35	4.96	77.28	3	0	2.291	0.0127763	27.29
TraesCS2A02G326100.1	0	43.498	31	8	43	5	347	38	6.39	117.33	8	0	0.239	1.54733e-16	3.83
TraesCS2A02G197800.1	0	4.059	1	1	9	1	1674	174.6	9.72	9.23	1	0	0.01	1.54733e-16	0
TraesCS1B02G374200.1	0	138.437	60	10	406	2	288	30.5	9.22	1422.53	10	0	0.477	3.86308e-07	16.93
TraesCS3D02G081300.1	0	22.882	35	3	78	2	133	13.6	4.64	188.28	3	0	0.422	2.15953e-05	9.66
