# Supplementary material for: Physiological and Proteomic Dissection of the Responses of Two Contrasting Wheat Genotypes to Nitrogen Deficiency
Source: Int J Mol Sci. 2020 Mar 19;21(6):2119. doi: 10.3390/ijms21062119 (PMC7139514; doi:10.3390/ijms21062119)
Supplement: Supplementary file 1 [file ijms-21-02119-s001.zip › 新建文件夹 (2)/Supplementary File (round 2)/Supplementary Table S6.xls]

## Sheet: down+UpAtlas-N14dvsAtlas+N14dgo
GO_acc	term_type	Term	queryitem	querytotal	bgitem	bgtotal	pvalue	FDR	entries
GO:0034641	P	cellular nitrogen compound metabolic process	59	625	796	34647	7e-19	1.1e-15	// Ta.3366.1.S1_at // Ta.5553.3.S1_x_at // Ta.3258.1.S1_at // TaAffx.86222.1.S1_x_at // Ta.16498.2.S1_a_at // Ta.1229.1.S1_at // Ta.30626.3.S1_a_at // Ta.6350.2.S1_x_at // Ta.5091.3.S1_x_at // Ta.10089.1.S1_x_at // Ta.2728.2.S1_a_at // Ta.23042.1.S1_x_at // Ta.22443.1.S1_s_at // Ta.17648.1.S1_x_at // Ta.3005.1.S1_a_at // Ta.2304.1.S1_at // TaAffx.83835.1.S1_at // Ta.17648.1.S1_s_at // Ta.9529.2.A…
GO:0008152	P	metabolic process	260	625	10086	34647	3e-11	2.4e-08	// Ta.13774.1.S1_at // Ta.22929.2.S1_s_at // TaAffx.128682.1.S1_x_at // TaAffx.78911.1.S1_at // Ta.2107.1.S1_s_at // TaAffx.24586.1.S1_at // Ta.1229.1.S1_at // TaAffx.98560.1.S1_at // Ta.17752.1.S1_at // Ta.21337.3.S1_a_at // TaAffx.55993.1.S1_at // Ta.23970.1.A1_at // Ta.1601.2.S1_a_at // Ta.23763.1.S1_at // Ta.14483.1.S1_x_at // Ta.20554.1.S1_at // Ta.14566.1.S1_x_at // Ta.24199.3.S1_x_at // Ta…
GO:0051186	P	cofactor metabolic process	37	625	708	34647	2.5e-08	1.1e-05	// Ta.3366.1.S1_at // Ta.5553.3.S1_x_at // TaAffx.115613.1.S1_at // Ta.9760.1.A1_at // Ta.6570.1.A1_a_at // Ta.30626.3.S1_a_at // Ta.7951.2.S1_a_at // Ta.21337.3.S1_a_at // Ta.19429.1.S1_a_at // Ta.2728.2.S1_a_at // Ta.1039.1.S1_at // Ta.14483.1.S1_x_at // Ta.21337.2.S1_a_at // Ta.19429.3.S1_a_at // Ta.9096.2.S1_x_at // Ta.9529.2.A1_a_at // Ta.12434.1.S1_at // Ta.9096.1.A1_at // Ta.30944.1.S1_s_a…
GO:0044237	P	cellular metabolic process	212	625	8350	34647	2.8e-08	1.1e-05	// Ta.22929.2.S1_s_at // TaAffx.128682.1.S1_x_at // TaAffx.78911.1.S1_at // TaAffx.24586.1.S1_at // Ta.1229.1.S1_at // Ta.17752.1.S1_at // Ta.21337.3.S1_a_at // Ta.23763.1.S1_at // Ta.14483.1.S1_x_at // Ta.14566.1.S1_x_at // Ta.24199.3.S1_x_at // Ta.29565.1.S1_at // TaAffx.7188.1.S1_at // Ta.25179.1.S1_at // Ta.20757.1.S1_at // Ta.14119.2.S1_a_at // Ta.3100.1.S1_x_at // Ta.9718.1.S1_at // Ta.7282…
GO:0042180	P	cellular ketone metabolic process	72	625	2135	34647	4.7e-07	0.00015	// Ta.3366.1.S1_at // Ta.5553.3.S1_x_at // TaAffx.115613.1.S1_at // TaAffx.86222.1.S1_x_at // Ta.23042.1.S1_x_at // Ta.1178.3.A1_a_at // Ta.9760.1.A1_at // Ta.1229.1.S1_at // Ta.7951.2.S1_a_at // Ta.21337.3.S1_a_at // Ta.6350.2.S1_x_at // Ta.6689.3.S1_a_at // Ta.10089.1.S1_x_at // Ta.1178.1.A1_at // Ta.23763.1.S1_at // Ta.1039.1.S1_at // Ta.17648.1.S1_x_at // Ta.21337.2.S1_a_at // Ta.3005.1.S1_a_…
GO:0043436	P	oxoacid metabolic process	70	625	2086	34647	8.2e-07	0.00017	// Ta.3366.1.S1_at // Ta.5553.3.S1_x_at // TaAffx.115613.1.S1_at // TaAffx.86222.1.S1_x_at // Ta.23042.1.S1_x_at // Ta.1178.3.A1_a_at // Ta.16498.2.S1_a_at // Ta.1229.1.S1_at // Ta.7951.2.S1_a_at // Ta.21337.3.S1_a_at // Ta.6350.2.S1_x_at // Ta.6689.3.S1_a_at // Ta.10089.1.S1_x_at // Ta.1178.1.A1_at // Ta.23763.1.S1_at // Ta.1039.1.S1_at // Ta.17648.1.S1_x_at // Ta.21337.2.S1_a_at // Ta.3005.1.S1…
GO:0006082	P	organic acid metabolic process	70	625	2089	34647	8.6e-07	0.00017	// Ta.3366.1.S1_at // Ta.5553.3.S1_x_at // TaAffx.115613.1.S1_at // TaAffx.86222.1.S1_x_at // Ta.23042.1.S1_x_at // Ta.1178.3.A1_a_at // Ta.16498.2.S1_a_at // Ta.1229.1.S1_at // Ta.7951.2.S1_a_at // Ta.21337.3.S1_a_at // Ta.6350.2.S1_x_at // Ta.6689.3.S1_a_at // Ta.10089.1.S1_x_at // Ta.1178.1.A1_at // Ta.23763.1.S1_at // Ta.1039.1.S1_at // Ta.17648.1.S1_x_at // Ta.21337.2.S1_a_at // Ta.3005.1.S1…
GO:0019752	P	carboxylic acid metabolic process	70	625	2086	34647	8.2e-07	0.00017	// Ta.3366.1.S1_at // Ta.5553.3.S1_x_at // TaAffx.115613.1.S1_at // TaAffx.86222.1.S1_x_at // Ta.23042.1.S1_x_at // Ta.1178.3.A1_a_at // Ta.16498.2.S1_a_at // Ta.1229.1.S1_at // Ta.7951.2.S1_a_at // Ta.21337.3.S1_a_at // Ta.6350.2.S1_x_at // Ta.6689.3.S1_a_at // Ta.10089.1.S1_x_at // Ta.1178.1.A1_at // Ta.23763.1.S1_at // Ta.1039.1.S1_at // Ta.17648.1.S1_x_at // Ta.21337.2.S1_a_at // Ta.3005.1.S1…
GO:0044238	P	primary metabolic process	209	625	8618	34647	1.2e-06	0.00022	// Ta.13774.1.S1_at // Ta.22929.2.S1_s_at // TaAffx.128682.1.S1_x_at // TaAffx.78911.1.S1_at // TaAffx.24586.1.S1_at // Ta.1229.1.S1_at // TaAffx.98560.1.S1_at // Ta.17752.1.S1_at // TaAffx.55993.1.S1_at // Ta.1601.2.S1_a_at // Ta.23763.1.S1_at // Ta.14483.1.S1_x_at // Ta.20554.1.S1_at // Ta.14566.1.S1_x_at // Ta.24199.3.S1_x_at // Ta.29565.1.S1_at // TaAffx.7188.1.S1_at // Ta.25179.1.S1_at // Ta…
GO:0044248	P	cellular catabolic process	44	625	1098	34647	1.6e-06	0.00025	// TaAffx.115613.1.S1_at // TaAffx.86222.1.S1_x_at // Ta.16498.2.S1_a_at // Ta.1229.1.S1_at // Ta.6689.3.S1_a_at // Ta.10089.1.S1_x_at // TaAffx.50916.1.S1_at // Ta.2728.2.S1_a_at // Ta.1039.1.S1_at // TaAffx.128682.1.S1_x_at // Ta.14566.1.S1_x_at // Ta.2304.1.S1_at // TaAffx.124121.1.S1_at // Ta.9557.2.S1_a_at // TaAffx.106894.1.S1_at // Ta.9096.2.S1_x_at // TaAffx.128682.1.S1_at // Ta.9096.1.A1…
GO:0006732	P	coenzyme metabolic process	28	625	582	34647	5.7e-06	0.00082	// Ta.5553.3.S1_x_at // Ta.9760.1.A1_at // Ta.6570.1.A1_a_at // Ta.19429.1.S1_a_at // Ta.1039.1.S1_at // Ta.14483.1.S1_x_at // Ta.12996.3.A1_a_at // Ta.19429.3.S1_a_at // Ta.9096.2.S1_x_at // Ta.9529.2.A1_a_at // Ta.12434.1.S1_at // Ta.9096.1.A1_at // Ta.30944.1.S1_s_at // Ta.5553.3.S1_a_at // Ta.9607.1.A1_a_at // TaAffx.115613.2.S1_s_at // Ta.3679.1.S1_x_at // Ta.28890.1.A1_s_at // Ta.9756.1.S1_…
GO:0015979	P	photosynthesis	16	625	228	34647	8.6e-06	0.00094	// Ta.23411.1.S1_at // Ta.12190.1.A1_at // TaAffx.78956.1.S1_at // Ta.28750.1.S1_at // Ta.1988.1.S1_x_at // Ta.1988.2.S1_x_at // Ta.9718.1.S1_at // Ta.28750.1.S1_x_at // TaAffx.113323.1.S1_at // TaAffx.115613.2.S1_s_at // Ta.9096.2.S1_x_at // TaAffx.115613.1.S1_at // Ta.28750.2.A1_x_at // Ta.22817.4.S1_at // Ta.9096.1.A1_at // TaAffx.142789.1.S1_at
GO:0006775	P	fat-soluble vitamin metabolic process	5	625	12	34647	8.9e-06	0.00094	// Ta.21337.3.S1_a_at // Ta.21337.2.S1_a_at // Ta.7951.2.S1_a_at // Ta.9760.2.S1_at // Ta.9760.1.A1_at
GO:0042362	P	fat-soluble vitamin biosynthetic process	5	625	12	34647	8.9e-06	0.00094	// Ta.21337.3.S1_a_at // Ta.21337.2.S1_a_at // Ta.7951.2.S1_a_at // Ta.9760.2.S1_at // Ta.9760.1.A1_at
GO:0032787	P	monocarboxylic acid metabolic process	35	625	840	34647	8.4e-06	0.00094	// Ta.3366.1.S1_at // Ta.5553.3.S1_x_at // TaAffx.115613.1.S1_at // Ta.1178.3.A1_a_at // Ta.7951.2.S1_a_at // Ta.21337.3.S1_a_at // Ta.6689.3.S1_a_at // Ta.10089.1.S1_x_at // Ta.1178.1.A1_at // Ta.23763.1.S1_at // Ta.1039.1.S1_at // Ta.21337.2.S1_a_at // Ta.9557.2.S1_a_at // Ta.9096.2.S1_x_at // Ta.12434.1.S1_at // Ta.8433.1.S1_x_at // Ta.9096.1.A1_at // Ta.9742.3.S1_x_at // Ta.750.2.A1_a_at // T…
GO:0018130	P	heterocycle biosynthetic process	13	625	157	34647	1.2e-05	0.0012	// Ta.3366.1.S1_at // Ta.5553.3.S1_x_at // Ta.30626.3.S1_a_at // Ta.5553.3.S1_a_at // Ta.12434.1.S1_at // Ta.3258.1.S1_at // Ta.4453.2.S1_x_at // Ta.30626.1.S1_x_at // Ta.5439.3.S1_a_at // Ta.22443.1.S1_s_at // TaAffx.66586.1.S1_s_at // Ta.4453.1.S1_at // Ta.1517.1.S1_at
GO:0009110	P	vitamin biosynthetic process	10	625	96	34647	2e-05	0.0018	// Ta.3366.1.S1_at // Ta.5553.3.S1_x_at // Ta.5553.3.S1_a_at // Ta.12434.1.S1_at // Ta.9760.1.A1_at // Ta.7951.2.S1_a_at // Ta.21337.3.S1_a_at // Ta.22443.1.S1_s_at // Ta.9760.2.S1_at // Ta.21337.2.S1_a_at
GO:0006629	P	lipid metabolic process	34	625	867	34647	3.7e-05	0.0032	// Ta.3366.1.S1_at // Ta.21337.3.S1_a_at // Ta.1178.3.A1_a_at // Ta.7951.2.S1_a_at // TaAffx.55993.1.S1_at // Ta.28866.3.A1_at // Ta.1178.1.A1_at // Ta.23763.1.S1_at // Ta.21337.2.S1_a_at // Ta.24199.3.S1_x_at // TaAffx.124121.1.S1_at // TaAffx.111785.1.S1_at // Ta.20757.1.S1_at // Ta.8433.1.S1_x_at // TaAffx.90316.1.S1_at // Ta.24199.1.S1_at // Ta.9742.3.S1_x_at // Ta.22672.1.S1_at // Ta.1842.1.…
GO:0019318	P	hexose metabolic process	23	625	481	34647	4.2e-05	0.0035	// Ta.6689.3.S1_a_at // Ta.1039.1.S1_at // Ta.24199.3.S1_x_at // Ta.9557.2.S1_a_at // Ta.9096.2.S1_x_at // Ta.3475.1.A1_at // Ta.9096.1.A1_at // Ta.24199.1.S1_at // Ta.11120.1.S1_x_at // Ta.11120.2.S1_x_at // TaAffx.93040.1.S1_at // Ta.11120.3.S1_x_at // TaAffx.114405.1.S1_at // TaAffx.115613.2.S1_s_at // Ta.9756.1.S1_a_at // Ta.24199.3.S1_at // Ta.23411.1.S1_at // Ta.28890.1.A1_s_at // TaAffx.78…
GO:0033013	P	tetrapyrrole metabolic process	10	625	108	34647	5e-05	0.004	// Ta.3366.1.S1_at // TaAffx.66586.1.S1_s_at // Ta.30626.3.S1_a_at // Ta.3258.1.S1_at // Ta.7951.2.S1_a_at // Ta.21337.3.S1_a_at // Ta.30626.1.S1_x_at // Ta.2728.2.S1_a_at // Ta.21337.2.S1_a_at // Ta.1517.1.S1_at
GO:0009308	P	amine metabolic process	48	625	1458	34647	7.4e-05	0.0056	// Ta.5553.3.S1_x_at // Ta.7262.2.S1_at // TaAffx.86222.1.S1_x_at // Ta.16498.2.S1_a_at // Ta.1229.1.S1_at // Ta.6350.2.S1_x_at // Ta.10089.1.S1_x_at // Ta.1601.2.S1_a_at // Ta.23042.1.S1_x_at // Ta.17648.1.S1_x_at // Ta.24199.3.S1_x_at // Ta.3005.1.S1_a_at // Ta.2304.1.S1_at // TaAffx.83835.1.S1_at // Ta.17648.1.S1_s_at // Ta.9529.2.A1_a_at // Ta.29624.1.S1_at // Ta.12434.1.S1_at // Ta.30660.2.A…
GO:0044255	P	cellular lipid metabolic process	29	625	719	34647	8.5e-05	0.0058	// Ta.3366.1.S1_at // Ta.21337.3.S1_a_at // Ta.1178.3.A1_a_at // Ta.7951.2.S1_a_at // Ta.1178.1.A1_at // Ta.23763.1.S1_at // Ta.21337.2.S1_a_at // Ta.24199.3.S1_x_at // TaAffx.124121.1.S1_at // TaAffx.111785.1.S1_at // Ta.20757.1.S1_at // Ta.8433.1.S1_x_at // Ta.24199.1.S1_at // Ta.9742.3.S1_x_at // Ta.22672.1.S1_at // Ta.1842.1.S1_a_at // Ta.9742.3.S1_a_at // Ta.6247.3.S1_x_at // Ta.17752.1.S1_a…
GO:0044262	P	cellular carbohydrate metabolic process	32	625	830	34647	8.4e-05	0.0058	// Ta.3366.1.S1_at // TaAffx.24586.1.S1_at // Ta.1988.1.S1_x_at // Ta.1309.1.S1_a_at // Ta.6689.3.S1_a_at // Ta.1039.1.S1_at // Ta.12996.3.A1_a_at // Ta.24199.3.S1_x_at // TaAffx.124121.1.S1_at // Ta.9557.2.S1_a_at // Ta.9096.2.S1_x_at // Ta.3475.1.A1_at // Ta.9096.1.A1_at // Ta.24199.1.S1_at // Ta.11120.1.S1_x_at // Ta.11120.2.S1_x_at // TaAffx.93040.1.S1_at // Ta.11120.3.S1_x_at // Ta.1988.2.S1…
GO:0005975	P	carbohydrate metabolic process	45	625	1347	34647	9.1e-05	0.0058	// Ta.29794.1.A1_x_at // Ta.3366.1.S1_at // TaAffx.24586.1.S1_at // Ta.11120.1.S1_a_at // TaAffx.98560.1.S1_at // Ta.1988.1.S1_x_at // Ta.2864.2.S1_x_at // Ta.1039.1.S1_at // Ta.6689.3.S1_a_at // Ta.1309.1.S1_a_at // Ta.12996.3.A1_a_at // Ta.24199.3.S1_x_at // Ta.1200.1.S1_at // TaAffx.124121.1.S1_at // Ta.9557.2.S1_a_at // Ta.9096.2.S1_x_at // Ta.3475.1.A1_at // Ta.2864.2.S1_a_at // Ta.9096.1.A1…
GO:0006066	P	alcohol metabolic process	27	625	649	34647	9.1e-05	0.0058	// Ta.3366.1.S1_at // Ta.6689.3.S1_a_at // Ta.1039.1.S1_at // Ta.24199.3.S1_x_at // TaAffx.124121.1.S1_at // Ta.9557.2.S1_a_at // Ta.9096.2.S1_x_at // Ta.3475.1.A1_at // Ta.9096.1.A1_at // Ta.24199.1.S1_at // Ta.11120.1.S1_x_at // Ta.11120.2.S1_x_at // Ta.1842.1.S1_a_at // TaAffx.93040.1.S1_at // Ta.11120.3.S1_x_at // TaAffx.114405.1.S1_at // TaAffx.115613.2.S1_s_at // Ta.9756.1.S1_a_at // Ta.241…
GO:0015994	P	chlorophyll metabolic process	9	625	97	34647	0.00012	0.0067	// Ta.3366.1.S1_at // Ta.21337.3.S1_a_at // Ta.30626.3.S1_a_at // Ta.3258.1.S1_at // Ta.7951.2.S1_a_at // Ta.30626.1.S1_x_at // Ta.2728.2.S1_a_at // Ta.21337.2.S1_a_at // Ta.1517.1.S1_at
GO:0009987	P	cellular process	235	625	10583	34647	0.00011	0.0067	// Ta.22929.2.S1_s_at // TaAffx.128682.1.S1_x_at // TaAffx.78911.1.S1_at // TaAffx.24586.1.S1_at // Ta.1229.1.S1_at // Ta.17752.1.S1_at // Ta.21337.3.S1_a_at // Ta.19204.1.S1_at // Ta.23763.1.S1_at // Ta.14483.1.S1_x_at // Ta.14566.1.S1_x_at // Ta.24199.3.S1_x_at // Ta.29565.1.S1_at // TaAffx.7188.1.S1_at // Ta.1147.2.S1_x_at // Ta.3263.3.S1_a_at // Ta.25179.1.S1_at // Ta.20757.1.S1_at // Ta.1411…
GO:0005996	P	monosaccharide metabolic process	24	625	552	34647	0.00012	0.0067	// Ta.3366.1.S1_at // Ta.6689.3.S1_a_at // Ta.1039.1.S1_at // Ta.24199.3.S1_x_at // Ta.9557.2.S1_a_at // Ta.9096.2.S1_x_at // Ta.3475.1.A1_at // Ta.9096.1.A1_at // Ta.24199.1.S1_at // Ta.11120.1.S1_x_at // Ta.11120.2.S1_x_at // TaAffx.93040.1.S1_at // Ta.11120.3.S1_x_at // TaAffx.114405.1.S1_at // TaAffx.115613.2.S1_s_at // Ta.9756.1.S1_a_at // Ta.24199.3.S1_at // Ta.23411.1.S1_at // Ta.28890.1.A…
GO:0006566	P	threonine metabolic process	8	625	77	34647	0.00013	0.0074	// Ta.4812.1.S1_at // Ta.1229.1.S1_at // Ta.30660.2.A1_a_at // Ta.4392.2.S1_at // Ta.6079.3.S1_at // Ta.4834.1.S1_at // Ta.4392.1.A1_at // Ta.2304.1.S1_at
GO:0000272	P	polysaccharide catabolic process	9	625	102	34647	0.00017	0.0088	// Ta.29794.1.A1_x_at // Ta.24199.3.S1_at // Ta.3.1.S1_at // Ta.13818.1.S1_at // Ta.24199.1.S1_at // Ta.1929.1.S1_at // Ta.24199.3.S1_x_at // Ta.1200.1.S1_at // Ta.1200.1.S1_x_at
GO:0009056	P	catabolic process	57	625	1898	34647	0.00017	0.0088	// Ta.29794.1.A1_x_at // TaAffx.115613.1.S1_at // TaAffx.86222.1.S1_x_at // Ta.16498.2.S1_a_at // Ta.1229.1.S1_at // Ta.17752.1.S1_at // Ta.6689.3.S1_a_at // Ta.10089.1.S1_x_at // Ta.28866.3.A1_at // Ta.2728.2.S1_a_at // Ta.9607.1.A1_a_at // Ta.1039.1.S1_at // TaAffx.128682.1.S1_x_at // Ta.14566.1.S1_x_at // Ta.24199.3.S1_x_at // Ta.2304.1.S1_at // TaAffx.124121.1.S1_at // Ta.9557.2.S1_a_at // Ta…
GO:0006778	P	porphyrin metabolic process	9	625	105	34647	0.0002	0.01	// Ta.3366.1.S1_at // Ta.21337.3.S1_a_at // Ta.30626.3.S1_a_at // Ta.3258.1.S1_at // Ta.7951.2.S1_a_at // Ta.30626.1.S1_x_at // Ta.2728.2.S1_a_at // Ta.21337.2.S1_a_at // Ta.1517.1.S1_at
GO:0006519	P	cellular amino acid and derivative metabolic process	51	625	1655	34647	0.00021	0.01	// Ta.5553.3.S1_x_at // Ta.5439.3.S1_x_at // TaAffx.86222.1.S1_x_at // Ta.16498.2.S1_a_at // Ta.1229.1.S1_at // Ta.6350.2.S1_x_at // Ta.19429.1.S1_a_at // Ta.10089.1.S1_x_at // Ta.23042.1.S1_x_at // Ta.17648.1.S1_x_at // Ta.14483.1.S1_x_at // Ta.12996.3.A1_a_at // Ta.3005.1.S1_a_at // Ta.2304.1.S1_at // Ta.19429.3.S1_a_at // TaAffx.83835.1.S1_at // Ta.7205.2.S1_a_at // Ta.17648.1.S1_s_at // Ta.95…
GO:0015977	P	carbon fixation	10	625	133	34647	0.00025	0.012	// Ta.23411.1.S1_at // TaAffx.78956.1.S1_at // Ta.1988.2.S1_x_at // Ta.1988.1.S1_x_at // Ta.9096.1.A1_at // Ta.1039.1.S1_at // Ta.9096.2.S1_x_at // TaAffx.115613.2.S1_s_at // TaAffx.115613.1.S1_at // Ta.12996.3.A1_a_at
GO:0006544	P	glycine metabolic process	8	625	87	34647	0.00029	0.013	// Ta.4812.1.S1_at // Ta.1229.1.S1_at // Ta.30660.2.A1_a_at // Ta.4392.2.S1_at // Ta.6079.3.S1_at // Ta.4834.1.S1_at // Ta.4392.1.A1_at // Ta.2304.1.S1_at
GO:0051187	P	cofactor catabolic process	11	625	169	34647	0.00039	0.017	// Ta.9096.2.S1_x_at // Ta.25477.1.S1_at // TaAffx.115613.1.S1_at // Ta.23970.1.A1_x_at // Ta.9096.1.A1_at // Ta.1039.1.S1_at // Ta.23970.1.A1_at // Ta.2728.2.S1_a_at // TaAffx.115613.2.S1_s_at // Ta.12996.3.A1_a_at // Ta.9607.1.A1_a_at
GO:0042559	P	pteridine and derivative biosynthetic process	5	625	31	34647	0.00041	0.018	// Ta.12434.1.S1_at // Ta.5553.3.S1_a_at // Ta.5553.3.S1_x_at // Ta.4453.1.S1_at // Ta.4453.2.S1_x_at
GO:0070887	P	cellular response to chemical stimulus	14	625	262	34647	0.00046	0.019	// TaAffx.86222.1.S1_x_at // Ta.25477.1.S1_at // Ta.24561.1.S1_at // Ta.6247.3.S1_x_at // Ta.10089.2.S1_a_at // Ta.6350.2.S1_x_at // Ta.7205.2.S1_a_at // Ta.10089.1.S1_x_at // Ta.6217.1.S1_at // Ta.6350.2.S1_a_at // TaAffx.86222.1.S1_at // Ta.16498.2.S1_a_at // Ta.1929.1.S1_at // Ta.22564.2.S1_x_at
GO:0006807	P	nitrogen compound metabolic process	105	625	4247	34647	0.00062	0.025	// TaAffx.128682.1.S1_x_at // TaAffx.78911.1.S1_at // Ta.1229.1.S1_at // Ta.21337.3.S1_a_at // TaAffx.12595.1.S1_at // Ta.24768.1.A1_x_at // Ta.14566.1.S1_x_at // Ta.24199.3.S1_x_at // Ta.29565.1.S1_at // TaAffx.7188.1.S1_at // Ta.1088.1.A1_at // Ta.7205.2.S1_a_at // Ta.27265.1.S1_x_at // Ta.6460.1.S1_at // Ta.4392.1.A1_at // Ta.1517.1.S1_at // Ta.1842.1.S1_a_at // Ta.27792.1.S1_at // Ta.17648.1.…
GO:0006563	P	L-serine metabolic process	8	625	99	34647	0.00065	0.026	// Ta.4812.1.S1_at // Ta.1229.1.S1_at // Ta.30660.2.A1_a_at // Ta.4392.2.S1_at // Ta.6079.3.S1_at // Ta.4834.1.S1_at // Ta.4392.1.A1_at // Ta.2304.1.S1_at
GO:0042558	P	pteridine and derivative metabolic process	5	625	35	34647	0.00068	0.026	// Ta.12434.1.S1_at // Ta.5553.3.S1_a_at // Ta.5553.3.S1_x_at // Ta.4453.1.S1_at // Ta.4453.2.S1_x_at
GO:0009109	P	coenzyme catabolic process	10	625	155	34647	0.00076	0.029	// Ta.9096.2.S1_x_at // Ta.25477.1.S1_at // TaAffx.115613.1.S1_at // Ta.23970.1.A1_x_at // Ta.9096.1.A1_at // Ta.1039.1.S1_at // Ta.23970.1.A1_at // Ta.9607.1.A1_a_at // TaAffx.115613.2.S1_s_at // Ta.12996.3.A1_a_at
GO:0016052	P	carbohydrate catabolic process	18	625	418	34647	0.00089	0.032	// Ta.9756.1.S1_a_at // Ta.9557.2.S1_a_at // Ta.23411.1.S1_at // Ta.28890.1.A1_s_at // TaAffx.78956.1.S1_at // Ta.9557.2.S1_x_at // Ta.29794.1.A1_x_at // Ta.24199.3.S1_at // Ta.3.1.S1_at // Ta.13818.1.S1_at // Ta.6689.3.S1_a_at // Ta.24199.1.S1_at // Ta.1200.1.S1_at // Ta.1039.1.S1_at // Ta.4782.3.S1_x_at // Ta.24199.3.S1_x_at // Ta.1929.1.S1_at // Ta.1200.1.S1_x_at
GO:0051188	P	cofactor biosynthetic process	13	625	248	34647	0.00086	0.032	// Ta.5553.3.S1_a_at // Ta.5553.3.S1_x_at // Ta.3258.1.S1_at // Ta.30626.3.S1_a_at // Ta.9529.2.A1_a_at // Ta.3366.1.S1_at // Ta.12434.1.S1_at // Ta.9760.1.A1_at // Ta.30626.1.S1_x_at // Ta.19429.1.S1_a_at // Ta.9760.2.S1_at // Ta.1517.1.S1_at // Ta.19429.3.S1_a_at
GO:0044106	P	cellular amine metabolic process	41	625	1332	34647	0.00089	0.032	// Ta.5553.3.S1_x_at // Ta.5439.3.S1_x_at // TaAffx.86222.1.S1_x_at // Ta.16498.2.S1_a_at // Ta.1229.1.S1_at // Ta.6350.2.S1_x_at // Ta.10089.1.S1_x_at // Ta.23042.1.S1_x_at // Ta.17648.1.S1_x_at // Ta.3005.1.S1_a_at // Ta.2304.1.S1_at // TaAffx.83835.1.S1_at // Ta.17648.1.S1_s_at // Ta.9529.2.A1_a_at // Ta.29624.1.S1_at // Ta.12434.1.S1_at // Ta.30660.2.A1_a_at // Ta.6247.3.S1_x_at // Ta.1601.2.…
GO:0006631	P	fatty acid metabolic process	16	625	351	34647	0.00096	0.033	// Ta.21337.3.S1_a_at // Ta.9742.3.S1_a_at // Ta.1178.3.A1_a_at // Ta.6247.3.S1_x_at // Ta.8433.1.S1_x_at // Ta.1178.1.A1_at // Ta.7951.2.S1_a_at // Ta.750.2.A1_a_at // Ta.1250.1.S1_at // Ta.9742.2.A1_a_at // Ta.8433.2.S1_a_at // Ta.8433.1.S1_at // Ta.9742.3.S1_x_at // Ta.23763.1.S1_at // Ta.21337.2.S1_a_at // Ta.25477.1.S1_at
GO:0046483	P	heterocycle metabolic process	29	625	846	34647	0.0011	0.037	// Ta.3366.1.S1_at // Ta.5553.3.S1_x_at // Ta.10089.2.S1_a_at // Ta.16498.2.S1_a_at // Ta.30626.3.S1_a_at // Ta.7951.2.S1_a_at // Ta.21337.3.S1_a_at // Ta.10089.1.S1_x_at // Ta.2728.2.S1_a_at // Ta.22443.1.S1_s_at // Ta.21337.2.S1_a_at // Ta.3005.1.S1_a_at // Ta.5091.3.S1_x_at // Ta.12434.1.S1_at // Ta.4453.2.S1_x_at // Ta.27265.1.S1_x_at // Ta.1870.1.S1_a_at // Ta.5439.3.S1_a_at // Ta.1517.1.S1_…
GO:0009066	P	aspartate family amino acid metabolic process	14	625	292	34647	0.0012	0.041	// Ta.4812.1.S1_at // Ta.5439.3.S1_x_at // TaAffx.83543.1.S1_at // Ta.1229.1.S1_at // Ta.30660.2.A1_a_at // Ta.6247.3.S1_x_at // Ta.4599.1.S1_at // Ta.5439.3.S1_a_at // Ta.4392.2.S1_at // Ta.6079.3.S1_at // Ta.1574.1.S1_s_at // Ta.4834.1.S1_at // Ta.4392.1.A1_at // Ta.2304.1.S1_at
GO:0006730	P	one-carbon metabolic process	8	625	112	34647	0.0014	0.045	// Ta.5227.1.S1_x_at // TaAffx.52900.1.S1_at // Ta.26956.1.A1_at // Ta.21926.1.S1_x_at // Ta.1574.1.S1_s_at // Ta.5227.1.S1_at // Ta.21926.1.S1_a_at // TaAffx.83543.1.S1_at
GO:0006520	P	cellular amino acid metabolic process	40	625	1332	34647	0.0016	0.051	// Ta.5553.3.S1_x_at // Ta.5439.3.S1_x_at // TaAffx.86222.1.S1_x_at // Ta.16498.2.S1_a_at // Ta.1229.1.S1_at // Ta.6350.2.S1_x_at // Ta.10089.1.S1_x_at // Ta.23042.1.S1_x_at // Ta.17648.1.S1_x_at // Ta.3005.1.S1_a_at // Ta.2304.1.S1_at // TaAffx.83835.1.S1_at // Ta.17648.1.S1_s_at // Ta.9529.2.A1_a_at // Ta.29624.1.S1_at // Ta.12434.1.S1_at // Ta.30660.2.A1_a_at // Ta.6247.3.S1_x_at // Ta.1601.2.…
GO:0006752	P	group transfer coenzyme metabolic process	6	625	68	34647	0.002	0.063	// Ta.5553.3.S1_a_at // Ta.5553.3.S1_x_at // Ta.9529.2.A1_a_at // Ta.12434.1.S1_at // Ta.19429.1.S1_a_at // Ta.19429.3.S1_a_at
GO:0006099	P	tricarboxylic acid cycle	9	625	151	34647	0.0023	0.069	// Ta.9096.2.S1_x_at // TaAffx.115613.1.S1_at // Ta.23970.1.A1_x_at // Ta.9096.1.A1_at // Ta.1039.1.S1_at // Ta.23970.1.A1_at // Ta.9607.1.A1_a_at // TaAffx.115613.2.S1_s_at // Ta.12996.3.A1_a_at
GO:0046356	P	acetyl-CoA catabolic process	9	625	151	34647	0.0023	0.069	// Ta.9096.2.S1_x_at // TaAffx.115613.1.S1_at // Ta.23970.1.A1_x_at // Ta.9096.1.A1_at // Ta.1039.1.S1_at // Ta.23970.1.A1_at // Ta.9607.1.A1_a_at // TaAffx.115613.2.S1_s_at // Ta.12996.3.A1_a_at
GO:0006633	P	fatty acid biosynthetic process	12	625	256	34647	0.0032	0.095	// Ta.9742.3.S1_x_at // Ta.1178.3.A1_a_at // Ta.6247.3.S1_x_at // Ta.750.2.A1_a_at // Ta.8433.1.S1_x_at // Ta.1250.1.S1_at // Ta.9742.2.A1_a_at // Ta.8433.2.S1_a_at // Ta.8433.1.S1_at // Ta.1178.1.A1_at // Ta.23763.1.S1_at // Ta.9742.3.S1_a_at
GO:0015995	P	chlorophyll biosynthetic process	5	625	52	34647	0.0034	0.097	// Ta.3366.1.S1_at // Ta.3258.1.S1_at // Ta.30626.3.S1_a_at // Ta.1517.1.S1_at // Ta.30626.1.S1_x_at
GO:0006084	P	acetyl-CoA metabolic process	9	625	161	34647	0.0035	0.098	// Ta.9096.2.S1_x_at // TaAffx.115613.1.S1_at // Ta.23970.1.A1_x_at // Ta.9096.1.A1_at // Ta.1039.1.S1_at // Ta.23970.1.A1_at // Ta.9607.1.A1_a_at // TaAffx.115613.2.S1_s_at // Ta.12996.3.A1_a_at
GO:0009791	P	post-embryonic development	12	625	259	34647	0.0035	0.098	// Ta.4599.1.S1_at // Ta.5439.3.S1_x_at // Ta.9175.2.S1_a_at // Ta.9175.1.S1_at // TaAffx.123671.1.S1_s_at // TaAffx.114405.1.S1_at // Ta.5439.3.S1_a_at // Ta.2728.2.S1_a_at // Ta.1574.1.S1_s_at // Ta.14588.3.S1_x_at // Ta.3005.1.S1_a_at // Ta.3385.1.A1_at
GO:0033014	P	tetrapyrrole biosynthetic process	6	625	78	34647	0.0038	0.1	// Ta.3366.1.S1_at // TaAffx.66586.1.S1_s_at // Ta.30626.3.S1_a_at // Ta.3258.1.S1_at // Ta.30626.1.S1_x_at // Ta.1517.1.S1_at
GO:0031408	P	oxylipin biosynthetic process	5	625	55	34647	0.0042	0.11	// Ta.8433.1.S1_x_at // Ta.9742.2.A1_a_at // Ta.8433.2.S1_a_at // Ta.8433.1.S1_at // Ta.23763.1.S1_at
GO:0006118	P	electron transport	35	625	1196	34647	0.0045	0.12	// Ta.24789.1.S1_x_at // TaAffx.115935.1.S1_x_at // Ta.29817.1.S1_x_at // Ta.23763.1.S1_at // Ta.7816.1.A1_at // Ta.24768.1.A1_x_at // Ta.29817.1.S1_at // Ta.29919.1.S1_s_at // Ta.5091.3.S1_x_at // Ta.27201.1.S1_x_at // Ta.5105.2.S1_a_at // Ta.18203.1.S1_at // Ta.1870.1.S1_a_at // Ta.1071.1.S1_at // Ta.9742.3.S1_x_at // Ta.18560.1.S1_s_at // TaAffx.116369.1.S1_s_at // TaAffx.142789.1.S1_at // Ta.…
GO:0044271	P	cellular nitrogen compound biosynthetic process	19	625	527	34647	0.0044	0.12	// Ta.3366.1.S1_at // Ta.5553.3.S1_x_at // Ta.4453.1.S1_at // Ta.30626.3.S1_a_at // Ta.9529.2.A1_a_at // Ta.4632.1.S1_at // Ta.5553.3.S1_a_at // Ta.12434.1.S1_at // Ta.3258.1.S1_at // Ta.4812.1.S1_at // Ta.4453.2.S1_x_at // Ta.30626.1.S1_x_at // Ta.5439.3.S1_a_at // Ta.22443.1.S1_s_at // TaAffx.66586.1.S1_s_at // Ta.4392.1.A1_at // Ta.1517.1.S1_at // Ta.4392.2.S1_at // Ta.4632.2.S1_a_at
GO:0006525	P	arginine metabolic process	7	625	108	34647	0.0045	0.12	// Ta.10089.1.S1_x_at // Ta.5091.3.S1_x_at // Ta.10089.2.S1_a_at // Ta.12337.1.S1_at // Ta.1870.1.S1_a_at // Ta.4834.1.S1_at // Ta.3005.1.S1_a_at
GO:0008643	P	carbohydrate transport	7	625	109	34647	0.0047	0.12	// Ta.21337.3.S1_a_at // TaAffx.109477.1.S1_x_at // Ta.7951.2.S1_a_at // Ta.5766.1.S1_at // TaAffx.109477.1.S1_at // Ta.21337.2.S1_a_at // TaAffx.105480.1.S1_at
GO:0031407	P	oxylipin metabolic process	5	625	57	34647	0.0048	0.12	// Ta.8433.1.S1_x_at // Ta.9742.2.A1_a_at // Ta.8433.2.S1_a_at // Ta.8433.1.S1_at // Ta.23763.1.S1_at
GO:0009060	P	aerobic respiration	9	625	170	34647	0.0048	0.12	// Ta.9096.2.S1_x_at // TaAffx.115613.1.S1_at // Ta.23970.1.A1_x_at // Ta.9096.1.A1_at // Ta.1039.1.S1_at // Ta.23970.1.A1_at // Ta.9607.1.A1_a_at // TaAffx.115613.2.S1_s_at // Ta.12996.3.A1_a_at
GO:0005976	P	polysaccharide metabolic process	17	625	455	34647	0.005	0.12	// Ta.29794.1.A1_x_at // Ta.24199.3.S1_at // Ta.11120.2.S1_x_at // Ta.3.1.S1_at // TaAffx.24586.1.S1_at // Ta.3475.1.A1_at // Ta.1988.2.S1_x_at // Ta.1988.1.S1_x_at // Ta.11120.3.S1_x_at // Ta.13818.1.S1_at // Ta.24199.1.S1_at // Ta.1200.1.S1_at // Ta.11120.1.S1_x_at // Ta.24199.3.S1_x_at // Ta.225.1.S1_at // Ta.1929.1.S1_at // Ta.1200.1.S1_x_at
GO:0042440	P	pigment metabolic process	7	625	112	34647	0.0054	0.13	// Ta.3366.1.S1_at // Ta.30626.3.S1_a_at // Ta.24561.1.S1_at // Ta.3258.1.S1_at // Ta.30626.1.S1_x_at // Ta.2728.2.S1_a_at // Ta.1517.1.S1_at
GO:0019643	P	reductive tricarboxylic acid cycle	6	625	85	34647	0.0057	0.13	// Ta.9096.2.S1_x_at // TaAffx.115613.1.S1_at // Ta.9096.1.A1_at // Ta.1039.1.S1_at // TaAffx.115613.2.S1_s_at // Ta.12996.3.A1_a_at
GO:0042537	P	benzene and derivative metabolic process	5	625	60	34647	0.0059	0.14	// TaAffx.86222.1.S1_at // Ta.10089.2.S1_a_at // TaAffx.86222.1.S1_x_at // Ta.10089.1.S1_x_at // Ta.6247.3.S1_x_at
GO:0051716	P	cellular response to stimulus	16	625	428	34647	0.0063	0.14	// TaAffx.86222.1.S1_x_at // Ta.25477.1.S1_at // Ta.24561.1.S1_at // Ta.6247.3.S1_x_at // Ta.878.1.S1_at // Ta.10089.2.S1_a_at // Ta.6350.2.S1_x_at // Ta.7205.2.S1_a_at // Ta.10089.1.S1_x_at // Ta.7619.1.S1_at // Ta.6217.1.S1_at // Ta.6350.2.S1_a_at // TaAffx.86222.1.S1_at // Ta.16498.2.S1_a_at // Ta.1929.1.S1_at // Ta.22564.2.S1_x_at
GO:0046486	P	glycerolipid metabolic process	9	625	177	34647	0.0062	0.14	// Ta.24199.3.S1_at // TaAffx.111785.1.S1_at // Ta.1842.1.S1_a_at // Ta.24199.3.S1_x_at // Ta.17752.1.S1_at // Ta.24199.1.S1_at // Ta.601.1.A1_at // Ta.4704.1.S1_at // TaAffx.124121.1.S1_at
GO:0019319	P	hexose biosynthetic process	11	625	246	34647	0.0065	0.14	// Ta.9557.2.S1_a_at // Ta.9096.2.S1_x_at // Ta.28890.1.A1_s_at // Ta.9557.2.S1_x_at // TaAffx.115613.1.S1_at // TaAffx.123671.1.S1_s_at // Ta.9096.1.A1_at // Ta.6689.3.S1_a_at // TaAffx.114405.1.S1_at // TaAffx.115613.2.S1_s_at // Ta.4782.3.S1_x_at
GO:0046364	P	monosaccharide biosynthetic process	11	625	246	34647	0.0065	0.14	// Ta.9557.2.S1_a_at // Ta.9096.2.S1_x_at // Ta.28890.1.A1_s_at // Ta.9557.2.S1_x_at // TaAffx.115613.1.S1_at // TaAffx.123671.1.S1_s_at // Ta.9096.1.A1_at // Ta.6689.3.S1_a_at // TaAffx.114405.1.S1_at // TaAffx.115613.2.S1_s_at // Ta.4782.3.S1_x_at
GO:0008610	P	lipid biosynthetic process	17	625	469	34647	0.0066	0.14	// Ta.3366.1.S1_at // Ta.1842.1.S1_a_at // Ta.9742.3.S1_a_at // Ta.1178.3.A1_a_at // Ta.6247.3.S1_x_at // Ta.1178.1.A1_at // Ta.20757.1.S1_at // Ta.6217.1.S1_at // Ta.8433.1.S1_x_at // Ta.750.2.A1_a_at // TaAffx.90316.1.S1_at // Ta.1250.1.S1_at // Ta.9742.2.A1_a_at // Ta.8433.2.S1_a_at // Ta.8433.1.S1_at // Ta.9742.3.S1_x_at // Ta.23763.1.S1_at
GO:0046165	P	alcohol biosynthetic process	11	625	253	34647	0.0079	0.17	// Ta.9557.2.S1_a_at // Ta.9096.2.S1_x_at // Ta.28890.1.A1_s_at // Ta.9557.2.S1_x_at // TaAffx.115613.1.S1_at // TaAffx.123671.1.S1_s_at // Ta.9096.1.A1_at // Ta.6689.3.S1_a_at // TaAffx.114405.1.S1_at // TaAffx.115613.2.S1_s_at // Ta.4782.3.S1_x_at
GO:0006418	P	tRNA aminoacylation for protein translation	6	625	93	34647	0.0084	0.17	// Ta.4812.1.S1_at // Ta.30660.2.A1_a_at // Ta.5439.3.S1_x_at // Ta.4599.1.S1_at // Ta.5439.3.S1_a_at // Ta.6079.3.S1_at
GO:0043038	P	amino acid activation	6	625	93	34647	0.0084	0.17	// Ta.4812.1.S1_at // Ta.30660.2.A1_a_at // Ta.5439.3.S1_x_at // Ta.4599.1.S1_at // Ta.5439.3.S1_a_at // Ta.6079.3.S1_at
GO:0043039	P	tRNA aminoacylation	6	625	93	34647	0.0084	0.17	// Ta.4812.1.S1_at // Ta.30660.2.A1_a_at // Ta.5439.3.S1_x_at // Ta.4599.1.S1_at // Ta.5439.3.S1_a_at // Ta.6079.3.S1_at
GO:0006560	P	proline metabolic process	6	625	93	34647	0.0084	0.17	// Ta.10089.1.S1_x_at // Ta.5091.3.S1_x_at // Ta.10089.2.S1_a_at // Ta.12337.1.S1_at // Ta.1870.1.S1_a_at // Ta.3005.1.S1_a_at
GO:0009064	P	glutamine family amino acid metabolic process	8	625	158	34647	0.0098	0.19	// Ta.5553.3.S1_a_at // Ta.10089.1.S1_x_at // Ta.5091.3.S1_x_at // Ta.10089.2.S1_a_at // Ta.12337.1.S1_at // Ta.1870.1.S1_a_at // Ta.4834.1.S1_at // Ta.3005.1.S1_a_at
GO:0006952	P	defense response	18	625	530	34647	0.0097	0.19	// Ta.541.1.S1_x_at // Ta.21337.3.S1_a_at // Ta.27752.1.S1_at // Ta.3361.1.S1_at // Ta.1200.1.S1_at // Ta.3361.2.S1_x_at // Ta.14588.3.S1_at // TaAffx.108908.1.S1_x_at // Ta.7951.2.S1_a_at // Ta.1250.1.S1_at // Ta.5439.3.S1_a_at // Ta.2728.2.S1_a_at // Ta.27752.1.S1_x_at // Ta.3361.1.S1_x_at // Ta.21337.2.S1_a_at // Ta.192.1.S1_at // Ta.1929.1.S1_at // Ta.1200.1.S1_x_at
GO:0046148	P	pigment biosynthetic process	6	625	97	34647	0.01	0.2	// Ta.3366.1.S1_at // Ta.30626.3.S1_a_at // Ta.24561.1.S1_at // Ta.3258.1.S1_at // Ta.30626.1.S1_x_at // Ta.1517.1.S1_at
GO:0032259	P	methylation	5	625	70	34647	0.011	0.2	// Ta.1574.1.S1_s_at // Ta.21926.1.S1_a_at // Ta.21926.1.S1_x_at // Ta.26956.1.A1_at // TaAffx.83543.1.S1_at
GO:0009410	P	response to xenobiotic stimulus	7	625	129	34647	0.011	0.2	// TaAffx.86222.1.S1_x_at // Ta.25477.1.S1_at // Ta.6247.3.S1_x_at // Ta.10089.2.S1_a_at // Ta.10089.1.S1_x_at // TaAffx.86222.1.S1_at // Ta.1929.1.S1_at
GO:0006805	P	xenobiotic metabolic process	7	625	129	34647	0.011	0.2	// TaAffx.86222.1.S1_x_at // Ta.25477.1.S1_at // Ta.6247.3.S1_x_at // Ta.10089.2.S1_a_at // Ta.10089.1.S1_x_at // TaAffx.86222.1.S1_at // Ta.1929.1.S1_at
GO:0006779	P	porphyrin biosynthetic process	5	625	71	34647	0.011	0.21	// Ta.3366.1.S1_at // Ta.3258.1.S1_at // Ta.30626.3.S1_a_at // Ta.1517.1.S1_at // Ta.30626.1.S1_x_at
GO:0009310	P	amine catabolic process	8	625	163	34647	0.012	0.21	// TaAffx.86222.1.S1_x_at // Ta.6247.3.S1_x_at // Ta.1229.1.S1_at // Ta.2304.1.S1_at // Ta.1574.1.S1_s_at // TaAffx.86222.1.S1_at // Ta.4834.1.S1_at // TaAffx.83543.1.S1_at
GO:0009063	P	cellular amino acid catabolic process	8	625	163	34647	0.012	0.21	// TaAffx.86222.1.S1_x_at // Ta.6247.3.S1_x_at // Ta.1229.1.S1_at // Ta.2304.1.S1_at // Ta.1574.1.S1_s_at // TaAffx.86222.1.S1_at // Ta.4834.1.S1_at // TaAffx.83543.1.S1_at
GO:0006012	P	galactose metabolic process	7	625	130	34647	0.011	0.21	// Ta.24199.3.S1_at // Ta.11120.3.S1_x_at // Ta.3475.1.A1_at // Ta.24199.1.S1_at // Ta.11120.1.S1_x_at // Ta.24199.3.S1_x_at // Ta.11120.2.S1_x_at
GO:0009108	P	coenzyme biosynthetic process	8	625	164	34647	0.012	0.21	// Ta.5553.3.S1_a_at // Ta.5553.3.S1_x_at // Ta.9529.2.A1_a_at // Ta.9760.1.A1_at // Ta.12434.1.S1_at // Ta.19429.1.S1_a_at // Ta.9760.2.S1_at // Ta.19429.3.S1_a_at
GO:0006090	P	pyruvate metabolic process	12	625	306	34647	0.012	0.21	// Ta.9557.2.S1_a_at // Ta.3366.1.S1_at // Ta.9096.2.S1_x_at // Ta.28890.1.A1_s_at // Ta.6247.3.S1_x_at // Ta.9557.2.S1_x_at // Ta.9096.1.A1_at // Ta.1039.1.S1_at // Ta.6689.3.S1_a_at // TaAffx.115613.2.S1_s_at // Ta.4782.3.S1_x_at // TaAffx.115613.1.S1_at
GO:0006820	P	anion transport	6	625	102	34647	0.013	0.22	// Ta.17713.1.S1_at // Ta.6350.2.S1_x_at // Ta.6350.2.S1_a_at // Ta.21711.1.S1_at // Ta.17713.1.S1_x_at // Ta.10218.1.S1_at
GO:0009607	P	response to biotic stimulus	12	625	310	34647	0.013	0.22	// Ta.9451.1.S1_x_at // Ta.9451.2.S1_x_at // Ta.3361.2.S1_x_at // Ta.3361.1.S1_x_at // TaAffx.90316.1.S1_at // Ta.1250.1.S1_at // Ta.9742.2.A1_a_at // Ta.2728.2.S1_a_at // Ta.27752.1.S1_x_at // Ta.7452.1.S1_at // Ta.27752.1.S1_at // Ta.1929.1.S1_at
GO:0006800	P	oxygen and reactive oxygen species metabolic process	5	625	74	34647	0.013	0.22	// Ta.27265.1.S1_x_at // Ta.16498.2.S1_a_at // Ta.6217.1.S1_at // TaAffx.65757.1.S1_at // Ta.22564.2.S1_x_at
GO:0043449	P	cellular alkene metabolic process	5	625	75	34647	0.014	0.23	// Ta.10089.1.S1_x_at // TaAffx.86222.1.S1_at // Ta.10089.2.S1_a_at // TaAffx.86222.1.S1_x_at // Ta.25477.1.S1_at
GO:0016053	P	organic acid biosynthetic process	21	625	678	34647	0.014	0.23	// Ta.9742.2.A1_a_at // Ta.5553.3.S1_a_at // Ta.5553.3.S1_x_at // Ta.9742.3.S1_a_at // Ta.1178.3.A1_a_at // Ta.6247.3.S1_x_at // Ta.12434.1.S1_at // Ta.1178.1.A1_at // Ta.8433.1.S1_x_at // Ta.4812.1.S1_at // Ta.750.2.A1_a_at // Ta.1250.1.S1_at // TaAffx.123671.1.S1_s_at // Ta.8433.2.S1_a_at // Ta.8433.1.S1_at // Ta.9742.3.S1_x_at // Ta.23763.1.S1_at // Ta.5439.3.S1_a_at // Ta.4392.1.A1_at // Ta.4…
GO:0046394	P	carboxylic acid biosynthetic process	21	625	678	34647	0.014	0.23	// Ta.9742.2.A1_a_at // Ta.5553.3.S1_a_at // Ta.5553.3.S1_x_at // Ta.9742.3.S1_a_at // Ta.1178.3.A1_a_at // Ta.6247.3.S1_x_at // Ta.12434.1.S1_at // Ta.1178.1.A1_at // Ta.8433.1.S1_x_at // Ta.4812.1.S1_at // Ta.750.2.A1_a_at // Ta.1250.1.S1_at // TaAffx.123671.1.S1_s_at // Ta.8433.2.S1_a_at // Ta.8433.1.S1_at // Ta.9742.3.S1_x_at // Ta.23763.1.S1_at // Ta.5439.3.S1_a_at // Ta.4392.1.A1_at // Ta.4…
GO:0043170	P	macromolecule metabolic process	140	625	6509	34647	0.014	0.23	// TaAffx.128682.1.S1_x_at // TaAffx.78911.1.S1_at // TaAffx.24586.1.S1_at // Ta.2555.1.S1_at // TaAffx.12595.1.S1_at // Ta.20554.1.S1_at // Ta.14566.1.S1_x_at // Ta.24199.3.S1_x_at // Ta.29565.1.S1_at // TaAffx.7188.1.S1_at // Ta.25179.1.S1_at // Ta.2421.1.S1_a_at // Ta.14119.2.S1_a_at // Ta.3100.1.S1_x_at // Ta.9718.1.S1_at // Ta.7282.1.S1_at // Ta.7205.2.S1_a_at // Ta.13818.1.S1_at // TaAffx.1…
GO:0009058	P	biosynthetic process	99	625	4408	34647	0.014	0.23	// TaAffx.78911.1.S1_at // TaAffx.24586.1.S1_at // Ta.23763.1.S1_at // Ta.29565.1.S1_at // Ta.20757.1.S1_at // Ta.3100.1.S1_x_at // Ta.7282.1.S1_at // Ta.6256.1.S1_at // Ta.6460.1.S1_at // Ta.4392.1.A1_at // Ta.1517.1.S1_at // Ta.1842.1.S1_a_at // Ta.2429.3.S1_x_at // Ta.9535.1.S1_at // TaAffx.78956.1.S1_at // Ta.1250.1.S1_at // Ta.3366.1.S1_at // Ta.3258.1.S1_at // Ta.24114.13.S1_at // Ta.30626.…
GO:0006006	P	glucose metabolic process	13	625	354	34647	0.015	0.23	// Ta.9756.1.S1_a_at // Ta.9557.2.S1_a_at // Ta.23411.1.S1_at // Ta.28890.1.A1_s_at // TaAffx.78956.1.S1_at // Ta.9557.2.S1_x_at // TaAffx.115613.1.S1_at // Ta.9096.1.A1_at // Ta.1039.1.S1_at // Ta.6689.3.S1_a_at // Ta.9096.2.S1_x_at // TaAffx.115613.2.S1_s_at // Ta.4782.3.S1_x_at
GO:0044249	P	cellular biosynthetic process	93	625	4150	34647	0.018	0.28	// TaAffx.78911.1.S1_at // Ta.23763.1.S1_at // Ta.29565.1.S1_at // Ta.20757.1.S1_at // Ta.3100.1.S1_x_at // Ta.7282.1.S1_at // Ta.6256.1.S1_at // Ta.6460.1.S1_at // Ta.4392.1.A1_at // Ta.1517.1.S1_at // Ta.1842.1.S1_a_at // Ta.2429.3.S1_x_at // Ta.9535.1.S1_at // Ta.1250.1.S1_at // Ta.3366.1.S1_at // Ta.3258.1.S1_at // Ta.24114.13.S1_at // Ta.30626.3.S1_a_at // Ta.6689.3.S1_a_at // Ta.21337.2.S1_…
GO:0034660	P	ncRNA metabolic process	8	625	178	34647	0.018	0.29	// Ta.4812.1.S1_at // Ta.5439.3.S1_x_at // Ta.30660.2.A1_a_at // Ta.21926.1.S1_x_at // Ta.4599.1.S1_at // Ta.5439.3.S1_a_at // Ta.6079.3.S1_at // Ta.21926.1.S1_a_at
GO:0034637	P	cellular carbohydrate biosynthetic process	13	625	370	34647	0.02	0.31	// Ta.9557.2.S1_a_at // Ta.9096.2.S1_x_at // Ta.28890.1.A1_s_at // Ta.9557.2.S1_x_at // Ta.1988.2.S1_x_at // Ta.1988.1.S1_x_at // TaAffx.123671.1.S1_s_at // Ta.9096.1.A1_at // Ta.6689.3.S1_a_at // TaAffx.114405.1.S1_at // TaAffx.115613.2.S1_s_at // Ta.4782.3.S1_x_at // TaAffx.115613.1.S1_at
GO:0042364	P	water-soluble vitamin biosynthetic process	5	625	84	34647	0.021	0.32	// Ta.12434.1.S1_at // Ta.3366.1.S1_at // Ta.5553.3.S1_x_at // Ta.22443.1.S1_s_at // Ta.5553.3.S1_a_at
GO:0000003	P	reproduction	15	625	457	34647	0.022	0.33	// Ta.4599.1.S1_at // Ta.5439.3.S1_x_at // Ta.3274.1.S1_at // Ta.22715.1.S1_s_at // Ta.9175.2.S1_a_at // Ta.9175.1.S1_at // TaAffx.123671.1.S1_s_at // TaAffx.114405.1.S1_at // Ta.5439.3.S1_a_at // Ta.2728.2.S1_a_at // Ta.6217.1.S1_at // Ta.1574.1.S1_s_at // Ta.14588.3.S1_x_at // Ta.3005.1.S1_a_at // Ta.3385.1.A1_at
GO:0016051	P	carbohydrate biosynthetic process	15	625	457	34647	0.022	0.33	// Ta.9557.2.S1_a_at // Ta.23411.1.S1_at // Ta.28890.1.A1_s_at // TaAffx.78956.1.S1_at // Ta.9557.2.S1_x_at // Ta.1988.2.S1_x_at // Ta.1988.1.S1_x_at // Ta.9096.2.S1_x_at // Ta.9096.1.A1_at // Ta.6689.3.S1_a_at // TaAffx.114405.1.S1_at // TaAffx.123671.1.S1_s_at // TaAffx.115613.2.S1_s_at // Ta.4782.3.S1_x_at // TaAffx.115613.1.S1_at
GO:0044036	P	cell wall macromolecule metabolic process	5	625	85	34647	0.022	0.33	// Ta.29794.1.A1_x_at // Ta.13818.1.S1_at // Ta.1200.1.S1_at // Ta.1929.1.S1_at // Ta.1200.1.S1_x_at
GO:0051239	P	regulation of multicellular organismal process	6	625	117	34647	0.023	0.33	// TaAffx.31365.1.S1_s_at // Ta.6217.1.S1_at // Ta.9175.2.S1_a_at // Ta.9175.1.S1_at // Ta.22715.1.S1_s_at // Ta.1574.1.S1_s_at
GO:0006721	P	terpenoid metabolic process	5	625	86	34647	0.023	0.34	// Ta.3366.1.S1_at // Ta.21337.3.S1_a_at // Ta.21337.2.S1_a_at // Ta.7951.2.S1_a_at // Ta.20757.1.S1_at
GO:0019538	P	protein metabolic process	83	625	3699	34647	0.024	0.35	// Ta.29794.1.A1_x_at // Ta.11880.1.S1_at // Ta.2059.3.S1_a_at // TaAffx.128896.23.S1_at // Ta.24114.13.S1_at // TaAffx.120096.1.S1_at // Ta.3993.1.S1_at // Ta.10462.2.S1_at // Ta.4812.1.S1_at // Ta.3700.1.A1_at // Ta.1309.1.S1_a_at // Ta.2555.1.S1_at // TaAffx.50916.1.S1_at // Ta.6047.1.S1_at // Ta.9535.1.S1_at // Ta.2429.2.S1_x_at // Ta.1842.1.S1_a_at // Ta.20554.1.S1_at // TaAffx.83835.1.S1_at…
GO:0009069	P	serine family amino acid metabolic process	19	625	637	34647	0.026	0.38	// TaAffx.83835.1.S1_at // Ta.17648.1.S1_s_at // Ta.4812.1.S1_at // Ta.29624.1.S1_at // Ta.1229.1.S1_at // Ta.30660.2.A1_a_at // Ta.27792.1.S1_at // Ta.17648.1.S1_at // Ta.6350.2.S1_x_at // Ta.7205.2.S1_a_at // Ta.4392.2.S1_at // Ta.6079.3.S1_at // Ta.6350.2.S1_a_at // Ta.17648.1.S1_x_at // Ta.4834.1.S1_at // Ta.4392.1.A1_at // Ta.10544.1.S1_at // Ta.2304.1.S1_at // Ta.6350.3.S1_a_at
GO:0048608	P	reproductive structure development	11	625	306	34647	0.027	0.38	// Ta.4599.1.S1_at // Ta.9175.2.S1_a_at // Ta.9175.1.S1_at // TaAffx.123671.1.S1_s_at // TaAffx.114405.1.S1_at // Ta.2728.2.S1_a_at // Ta.6217.1.S1_at // Ta.1574.1.S1_s_at // Ta.14588.3.S1_x_at // Ta.3005.1.S1_a_at // Ta.3385.1.A1_at
GO:0006457	P	protein folding	9	625	230	34647	0.028	0.38	// Ta.25179.1.S1_at // TaAffx.114131.1.S1_at // TaAffx.120096.1.S1_at // Ta.5970.1.A1_at // TaAffx.97866.1.S1_s_at // TaAffx.123697.1.S1_at // Ta.10538.1.A1_at // Ta.6047.1.S1_at // Ta.22715.1.S1_s_at
GO:0009266	P	response to temperature stimulus	8	625	193	34647	0.028	0.38	// Ta.21337.3.S1_a_at // Ta.7951.2.S1_a_at // Ta.1039.1.S1_at // Ta.22817.4.S1_at // Ta.6217.1.S1_at // Ta.1309.1.S1_a_at // Ta.21337.2.S1_a_at // TaAffx.56160.1.S1_at
GO:0016042	P	lipid catabolic process	7	625	158	34647	0.028	0.39	// TaAffx.111785.1.S1_at // Ta.14289.2.S1_a_at // Ta.17752.1.S1_at // Ta.28866.3.A1_at // Ta.601.1.A1_at // Ta.22672.1.S1_at // TaAffx.124121.1.S1_at
GO:0016054	P	organic acid catabolic process	8	625	195	34647	0.029	0.39	// TaAffx.86222.1.S1_x_at // Ta.6247.3.S1_x_at // Ta.1229.1.S1_at // Ta.2304.1.S1_at // Ta.1574.1.S1_s_at // TaAffx.86222.1.S1_at // Ta.4834.1.S1_at // TaAffx.83543.1.S1_at
GO:0046395	P	carboxylic acid catabolic process	8	625	195	34647	0.029	0.39	// TaAffx.86222.1.S1_x_at // Ta.6247.3.S1_x_at // Ta.1229.1.S1_at // Ta.2304.1.S1_at // Ta.1574.1.S1_s_at // TaAffx.86222.1.S1_at // Ta.4834.1.S1_at // TaAffx.83543.1.S1_at
GO:0006094	P	gluconeogenesis	9	625	232	34647	0.029	0.39	// Ta.9557.2.S1_a_at // Ta.9096.2.S1_x_at // Ta.28890.1.A1_s_at // Ta.9557.2.S1_x_at // TaAffx.115613.1.S1_at // Ta.9096.1.A1_at // Ta.6689.3.S1_a_at // TaAffx.115613.2.S1_s_at // Ta.4782.3.S1_x_at
GO:0050896	P	response to stimulus	59	625	2538	34647	0.03	0.4	// Ta.541.1.S1_x_at // Ta.21337.3.S1_a_at // Ta.9451.1.S1_x_at // TaAffx.86222.1.S1_x_at // Ta.3361.3.S1_a_at // Ta.16498.2.S1_a_at // Ta.7951.2.S1_a_at // Ta.21258.3.S1_a_at // TaAffx.128528.1.S1_at // Ta.25404.1.S1_at // Ta.1039.1.S1_at // Ta.10089.1.S1_x_at // Ta.2728.2.S1_a_at // Ta.27752.1.S1_x_at // Ta.25053.1.S1_at // Ta.1309.1.S1_a_at // Ta.7816.1.A1_at // Ta.21337.2.S1_a_at // Ta.192.1.S…
GO:0006725	P	cellular aromatic compound metabolic process	21	625	737	34647	0.031	0.41	// Ta.9756.1.S1_a_at // Ta.3366.1.S1_at // Ta.5553.3.S1_x_at // TaAffx.86222.1.S1_x_at // Ta.23042.1.S1_x_at // Ta.24561.1.S1_at // Ta.5553.3.S1_a_at // Ta.12434.1.S1_at // Ta.10089.2.S1_a_at // Ta.4453.2.S1_x_at // Ta.4632.1.S1_at // Ta.27265.1.S1_x_at // Ta.10089.1.S1_x_at // Ta.5439.3.S1_a_at // Ta.5480.1.S1_x_at // Ta.6247.3.S1_x_at // Ta.22443.1.S1_s_at // TaAffx.86222.1.S1_at // Ta.4453.1.S…
GO:0019438	P	aromatic compound biosynthetic process	10	625	274	34647	0.031	0.41	// Ta.3366.1.S1_at // Ta.5553.3.S1_x_at // Ta.4632.1.S1_at // Ta.24561.1.S1_at // Ta.5553.3.S1_a_at // Ta.12434.1.S1_at // Ta.4453.2.S1_x_at // Ta.5439.3.S1_a_at // Ta.22443.1.S1_s_at // Ta.4453.1.S1_at
GO:0045333	P	cellular respiration	9	625	237	34647	0.032	0.42	// Ta.9096.2.S1_x_at // TaAffx.115613.1.S1_at // Ta.23970.1.A1_x_at // Ta.9096.1.A1_at // Ta.1039.1.S1_at // Ta.23970.1.A1_at // Ta.9607.1.A1_a_at // TaAffx.115613.2.S1_s_at // Ta.12996.3.A1_a_at
GO:0009908	P	flower development	6	625	129	34647	0.034	0.43	// Ta.9175.2.S1_a_at // Ta.9175.1.S1_at // Ta.2728.2.S1_a_at // Ta.1574.1.S1_s_at // Ta.14588.3.S1_x_at // Ta.3385.1.A1_at
GO:0006950	P	response to stress	42	625	1726	34647	0.034	0.44	// Ta.541.1.S1_x_at // Ta.21337.3.S1_a_at // Ta.9451.1.S1_x_at // Ta.16498.2.S1_a_at // Ta.7951.2.S1_a_at // TaAffx.128528.1.S1_at // Ta.25404.1.S1_at // Ta.1039.1.S1_at // Ta.2728.2.S1_a_at // Ta.27752.1.S1_x_at // Ta.1309.1.S1_a_at // Ta.7816.1.A1_at // Ta.21337.2.S1_a_at // Ta.192.1.S1_at // Ta.1200.1.S1_at // Ta.27752.1.S1_at // Ta.3361.1.S1_at // Ta.3361.2.S1_x_at // Ta.21505.1.S1_at // TaAf…
GO:0006399	P	tRNA metabolic process	6	625	131	34647	0.036	0.45	// Ta.4812.1.S1_at // Ta.30660.2.A1_a_at // Ta.5439.3.S1_x_at // Ta.4599.1.S1_at // Ta.5439.3.S1_a_at // Ta.6079.3.S1_at
GO:0003006	P	reproductive developmental process	11	625	322	34647	0.037	0.46	// Ta.4599.1.S1_at // Ta.9175.2.S1_a_at // Ta.9175.1.S1_at // TaAffx.123671.1.S1_s_at // TaAffx.114405.1.S1_at // Ta.2728.2.S1_a_at // Ta.6217.1.S1_at // Ta.1574.1.S1_s_at // Ta.14588.3.S1_x_at // Ta.3005.1.S1_a_at // Ta.3385.1.A1_at
GO:0009820	P	alkaloid metabolic process	7	625	173	34647	0.042	0.53	// Ta.9756.1.S1_a_at // Ta.23411.1.S1_at // TaAffx.78956.1.S1_at // Ta.4632.1.S1_at // TaAffx.133606.1.A1_at // Ta.28890.1.A1_s_at // Ta.4632.2.S1_a_at
GO:0006575	P	cellular amino acid derivative metabolic process	17	625	591	34647	0.045	0.55	// Ta.12996.3.A1_a_at // Ta.1842.1.S1_a_at // Ta.9529.2.A1_a_at // Ta.24561.1.S1_at // Ta.6247.3.S1_x_at // Ta.10089.2.S1_a_at // Ta.4632.1.S1_at // Ta.30944.1.S1_s_at // Ta.19429.1.S1_a_at // Ta.10089.1.S1_x_at // Ta.5439.3.S1_a_at // Ta.6217.1.S1_at // Ta.14483.1.S1_x_at // Ta.19429.3.S1_a_at // Ta.16498.2.S1_a_at // Ta.3679.1.S1_x_at // Ta.25477.1.S1_at
GO:0015980	P	energy derivation by oxidation of organic compounds	9	625	253	34647	0.045	0.55	// Ta.9096.2.S1_x_at // TaAffx.115613.1.S1_at // Ta.23970.1.A1_x_at // Ta.9096.1.A1_at // Ta.1039.1.S1_at // Ta.23970.1.A1_at // Ta.9607.1.A1_a_at // TaAffx.115613.2.S1_s_at // Ta.12996.3.A1_a_at
GO:0006790	P	sulfur metabolic process	11	625	334	34647	0.045	0.55	// Ta.22443.1.S1_s_at // Ta.3366.1.S1_at // Ta.4812.1.S1_at // Ta.25477.1.S1_at // Ta.5439.3.S1_x_at // Ta.30944.1.S1_s_at // Ta.5439.3.S1_a_at // Ta.6217.1.S1_at // Ta.14483.1.S1_x_at // Ta.12996.3.A1_a_at // Ta.3679.1.S1_x_at
GO:0006749	P	glutathione metabolic process	6	625	141	34647	0.047	0.58	// Ta.25477.1.S1_at // Ta.30944.1.S1_s_at // Ta.6217.1.S1_at // Ta.14483.1.S1_x_at // Ta.12996.3.A1_a_at // Ta.3679.1.S1_x_at
GO:0044265	P	cellular macromolecule catabolic process	18	625	643	34647	0.049	0.59	// Ta.9756.1.S1_a_at // Ta.9557.2.S1_a_at // TaAffx.106894.1.S1_at // Ta.23411.1.S1_at // TaAffx.128682.1.S1_x_at // Ta.12406.1.S1_at // TaAffx.78956.1.S1_at // Ta.9557.2.S1_x_at // Ta.4782.3.S1_x_at // TaAffx.128682.1.S1_at // Ta.6689.3.S1_a_at // TaAffx.50916.1.S1_at // Ta.6217.1.S1_at // Ta.1039.1.S1_at // Ta.8338.2.S1_a_at // Ta.14566.1.S1_x_at // TaAffx.7188.1.S1_at // Ta.28890.1.A1_s_at
GO:0009611	P	response to wounding	6	625	143	34647	0.05	0.6	// Ta.24561.1.S1_at // TaAffx.90316.1.S1_at // Ta.9742.2.A1_a_at // Ta.27752.1.S1_x_at // Ta.6217.1.S1_at // Ta.27752.1.S1_at
GO:0019748	P	secondary metabolic process	13	625	431	34647	0.055	0.65	// Ta.9756.1.S1_a_at // Ta.3366.1.S1_at // Ta.21337.3.S1_a_at // Ta.23411.1.S1_at // TaAffx.78956.1.S1_at // Ta.24561.1.S1_at // Ta.20757.1.S1_at // Ta.7951.2.S1_a_at // TaAffx.133606.1.A1_at // Ta.4632.1.S1_at // Ta.21337.2.S1_a_at // Ta.28890.1.A1_s_at // Ta.4632.2.S1_a_at
GO:0006766	P	vitamin metabolic process	10	625	305	34647	0.056	0.65	// Ta.3366.1.S1_at // Ta.5553.3.S1_x_at // Ta.5553.3.S1_a_at // Ta.12434.1.S1_at // Ta.9760.1.A1_at // Ta.7951.2.S1_a_at // Ta.21337.3.S1_a_at // Ta.22443.1.S1_s_at // Ta.9760.2.S1_at // Ta.21337.2.S1_a_at
GO:0042967	P	acyl-carrier-protein biosynthetic process	7	625	190	34647	0.062	0.73	// TaAffx.113177.1.S1_s_at // Ta.1842.1.S1_a_at // Ta.1178.3.A1_a_at // Ta.6247.3.S1_x_at // Ta.6689.3.S1_a_at // Ta.750.2.A1_a_at // Ta.4782.3.S1_x_at
GO:0051707	P	response to other organism	9	625	272	34647	0.064	0.75	// Ta.9451.1.S1_x_at // Ta.9451.2.S1_x_at // TaAffx.90316.1.S1_at // Ta.1250.1.S1_at // Ta.9742.2.A1_a_at // Ta.2728.2.S1_a_at // Ta.27752.1.S1_x_at // Ta.27752.1.S1_at // Ta.1929.1.S1_at
GO:0006644	P	phospholipid metabolic process	5	625	118	34647	0.068	0.79	// Ta.14289.2.S1_a_at // Ta.3366.1.S1_at // TaAffx.124121.1.S1_at // Ta.1842.1.S1_a_at // Ta.22672.1.S1_at
GO:0006518	P	peptide metabolic process	6	625	157	34647	0.071	0.81	// Ta.25477.1.S1_at // Ta.30944.1.S1_s_at // Ta.6217.1.S1_at // Ta.14483.1.S1_x_at // Ta.12996.3.A1_a_at // Ta.3679.1.S1_x_at
GO:0016137	P	glycoside metabolic process	10	625	322	34647	0.073	0.83	// Ta.3.1.S1_at // TaAffx.24586.1.S1_at // Ta.3475.1.A1_at // Ta.1988.2.S1_x_at // Ta.1988.1.S1_x_at // Ta.11120.2.S1_x_at // Ta.11120.3.S1_x_at // TaAffx.123671.1.S1_s_at // Ta.11120.1.S1_x_at // Ta.225.1.S1_at
GO:0022414	P	reproductive process	12	625	409	34647	0.074	0.83	// Ta.4599.1.S1_at // Ta.22715.1.S1_s_at // Ta.9175.2.S1_a_at // Ta.9175.1.S1_at // TaAffx.123671.1.S1_s_at // TaAffx.114405.1.S1_at // Ta.2728.2.S1_a_at // Ta.6217.1.S1_at // Ta.1574.1.S1_s_at // Ta.14588.3.S1_x_at // Ta.3005.1.S1_a_at // Ta.3385.1.A1_at
GO:0051704	P	multi-organism process	11	625	366	34647	0.074	0.83	// Ta.9451.1.S1_x_at // Ta.9451.2.S1_x_at // TaAffx.90316.1.S1_at // Ta.1250.1.S1_at // Ta.9742.2.A1_a_at // Ta.2728.2.S1_a_at // Ta.27752.1.S1_x_at // Ta.6217.1.S1_at // Ta.27752.1.S1_at // Ta.1929.1.S1_at // Ta.5480.1.S1_x_at
GO:0006720	P	isoprenoid metabolic process	5	625	123	34647	0.078	0.87	// Ta.3366.1.S1_at // Ta.21337.3.S1_a_at // Ta.21337.2.S1_a_at // Ta.7951.2.S1_a_at // Ta.20757.1.S1_at
GO:0006979	P	response to oxidative stress	11	625	376	34647	0.086	0.95	// Ta.21337.3.S1_a_at // Ta.9451.1.S1_x_at // Ta.9451.2.S1_x_at // Ta.16498.2.S1_a_at // Ta.9679.1.A1_at // Ta.21505.1.S1_at // Ta.7951.2.S1_a_at // Ta.6217.1.S1_at // Ta.7816.1.A1_at // Ta.21337.2.S1_a_at // Ta.22564.2.S1_x_at
GO:0019637	P	organophosphate metabolic process	5	625	128	34647	0.088	0.97	// Ta.14289.2.S1_a_at // Ta.3366.1.S1_at // TaAffx.124121.1.S1_at // Ta.1842.1.S1_a_at // Ta.22672.1.S1_at
GO:0009072	P	aromatic amino acid family metabolic process	8	625	251	34647	0.091	1	// TaAffx.86222.1.S1_x_at // Ta.23042.1.S1_x_at // Ta.16498.2.S1_a_at // Ta.10089.2.S1_a_at // Ta.10089.1.S1_x_at // Ta.5439.3.S1_a_at // Ta.6247.3.S1_x_at // TaAffx.86222.1.S1_at
GO:0008104	P	protein localization	5	625	554	34647	0.97	1	// Ta.5493.1.S1_at // Ta.2133.1.S1_at // TaAffx.98061.1.S1_s_at // Ta.14440.1.S1_at // Ta.19204.1.S1_at
GO:0080090	P	regulation of primary metabolic process	15	625	1418	34647	0.99	1	// Ta.22598.1.S1_s_at // Ta.11880.1.S1_at // Ta.23670.1.S1_at // Ta.26907.1.S1_at // TaAffx.78911.1.S1_at // Ta.24561.1.S1_at // Ta.6460.1.S1_s_at // Ta.6460.1.S1_at // Ta.2300.1.S1_a_at // Ta.6256.3.S1_a_at // Ta.3633.3.S1_at // Ta.6256.1.S1_at // Ta.9068.1.S1_at // Ta.6217.1.S1_at // TaAffx.83543.1.S1_at
GO:0019222	P	regulation of metabolic process	18	625	1535	34647	0.98	1	// Ta.22598.1.S1_s_at // Ta.11880.1.S1_at // Ta.23670.1.S1_at // Ta.26907.1.S1_at // TaAffx.78911.1.S1_at // Ta.24561.1.S1_at // Ta.6460.1.S1_s_at // TaAffx.31365.1.S1_s_at // Ta.6460.1.S1_at // Ta.2300.1.S1_a_at // Ta.6256.3.S1_a_at // Ta.3633.3.S1_at // Ta.6256.1.S1_at // Ta.22817.4.S1_at // Ta.9068.1.S1_at // Ta.6217.1.S1_at // Ta.8426.2.S1_at // TaAffx.83543.1.S1_at
GO:0042254	P	ribosome biogenesis	17	625	734	34647	0.18	1	// Ta.14440.1.S1_at // Ta.28888.3.S1_a_at // TaAffx.128896.23.S1_at // Ta.20582.3.S1_a_at // Ta.1698.1.S1_at // Ta.3100.1.S1_x_at // Ta.21926.1.S1_x_at // Ta.2429.2.S1_a_at // Ta.24114.13.S1_at // Ta.614.2.S1_at // Ta.2429.3.S1_x_at // Ta.9535.1.S1_at // Ta.13366.2.S1_x_at // Ta.2429.2.S1_x_at // Ta.3100.1.S1_a_at // Ta.21926.1.S1_a_at // TaAffx.129824.3.A1_at
GO:0007165	P	signal transduction	10	625	1005	34647	0.99	1	// Ta.3263.3.S1_a_at // Ta.24561.1.S1_at // TaAffx.59357.1.S1_at // Ta.10462.2.S1_at // Ta.6350.2.S1_x_at // Ta.7205.2.S1_a_at // Ta.6350.2.S1_a_at // TaAffx.65757.1.S1_at // Ta.192.1.S1_at // Ta.7619.1.S1_at
GO:0032774	P	RNA biosynthetic process	8	625	647	34647	0.9	1	// Ta.22598.1.S1_s_at // Ta.23670.1.S1_at // TaAffx.78911.1.S1_at // Ta.6460.1.S1_s_at // TaAffx.129824.3.A1_at // Ta.2300.1.S1_a_at // Ta.6460.1.S1_at // TaAffx.83543.1.S1_at
GO:0048513	P	organ development	5	625	320	34647	0.68	1	// Ta.1574.1.S1_s_at // TaAffx.31365.1.S1_s_at // Ta.9742.3.S1_x_at // Ta.3385.1.A1_at // Ta.6217.1.S1_at
GO:0006073	P	cellular glucan metabolic process	9	625	352	34647	0.19	1	// Ta.3.1.S1_at // TaAffx.24586.1.S1_at // Ta.3475.1.A1_at // Ta.1988.2.S1_x_at // Ta.1988.1.S1_x_at // Ta.11120.2.S1_x_at // Ta.11120.3.S1_x_at // Ta.11120.1.S1_x_at // Ta.225.1.S1_at
GO:0006733	P	oxidoreduction coenzyme metabolic process	6	625	189	34647	0.13	1	// Ta.9756.1.S1_a_at // Ta.23411.1.S1_at // Ta.28890.1.A1_s_at // TaAffx.78956.1.S1_at // TaAffx.133606.1.A1_at // Ta.9760.2.S1_at
GO:0048518	P	positive regulation of biological process	5	625	168	34647	0.19	1	// Ta.5439.3.S1_a_at // Ta.5439.3.S1_x_at // Ta.5793.2.S1_at // Ta.9068.1.S1_at // Ta.6217.1.S1_at
GO:0048519	P	negative regulation of biological process	7	625	244	34647	0.16	1	// Ta.6101.2.S1_a_at // TaAffx.31365.1.S1_s_at // Ta.9175.2.S1_a_at // Ta.9175.1.S1_at // Ta.22817.4.S1_at // Ta.6217.1.S1_at // Ta.8426.2.S1_at
GO:0033036	P	macromolecule localization	7	625	572	34647	0.89	1	// Ta.5493.1.S1_at // Ta.14440.1.S1_at // Ta.2133.1.S1_at // Ta.28209.3.S1_x_at // Ta.19204.1.S1_at // Ta.28139.2.S1_x_at // TaAffx.98061.1.S1_s_at
GO:0019725	P	cellular homeostasis	5	625	200	34647	0.3	1	// Ta.1574.1.S1_s_at // Ta.3686.1.S1_at // Ta.1071.1.S1_at // Ta.1071.1.S1_x_at // Ta.6217.1.S1_at
GO:0006767	P	water-soluble vitamin metabolic process	5	625	293	34647	0.61	1	// Ta.12434.1.S1_at // Ta.3366.1.S1_at // Ta.5553.3.S1_x_at // Ta.22443.1.S1_s_at // Ta.5553.3.S1_a_at
GO:0060255	P	regulation of macromolecule metabolic process	15	625	1458	34647	0.99	1	// Ta.22598.1.S1_s_at // Ta.11880.1.S1_at // Ta.23670.1.S1_at // Ta.26907.1.S1_at // TaAffx.78911.1.S1_at // Ta.24561.1.S1_at // Ta.6460.1.S1_s_at // Ta.2300.1.S1_a_at // Ta.6256.3.S1_a_at // Ta.3633.3.S1_at // Ta.6256.1.S1_at // Ta.9068.1.S1_at // Ta.6460.1.S1_at // Ta.8426.2.S1_at // TaAffx.83543.1.S1_at
GO:0006769	P	nicotinamide metabolic process	5	625	132	34647	0.097	1	// Ta.9756.1.S1_a_at // Ta.23411.1.S1_at // Ta.28890.1.A1_s_at // TaAffx.78956.1.S1_at // TaAffx.133606.1.A1_at
GO:0048731	P	system development	5	625	329	34647	0.71	1	// Ta.1574.1.S1_s_at // TaAffx.31365.1.S1_s_at // Ta.9742.3.S1_x_at // Ta.3385.1.A1_at // Ta.6217.1.S1_at
GO:0045184	P	establishment of protein localization	5	625	538	34647	0.96	1	// Ta.5493.1.S1_at // Ta.2133.1.S1_at // TaAffx.98061.1.S1_s_at // Ta.14440.1.S1_at // Ta.19204.1.S1_at
GO:0010033	P	response to organic substance	7	625	529	34647	0.84	1	// Ta.24561.1.S1_at // Ta.4273.1.S1_at // Ta.6350.2.S1_x_at // Ta.7205.2.S1_a_at // Ta.22817.4.S1_at // Ta.6217.1.S1_at // Ta.6350.2.S1_a_at
GO:0050794	P	regulation of cellular process	30	625	2481	34647	0.99	1	// Ta.11880.1.S1_at // Ta.26907.1.S1_at // TaAffx.78911.1.S1_at // Ta.10462.2.S1_at // Ta.6350.2.S1_x_at // Ta.192.1.S1_at // Ta.22598.1.S1_s_at // Ta.3263.3.S1_a_at // Ta.23670.1.S1_at // TaAffx.59357.1.S1_at // TaAffx.31365.1.S1_s_at // Ta.7205.2.S1_a_at // Ta.6256.1.S1_at // Ta.1071.1.S1_at // Ta.6460.1.S1_at // TaAffx.83543.1.S1_at // Ta.6256.3.S1_a_at // Ta.6460.1.S1_s_at // Ta.2300.1.S1_a_a…
GO:0065008	P	regulation of biological quality	8	625	474	34647	0.62	1	// Ta.1071.1.S1_x_at // Ta.3686.1.S1_at // Ta.1071.1.S1_at // Ta.6217.1.S1_at // Ta.1574.1.S1_s_at // Ta.5246.3.S1_at // Ta.6101.2.S1_a_at // Ta.3385.1.A1_at
GO:0006576	P	cellular biogenic amine metabolic process	6	625	210	34647	0.19	1	// Ta.1842.1.S1_a_at // Ta.16498.2.S1_a_at // Ta.10089.2.S1_a_at // Ta.10089.1.S1_x_at // Ta.5439.3.S1_a_at // Ta.6247.3.S1_x_at
GO:0007242	P	intracellular signaling cascade	7	625	456	34647	0.71	1	// Ta.3263.3.S1_a_at // Ta.24561.1.S1_at // TaAffx.59357.1.S1_at // Ta.6350.2.S1_x_at // Ta.7205.2.S1_a_at // Ta.6350.2.S1_a_at // Ta.7619.1.S1_at
GO:0033554	P	cellular response to stress	6	625	199	34647	0.16	1	// Ta.24561.1.S1_at // Ta.16498.2.S1_a_at // Ta.878.1.S1_at // Ta.6217.1.S1_at // Ta.7619.1.S1_at // Ta.22564.2.S1_x_at
GO:0009725	P	response to hormone stimulus	5	625	396	34647	0.84	1	// Ta.6350.2.S1_a_at // Ta.7205.2.S1_a_at // Ta.6350.2.S1_x_at // Ta.22817.4.S1_at // Ta.4273.1.S1_at
GO:0019320	P	hexose catabolic process	9	625	311	34647	0.12	1	// Ta.9756.1.S1_a_at // Ta.9557.2.S1_a_at // Ta.23411.1.S1_at // Ta.28890.1.A1_s_at // TaAffx.78956.1.S1_at // Ta.9557.2.S1_x_at // Ta.6689.3.S1_a_at // Ta.1039.1.S1_at // Ta.4782.3.S1_x_at
GO:0051252	P	regulation of RNA metabolic process	10	625	658	34647	0.75	1	// Ta.22598.1.S1_s_at // Ta.11880.1.S1_at // Ta.23670.1.S1_at // Ta.26907.1.S1_at // TaAffx.78911.1.S1_at // Ta.24561.1.S1_at // Ta.6460.1.S1_s_at // Ta.2300.1.S1_a_at // Ta.6460.1.S1_at // TaAffx.83543.1.S1_at
GO:0034645	P	cellular macromolecule biosynthetic process	42	625	2552	34647	0.75	1	// TaAffx.78911.1.S1_at // Ta.24114.13.S1_at // Ta.1988.1.S1_x_at // Ta.6256.3.S1_a_at // Ta.2429.2.S1_x_at // Ta.9535.1.S1_at // Ta.1309.1.S1_a_at // Ta.29565.1.S1_at // Ta.22598.1.S1_s_at // Ta.23670.1.S1_at // Ta.14440.1.S1_at // TaAffx.129824.3.A1_at // Ta.1698.1.S1_at // Ta.3100.1.S1_x_at // Ta.5439.3.S1_x_at // Ta.6256.1.S1_at // Ta.7282.1.S1_at // Ta.2429.2.S1_a_at // Ta.614.2.S1_at // Ta.…
GO:0042398	P	cellular amino acid derivative biosynthetic process	6	625	322	34647	0.53	1	// Ta.9529.2.A1_a_at // Ta.4632.1.S1_at // Ta.24561.1.S1_at // Ta.19429.1.S1_a_at // Ta.5439.3.S1_a_at // Ta.19429.3.S1_a_at
GO:0006804	P	peroxidase reaction	7	625	238	34647	0.15	1	// Ta.9451.1.S1_x_at // Ta.9451.2.S1_x_at // Ta.16498.2.S1_a_at // Ta.21505.1.S1_at // Ta.9679.1.A1_at // Ta.7816.1.A1_at // Ta.22564.2.S1_x_at
GO:0050789	P	regulation of biological process	41	625	2691	34647	0.89	1	// Ta.11880.1.S1_at // Ta.21337.3.S1_a_at // Ta.26907.1.S1_at // TaAffx.78911.1.S1_at // Ta.7951.2.S1_a_at // Ta.6350.2.S1_x_at // Ta.21337.2.S1_a_at // Ta.192.1.S1_at // Ta.22598.1.S1_s_at // Ta.3263.3.S1_a_at // Ta.23670.1.S1_at // TaAffx.59357.1.S1_at // TaAffx.31365.1.S1_s_at // Ta.5439.3.S1_x_at // Ta.7205.2.S1_a_at // Ta.6256.1.S1_at // Ta.1071.1.S1_at // Ta.6460.1.S1_at // Ta.6350.2.S1_a_a…
GO:0009605	P	response to external stimulus	6	625	257	34647	0.32	1	// Ta.24561.1.S1_at // TaAffx.90316.1.S1_at // Ta.9742.2.A1_a_at // Ta.27752.1.S1_x_at // Ta.6217.1.S1_at // Ta.27752.1.S1_at
GO:0044260	P	cellular macromolecule metabolic process	110	625	5574	34647	0.17	1	// TaAffx.128682.1.S1_x_at // TaAffx.78911.1.S1_at // TaAffx.24586.1.S1_at // TaAffx.12595.1.S1_at // Ta.14566.1.S1_x_at // Ta.29565.1.S1_at // TaAffx.7188.1.S1_at // Ta.25179.1.S1_at // Ta.14119.2.S1_a_at // Ta.3100.1.S1_x_at // Ta.9718.1.S1_at // Ta.7282.1.S1_at // Ta.7205.2.S1_a_at // TaAffx.128682.1.S1_at // TaAffx.123697.1.S1_at // Ta.6460.1.S1_at // TaAffx.56160.1.S1_at // Ta.1842.1.S1_a_at…
GO:0006568	P	tryptophan metabolic process	5	625	159	34647	0.17	1	// Ta.5439.3.S1_a_at // Ta.10089.2.S1_a_at // Ta.16498.2.S1_a_at // Ta.10089.1.S1_x_at // Ta.6247.3.S1_x_at
GO:0065007	P	biological regulation	45	625	2908	34647	0.87	1	// Ta.11880.1.S1_at // Ta.21337.3.S1_a_at // Ta.26907.1.S1_at // TaAffx.78911.1.S1_at // Ta.10462.2.S1_at // Ta.6350.2.S1_x_at // Ta.5246.3.S1_at // Ta.21337.2.S1_a_at // Ta.192.1.S1_at // Ta.22598.1.S1_s_at // Ta.3263.3.S1_a_at // Ta.23670.1.S1_at // TaAffx.59357.1.S1_at // TaAffx.31365.1.S1_s_at // Ta.5439.3.S1_x_at // Ta.7205.2.S1_a_at // Ta.6256.1.S1_at // Ta.1071.1.S1_at // Ta.7619.1.S1_at /…
GO:0065009	P	regulation of molecular function	5	625	134	34647	0.1	1	// Ta.6350.2.S1_a_at // TaAffx.31365.1.S1_s_at // Ta.6350.2.S1_x_at // Ta.2441.1.S1_at // Ta.6217.1.S1_at
GO:0044264	P	cellular polysaccharide metabolic process	9	625	358	34647	0.21	1	// Ta.3.1.S1_at // TaAffx.24586.1.S1_at // Ta.3475.1.A1_at // Ta.1988.2.S1_x_at // Ta.1988.1.S1_x_at // Ta.11120.2.S1_x_at // Ta.11120.3.S1_x_at // Ta.11120.1.S1_x_at // Ta.225.1.S1_at
GO:0009309	P	amine biosynthetic process	8	625	361	34647	0.33	1	// Ta.5553.3.S1_a_at // Ta.5553.3.S1_x_at // Ta.9529.2.A1_a_at // Ta.12434.1.S1_at // Ta.4812.1.S1_at // Ta.5439.3.S1_a_at // Ta.4392.1.A1_at // Ta.4392.2.S1_at
GO:0050793	P	regulation of developmental process	5	625	181	34647	0.24	1	// Ta.9175.2.S1_a_at // Ta.1574.1.S1_s_at // TaAffx.31365.1.S1_s_at // Ta.9175.1.S1_at // Ta.14588.3.S1_x_at
GO:0006811	P	ion transport	10	625	563	34647	0.56	1	// Ta.17713.1.S1_at // Ta.3686.1.S1_at // Ta.6350.2.S1_x_at // Ta.6350.2.S1_a_at // Ta.9394.1.S1_at // TaAffx.31448.1.S1_at // Ta.1574.1.S1_s_at // Ta.21711.1.S1_at // Ta.17713.1.S1_x_at // Ta.10218.1.S1_at
GO:0006810	P	transport	45	625	2243	34647	0.25	1	// Ta.21337.3.S1_a_at // Ta.5493.1.S1_s_at // TaAffx.114677.1.S1_at // Ta.1082.1.S1_x_at // Ta.7951.2.S1_a_at // Ta.5766.1.S1_at // TaAffx.6598.2.S1_s_at // Ta.19204.1.S1_at // Ta.28139.2.S1_x_at // TaAffx.109477.1.S1_at // TaAffx.98061.1.S1_s_at // Ta.17713.1.S1_x_at // Ta.5246.3.S1_at // Ta.5493.1.S1_at // Ta.14440.1.S1_at // Ta.28209.3.S1_x_at // Ta.24768.1.A1_x_at // Ta.1071.1.S1_at // TaAffx…
GO:0009889	P	regulation of biosynthetic process	12	625	1243	34647	0.99	1	// Ta.22598.1.S1_s_at // Ta.23670.1.S1_at // TaAffx.78911.1.S1_at // Ta.6460.1.S1_s_at // Ta.6460.1.S1_at // Ta.2300.1.S1_a_at // Ta.6256.3.S1_a_at // Ta.3633.3.S1_at // Ta.6256.1.S1_at // Ta.9068.1.S1_at // Ta.6217.1.S1_at // TaAffx.83543.1.S1_at
GO:0006586	P	indolalkylamine metabolic process	5	625	159	34647	0.17	1	// Ta.5439.3.S1_a_at // Ta.10089.2.S1_a_at // Ta.16498.2.S1_a_at // Ta.10089.1.S1_x_at // Ta.6247.3.S1_x_at
GO:0043412	P	macromolecule modification	31	625	1551	34647	0.31	1	// Ta.11880.1.S1_at // Ta.7081.1.S1_at // TaAffx.120086.1.S1_at // Ta.10462.2.S1_at // Ta.6350.2.S1_x_at // TaAffx.12595.1.S1_at // Ta.1309.1.S1_a_at // Ta.17648.1.S1_x_at // TaAffx.83835.1.S1_at // Ta.29624.1.S1_at // Ta.14119.2.S1_a_at // Ta.21926.1.S1_x_at // Ta.9718.1.S1_at // Ta.7205.2.S1_a_at // TaAffx.105963.1.S1_at // Ta.7752.1.S1_x_at // Ta.10544.1.S1_at // TaAffx.83543.1.S1_at // Ta.176…
GO:0042434	P	indole derivative metabolic process	5	625	161	34647	0.17	1	// Ta.5439.3.S1_a_at // Ta.10089.2.S1_a_at // Ta.16498.2.S1_a_at // Ta.10089.1.S1_x_at // Ta.6247.3.S1_x_at
GO:0051234	P	establishment of localization	45	625	2248	34647	0.26	1	// Ta.21337.3.S1_a_at // Ta.5493.1.S1_s_at // TaAffx.114677.1.S1_at // Ta.1082.1.S1_x_at // Ta.7951.2.S1_a_at // Ta.5766.1.S1_at // TaAffx.6598.2.S1_s_at // Ta.19204.1.S1_at // Ta.28139.2.S1_x_at // TaAffx.109477.1.S1_at // TaAffx.98061.1.S1_s_at // Ta.17713.1.S1_x_at // Ta.5246.3.S1_at // Ta.5493.1.S1_at // Ta.14440.1.S1_at // Ta.28209.3.S1_x_at // Ta.24768.1.A1_x_at // Ta.1071.1.S1_at // TaAffx…
GO:0042430	P	indole and derivative metabolic process	5	625	166	34647	0.19	1	// Ta.5439.3.S1_a_at // Ta.10089.2.S1_a_at // Ta.16498.2.S1_a_at // Ta.10089.1.S1_x_at // Ta.6247.3.S1_x_at
GO:0016070	P	RNA metabolic process	23	625	1126	34647	0.3	1	// Ta.11880.1.S1_at // Ta.21926.1.S1_x_at // Ta.26907.1.S1_at // TaAffx.78911.1.S1_at // Ta.14566.1.S1_x_at // TaAffx.7188.1.S1_at // Ta.22598.1.S1_s_at // Ta.23670.1.S1_at // TaAffx.129824.3.A1_at // Ta.30660.2.A1_a_at // Ta.5439.3.S1_x_at // Ta.5439.3.S1_a_at // Ta.6460.1.S1_at // TaAffx.83543.1.S1_at // Ta.4812.1.S1_at // Ta.6460.1.S1_s_at // Ta.2300.1.S1_a_at // TaAffx.106894.1.S1_at // Ta.45…
GO:0008652	P	cellular amino acid biosynthetic process	8	625	319	34647	0.23	1	// Ta.5553.3.S1_a_at // Ta.5553.3.S1_x_at // Ta.9529.2.A1_a_at // Ta.12434.1.S1_at // Ta.4812.1.S1_at // Ta.5439.3.S1_a_at // Ta.4392.1.A1_at // Ta.4392.2.S1_at
GO:0046907	P	intracellular transport	5	625	486	34647	0.94	1	// Ta.5493.1.S1_at // Ta.10997.1.S1_at // Ta.14440.1.S1_at // TaAffx.21600.2.S1_x_at // Ta.19204.1.S1_at
GO:0006355	P	regulation of transcription, DNA-dependent	7	625	583	34647	0.9	1	// Ta.22598.1.S1_s_at // Ta.23670.1.S1_at // TaAffx.78911.1.S1_at // Ta.6460.1.S1_s_at // Ta.2300.1.S1_a_at // Ta.6460.1.S1_at // TaAffx.83543.1.S1_at
GO:0009059	P	macromolecule biosynthetic process	48	625	2733	34647	0.6	1	// Ta.5439.3.S1_x_at // TaAffx.78911.1.S1_at // Ta.1178.3.A1_a_at // Ta.24114.13.S1_at // Ta.1988.1.S1_x_at // Ta.6256.3.S1_a_at // Ta.750.2.A1_a_at // Ta.2429.2.S1_x_at // Ta.6689.3.S1_a_at // Ta.9535.1.S1_at // Ta.1309.1.S1_a_at // Ta.29565.1.S1_at // Ta.22598.1.S1_s_at // Ta.23670.1.S1_at // Ta.14440.1.S1_at // TaAffx.129824.3.A1_at // Ta.1698.1.S1_at // Ta.3100.1.S1_x_at // Ta.6247.3.S1_x_at …
GO:0006350	P	transcription	12	625	1143	34647	0.99	1	// Ta.22598.1.S1_s_at // Ta.23670.1.S1_at // TaAffx.78911.1.S1_at // Ta.6460.1.S1_s_at // TaAffx.129824.3.A1_at // Ta.2300.1.S1_a_at // Ta.7282.1.S1_at // Ta.3633.3.S1_at // Ta.9068.1.S1_at // Ta.6460.1.S1_at // Ta.29565.1.S1_at // TaAffx.83543.1.S1_at
GO:0006351	P	transcription, DNA-dependent	8	625	646	34647	0.9	1	// Ta.22598.1.S1_s_at // Ta.23670.1.S1_at // TaAffx.78911.1.S1_at // Ta.6460.1.S1_s_at // TaAffx.129824.3.A1_at // Ta.2300.1.S1_a_at // Ta.6460.1.S1_at // TaAffx.83543.1.S1_at
GO:0006753	P	nucleoside phosphate metabolic process	7	625	398	34647	0.58	1	// Ta.9756.1.S1_a_at // Ta.23411.1.S1_at // Ta.28890.1.A1_s_at // TaAffx.78956.1.S1_at // TaAffx.133606.1.A1_at // TaAffx.123671.1.S1_s_at // TaAffx.114405.1.S1_at
GO:0016310	P	phosphorylation	20	625	1157	34647	0.61	1	// TaAffx.83835.1.S1_at // Ta.9130.2.S1_at // Ta.4812.1.S1_at // Ta.7752.1.S1_at // Ta.27792.1.S1_at // Ta.7081.1.S1_at // TaAffx.31365.1.S1_s_at // Ta.9130.2.S1_s_at // Ta.29624.1.S1_at // Ta.17648.1.S1_at // Ta.6350.2.S1_x_at // Ta.7205.2.S1_a_at // Ta.7752.1.S1_x_at // Ta.6217.1.S1_at // Ta.6350.2.S1_a_at // Ta.17648.1.S1_x_at // Ta.10544.1.S1_at // Ta.17648.1.S1_s_at // Ta.9130.3.A1_a_at // T…
GO:0043603	P	cellular amide metabolic process	5	625	149	34647	0.14	1	// Ta.9756.1.S1_a_at // Ta.23411.1.S1_at // Ta.28890.1.A1_s_at // TaAffx.78956.1.S1_at // TaAffx.133606.1.A1_at
GO:0009311	P	oligosaccharide metabolic process	9	625	309	34647	0.11	1	// Ta.3.1.S1_at // TaAffx.24586.1.S1_at // Ta.3475.1.A1_at // Ta.1988.2.S1_x_at // Ta.1988.1.S1_x_at // Ta.11120.2.S1_x_at // Ta.11120.3.S1_x_at // Ta.11120.1.S1_x_at // Ta.225.1.S1_at
GO:0009790	P	embryonic development	5	625	223	34647	0.38	1	// Ta.4599.1.S1_at // Ta.5439.3.S1_x_at // Ta.5439.3.S1_a_at // Ta.3005.1.S1_a_at // Ta.6217.1.S1_at
GO:0009416	P	response to light stimulus	6	625	227	34647	0.23	1	// Ta.2441.1.S1_at // Ta.21337.3.S1_a_at // Ta.7951.2.S1_a_at // Ta.21258.3.S1_a_at // Ta.22817.4.S1_at // Ta.21337.2.S1_a_at
GO:0042221	P	response to chemical stimulus	25	625	1218	34647	0.29	1	// Ta.21337.3.S1_a_at // Ta.9451.1.S1_x_at // TaAffx.86222.1.S1_x_at // Ta.16498.2.S1_a_at // Ta.7951.2.S1_a_at // Ta.6350.2.S1_x_at // Ta.10089.1.S1_x_at // Ta.7816.1.A1_at // Ta.21337.2.S1_a_at // Ta.21505.1.S1_at // Ta.7205.2.S1_a_at // Ta.6247.3.S1_x_at // Ta.4273.1.S1_at // Ta.9679.1.A1_at // TaAffx.86222.1.S1_at // Ta.1929.1.S1_at // Ta.22564.2.S1_x_at // Ta.9451.2.S1_x_at // Ta.25477.1.S1_…
GO:0016043	P	cellular component organization	10	625	870	34647	0.95	1	// Ta.1147.2.S1_x_at // Ta.14440.1.S1_at // Ta.2300.1.S1_a_at // TaAffx.113323.1.S1_at // Ta.14051.2.S1_a_at // TaAffx.83543.1.S1_at // Ta.19204.1.S1_at // Ta.6217.1.S1_at // Ta.5793.2.S1_at // Ta.3385.1.A1_at
GO:0009719	P	response to endogenous stimulus	6	625	435	34647	0.8	1	// Ta.24561.1.S1_at // Ta.4273.1.S1_at // Ta.6350.2.S1_x_at // Ta.7205.2.S1_a_at // Ta.22817.4.S1_at // Ta.6350.2.S1_a_at
GO:0006139	P	nucleobase, nucleoside, nucleotide and nucleic acid metabolic process	47	625	2724	34647	0.65	1	// Ta.11880.1.S1_at // Ta.5439.3.S1_x_at // TaAffx.128682.1.S1_x_at // TaAffx.78911.1.S1_at // TaAffx.120086.1.S1_at // TaAffx.12595.1.S1_at // Ta.26907.1.S1_at // Ta.14566.1.S1_x_at // Ta.29565.1.S1_at // TaAffx.7188.1.S1_at // Ta.22598.1.S1_s_at // Ta.23670.1.S1_at // TaAffx.128682.1.S1_at // TaAffx.129824.3.A1_at // Ta.30660.2.A1_a_at // Ta.21926.1.S1_x_at // Ta.7282.1.S1_at // Ta.27265.1.S1_x…
GO:0005982	P	starch metabolic process	9	625	308	34647	0.11	1	// Ta.3.1.S1_at // TaAffx.24586.1.S1_at // Ta.3475.1.A1_at // Ta.1988.2.S1_x_at // Ta.1988.1.S1_x_at // Ta.11120.2.S1_x_at // Ta.11120.3.S1_x_at // Ta.11120.1.S1_x_at // Ta.225.1.S1_at
GO:0005984	P	disaccharide metabolic process	9	625	308	34647	0.11	1	// Ta.3.1.S1_at // TaAffx.24586.1.S1_at // Ta.3475.1.A1_at // Ta.1988.2.S1_x_at // Ta.1988.1.S1_x_at // Ta.11120.2.S1_x_at // Ta.11120.3.S1_x_at // Ta.11120.1.S1_x_at // Ta.225.1.S1_at
GO:0005985	P	sucrose metabolic process	9	625	298	34647	0.098	1	// Ta.3.1.S1_at // TaAffx.24586.1.S1_at // Ta.3475.1.A1_at // Ta.1988.2.S1_x_at // Ta.1988.1.S1_x_at // Ta.11120.2.S1_x_at // Ta.11120.3.S1_x_at // Ta.11120.1.S1_x_at // Ta.225.1.S1_at
GO:0009057	P	macromolecule catabolic process	27	625	1406	34647	0.4	1	// Ta.29794.1.A1_x_at // TaAffx.128682.1.S1_x_at // Ta.6689.3.S1_a_at // TaAffx.50916.1.S1_at // Ta.1039.1.S1_at // Ta.14566.1.S1_x_at // Ta.24199.3.S1_x_at // TaAffx.7188.1.S1_at // Ta.9557.2.S1_a_at // TaAffx.106894.1.S1_at // TaAffx.128682.1.S1_at // Ta.13818.1.S1_at // Ta.24199.1.S1_at // Ta.1200.1.S1_at // Ta.12406.1.S1_at // Ta.8338.2.S1_a_at // Ta.3.1.S1_at // Ta.1929.1.S1_at // Ta.9756.1.…
GO:0022613	P	ribonucleoprotein complex biogenesis	17	625	745	34647	0.2	1	// Ta.14440.1.S1_at // Ta.28888.3.S1_a_at // TaAffx.128896.23.S1_at // Ta.20582.3.S1_a_at // Ta.1698.1.S1_at // Ta.3100.1.S1_x_at // Ta.21926.1.S1_x_at // Ta.2429.2.S1_a_at // Ta.24114.13.S1_at // Ta.614.2.S1_at // Ta.2429.3.S1_x_at // Ta.9535.1.S1_at // Ta.13366.2.S1_x_at // Ta.2429.2.S1_x_at // Ta.3100.1.S1_a_at // Ta.21926.1.S1_a_at // TaAffx.129824.3.A1_at
GO:0006508	P	proteolysis	22	625	916	34647	0.11	1	// Ta.29794.1.A1_x_at // Ta.13774.1.S1_at // Ta.3700.1.A1_at // Ta.2555.1.S1_at // TaAffx.50916.1.S1_at // Ta.20554.1.S1_at // Ta.2421.1.S1_a_at // Ta.13818.1.S1_at // Ta.191.1.S1_at // Ta.12406.1.S1_at // Ta.2059.2.S1_a_at // Ta.6431.1.S1_a_at // Ta.8338.2.S1_a_at // TaAffx.42772.1.A1_at // Ta.22672.1.S1_at // TaAffx.19352.2.S1_at // Ta.21791.1.S1_at // Ta.3993.1.S1_at // TaAffx.5891.3.A1_s_at /…
GO:0051641	P	cellular localization	6	625	549	34647	0.93	1	// Ta.5493.1.S1_at // Ta.14440.1.S1_at // TaAffx.21600.2.S1_x_at // Ta.10997.1.S1_at // Ta.19204.1.S1_at // Ta.6079.3.S1_at
GO:0032502	P	developmental process	16	625	1082	34647	0.82	1	// Ta.4599.1.S1_at // TaAffx.31365.1.S1_s_at // Ta.5439.3.S1_x_at // Ta.13774.1.S1_at // Ta.9175.2.S1_a_at // Ta.9175.1.S1_at // TaAffx.123671.1.S1_s_at // TaAffx.114405.1.S1_at // Ta.5439.3.S1_a_at // Ta.2728.2.S1_a_at // Ta.9742.3.S1_x_at // Ta.6217.1.S1_at // Ta.1574.1.S1_s_at // Ta.14588.3.S1_x_at // Ta.3005.1.S1_a_at // Ta.3385.1.A1_at
GO:0044042	P	glucan metabolic process	9	625	352	34647	0.19	1	// Ta.3.1.S1_at // TaAffx.24586.1.S1_at // Ta.3475.1.A1_at // Ta.1988.2.S1_x_at // Ta.1988.1.S1_x_at // Ta.11120.2.S1_x_at // Ta.11120.3.S1_x_at // Ta.11120.1.S1_x_at // Ta.225.1.S1_at
GO:0032501	P	multicellular organismal process	17	625	989	34647	0.61	1	// Ta.4599.1.S1_at // Ta.5439.3.S1_x_at // TaAffx.31365.1.S1_s_at // Ta.22715.1.S1_s_at // Ta.13774.1.S1_at // Ta.9175.2.S1_a_at // Ta.9175.1.S1_at // TaAffx.123671.1.S1_s_at // TaAffx.114405.1.S1_at // Ta.5439.3.S1_a_at // Ta.2728.2.S1_a_at // Ta.9742.3.S1_x_at // Ta.6217.1.S1_at // Ta.1574.1.S1_s_at // Ta.14588.3.S1_x_at // Ta.3005.1.S1_a_at // Ta.3385.1.A1_at
GO:0009628	P	response to abiotic stimulus	13	625	617	34647	0.33	1	// Ta.2441.1.S1_at // Ta.21337.3.S1_a_at // Ta.7951.2.S1_a_at // Ta.21258.3.S1_a_at // Ta.25404.1.S1_at // Ta.12337.1.S1_at // Ta.1039.1.S1_at // Ta.22817.4.S1_at // Ta.6217.1.S1_at // Ta.1309.1.S1_a_at // Ta.21337.2.S1_a_at // TaAffx.56160.1.S1_at // Ta.7619.1.S1_at
GO:0043687	P	post-translational protein modification	22	625	1291	34647	0.64	1	// Ta.11880.1.S1_at // Ta.10462.2.S1_at // Ta.6350.2.S1_x_at // Ta.7081.1.S1_at // Ta.17648.1.S1_x_at // TaAffx.83835.1.S1_at // Ta.29624.1.S1_at // Ta.9718.1.S1_at // Ta.7205.2.S1_a_at // Ta.7752.1.S1_x_at // Ta.6350.2.S1_a_at // Ta.10544.1.S1_at // TaAffx.83543.1.S1_at // Ta.17648.1.S1_s_at // Ta.27792.1.S1_at // Ta.17648.1.S1_at // Ta.9175.2.S1_a_at // Ta.9175.1.S1_at // TaAffx.142789.1.S1_at …
GO:0044275	P	cellular carbohydrate catabolic process	9	625	326	34647	0.14	1	// Ta.9756.1.S1_a_at // Ta.9557.2.S1_a_at // Ta.23411.1.S1_at // Ta.28890.1.A1_s_at // TaAffx.78956.1.S1_at // Ta.9557.2.S1_x_at // Ta.6689.3.S1_a_at // Ta.1039.1.S1_at // Ta.4782.3.S1_x_at
GO:0055086	P	nucleobase, nucleoside and nucleotide metabolic process	11	625	532	34647	0.37	1	// Ta.9756.1.S1_a_at // Ta.23411.1.S1_at // Ta.28890.1.A1_s_at // TaAffx.78956.1.S1_at // TaAffx.129824.3.A1_at // TaAffx.133606.1.A1_at // Ta.27265.1.S1_x_at // TaAffx.123671.1.S1_s_at // TaAffx.114405.1.S1_at // Ta.2534.1.S1_at // Ta.5480.1.S1_x_at
GO:0010154	P	fruit development	5	625	148	34647	0.14	1	// Ta.4599.1.S1_at // TaAffx.123671.1.S1_s_at // TaAffx.114405.1.S1_at // Ta.2728.2.S1_a_at // Ta.3005.1.S1_a_at
GO:0045449	P	regulation of transcription	9	625	1050	34647	1	1	// Ta.22598.1.S1_s_at // Ta.23670.1.S1_at // TaAffx.78911.1.S1_at // Ta.6460.1.S1_s_at // Ta.2300.1.S1_a_at // Ta.3633.3.S1_at // Ta.9068.1.S1_at // Ta.6460.1.S1_at // TaAffx.83543.1.S1_at
GO:0006007	P	glucose catabolic process	9	625	310	34647	0.12	1	// Ta.9756.1.S1_a_at // Ta.9557.2.S1_a_at // Ta.23411.1.S1_at // Ta.28890.1.A1_s_at // TaAffx.78956.1.S1_at // Ta.9557.2.S1_x_at // Ta.6689.3.S1_a_at // Ta.1039.1.S1_at // Ta.4782.3.S1_x_at
GO:0015031	P	protein transport	5	625	538	34647	0.96	1	// Ta.5493.1.S1_at // Ta.2133.1.S1_at // TaAffx.98061.1.S1_s_at // Ta.14440.1.S1_at // Ta.19204.1.S1_at
GO:0046365	P	monosaccharide catabolic process	9	625	342	34647	0.17	1	// Ta.9756.1.S1_a_at // Ta.9557.2.S1_a_at // Ta.23411.1.S1_at // Ta.28890.1.A1_s_at // TaAffx.78956.1.S1_at // Ta.9557.2.S1_x_at // Ta.6689.3.S1_a_at // Ta.1039.1.S1_at // Ta.4782.3.S1_x_at
GO:0031326	P	regulation of cellular biosynthetic process	11	625	1243	34647	1	1	// Ta.22598.1.S1_s_at // Ta.23670.1.S1_at // TaAffx.78911.1.S1_at // Ta.6460.1.S1_s_at // Ta.2300.1.S1_a_at // Ta.6256.3.S1_a_at // Ta.3633.3.S1_at // Ta.6256.1.S1_at // Ta.9068.1.S1_at // Ta.6460.1.S1_at // TaAffx.83543.1.S1_at
GO:0031323	P	regulation of cellular metabolic process	17	625	1416	34647	0.97	1	// Ta.22598.1.S1_s_at // Ta.11880.1.S1_at // Ta.23670.1.S1_at // Ta.26907.1.S1_at // TaAffx.78911.1.S1_at // Ta.24561.1.S1_at // Ta.6460.1.S1_s_at // TaAffx.31365.1.S1_s_at // Ta.6460.1.S1_at // Ta.2300.1.S1_a_at // Ta.6256.3.S1_a_at // Ta.3633.3.S1_at // Ta.6256.1.S1_at // Ta.22817.4.S1_at // Ta.9068.1.S1_at // Ta.6217.1.S1_at // TaAffx.83543.1.S1_at
GO:0042592	P	homeostatic process	5	625	232	34647	0.41	1	// Ta.1574.1.S1_s_at // Ta.3686.1.S1_at // Ta.1071.1.S1_at // Ta.1071.1.S1_x_at // Ta.6217.1.S1_at
GO:0006091	P	generation of precursor metabolites and energy	18	625	731	34647	0.12	1	// Ta.9557.2.S1_a_at // Ta.9096.2.S1_x_at // Ta.12190.1.A1_at // Ta.9557.2.S1_x_at // TaAffx.115613.1.S1_at // Ta.9718.1.S1_at // Ta.23970.1.A1_x_at // Ta.9096.1.A1_at // Ta.1039.1.S1_at // Ta.6689.3.S1_a_at // Ta.22817.4.S1_at // Ta.9607.1.A1_a_at // TaAffx.115613.2.S1_s_at // Ta.4782.3.S1_x_at // Ta.23970.1.A1_at // Ta.6101.1.S1_at // Ta.12996.3.A1_a_at // Ta.28890.1.A1_s_at
GO:0007275	P	multicellular organismal development	16	625	920	34647	0.59	1	// Ta.4599.1.S1_at // TaAffx.31365.1.S1_s_at // Ta.5439.3.S1_x_at // Ta.13774.1.S1_at // Ta.9175.2.S1_a_at // Ta.9175.1.S1_at // TaAffx.123671.1.S1_s_at // TaAffx.114405.1.S1_at // Ta.5439.3.S1_a_at // Ta.2728.2.S1_a_at // Ta.9742.3.S1_x_at // Ta.6217.1.S1_at // Ta.1574.1.S1_s_at // Ta.14588.3.S1_x_at // Ta.3005.1.S1_a_at // Ta.3385.1.A1_at
GO:0040007	P	growth	6	625	198	34647	0.16	1	// Ta.1842.1.S1_a_at // Ta.5439.3.S1_x_at // Ta.5439.3.S1_a_at // Ta.6217.1.S1_at // Ta.6101.2.S1_a_at // Ta.3385.1.A1_at
GO:0009314	P	response to radiation	7	625	232	34647	0.13	1	// Ta.2441.1.S1_at // Ta.21337.3.S1_a_at // Ta.7951.2.S1_a_at // Ta.21258.3.S1_a_at // Ta.22817.4.S1_at // Ta.21337.2.S1_a_at // Ta.7619.1.S1_at
GO:0006096	P	glycolysis	6	625	252	34647	0.31	1	// Ta.9557.2.S1_a_at // Ta.28890.1.A1_s_at // Ta.9557.2.S1_x_at // Ta.6689.3.S1_a_at // Ta.1039.1.S1_at // Ta.4782.3.S1_x_at
GO:0010467	P	gene expression	42	625	2492	34647	0.7	1	// Ta.11880.1.S1_at // Ta.5439.3.S1_x_at // TaAffx.78911.1.S1_at // Ta.24114.13.S1_at // Ta.6256.3.S1_a_at // Ta.9535.1.S1_at // Ta.2429.2.S1_x_at // Ta.14566.1.S1_x_at // Ta.29565.1.S1_at // Ta.22598.1.S1_s_at // Ta.23670.1.S1_at // Ta.14440.1.S1_at // TaAffx.129824.3.A1_at // Ta.1698.1.S1_at // Ta.3100.1.S1_x_at // Ta.21926.1.S1_x_at // Ta.6256.1.S1_at // Ta.7282.1.S1_at // Ta.2429.2.S1_a_at //…
GO:0010556	P	regulation of macromolecule biosynthetic process	11	625	1233	34647	1	1	// Ta.22598.1.S1_s_at // Ta.23670.1.S1_at // TaAffx.78911.1.S1_at // Ta.6460.1.S1_s_at // Ta.2300.1.S1_a_at // Ta.6256.3.S1_a_at // Ta.3633.3.S1_at // Ta.6256.1.S1_at // Ta.9068.1.S1_at // Ta.6460.1.S1_at // TaAffx.83543.1.S1_at
GO:0010468	P	regulation of gene expression	12	625	1296	34647	1	1	// Ta.22598.1.S1_s_at // Ta.23670.1.S1_at // TaAffx.78911.1.S1_at // Ta.6460.1.S1_s_at // Ta.2300.1.S1_a_at // Ta.6256.3.S1_a_at // Ta.3633.3.S1_at // Ta.6256.1.S1_at // Ta.9068.1.S1_at // Ta.6460.1.S1_at // Ta.8426.2.S1_at // TaAffx.83543.1.S1_at
GO:0006468	P	protein amino acid phosphorylation	14	625	809	34647	0.6	1	// TaAffx.83835.1.S1_at // Ta.17648.1.S1_s_at // Ta.7752.1.S1_at // Ta.27792.1.S1_at // Ta.29624.1.S1_at // Ta.17648.1.S1_at // Ta.6350.2.S1_x_at // Ta.7205.2.S1_a_at // Ta.7752.1.S1_x_at // Ta.7081.1.S1_at // Ta.6350.2.S1_a_at // Ta.17648.1.S1_x_at // Ta.10544.1.S1_at // Ta.6350.3.S1_a_at
GO:0046164	P	alcohol catabolic process	9	625	346	34647	0.18	1	// Ta.9756.1.S1_a_at // Ta.9557.2.S1_a_at // Ta.23411.1.S1_at // Ta.28890.1.A1_s_at // TaAffx.78956.1.S1_at // Ta.9557.2.S1_x_at // Ta.6689.3.S1_a_at // Ta.1039.1.S1_at // Ta.4782.3.S1_x_at
GO:0044267	P	cellular protein metabolic process	64	625	3002	34647	0.096	1	// Ta.11880.1.S1_at // Ta.24114.13.S1_at // TaAffx.120096.1.S1_at // Ta.7081.1.S1_at // Ta.10462.2.S1_at // Ta.6256.3.S1_a_at // Ta.6350.2.S1_x_at // Ta.1309.1.S1_a_at // TaAffx.50916.1.S1_at // Ta.6047.1.S1_at // Ta.9535.1.S1_at // Ta.2429.2.S1_x_at // Ta.1842.1.S1_a_at // TaAffx.83835.1.S1_at // Ta.7752.1.S1_at // Ta.14440.1.S1_at // Ta.25179.1.S1_at // Ta.29624.1.S1_at // TaAffx.129824.3.A1_at…
GO:0019219	P	regulation of nucleobase, nucleoside, nucleotide and nucleic acid metabolic process	12	625	1141	34647	0.98	1	// Ta.22598.1.S1_s_at // Ta.11880.1.S1_at // Ta.23670.1.S1_at // Ta.26907.1.S1_at // TaAffx.78911.1.S1_at // Ta.24561.1.S1_at // Ta.6460.1.S1_s_at // Ta.2300.1.S1_a_at // Ta.3633.3.S1_at // Ta.9068.1.S1_at // Ta.6460.1.S1_at // TaAffx.83543.1.S1_at
GO:0006464	P	protein modification process	26	625	1480	34647	0.58	1	// Ta.11880.1.S1_at // Ta.10462.2.S1_at // Ta.6350.2.S1_x_at // Ta.7081.1.S1_at // Ta.1309.1.S1_a_at // Ta.17648.1.S1_x_at // TaAffx.83835.1.S1_at // Ta.29624.1.S1_at // Ta.14119.2.S1_a_at // Ta.9718.1.S1_at // Ta.7205.2.S1_a_at // Ta.7752.1.S1_x_at // Ta.10544.1.S1_at // TaAffx.83543.1.S1_at // Ta.17648.1.S1_s_at // Ta.1842.1.S1_a_at // Ta.27792.1.S1_at // Ta.14524.2.S1_a_at // Ta.17648.1.S1_at …
GO:0009117	P	nucleotide metabolic process	7	625	398	34647	0.58	1	// Ta.9756.1.S1_a_at // Ta.23411.1.S1_at // Ta.28890.1.A1_s_at // TaAffx.78956.1.S1_at // TaAffx.133606.1.A1_at // TaAffx.123671.1.S1_s_at // TaAffx.114405.1.S1_at
GO:0051171	P	regulation of nitrogen compound metabolic process	12	625	1151	34647	0.99	1	// Ta.22598.1.S1_s_at // Ta.11880.1.S1_at // Ta.23670.1.S1_at // Ta.26907.1.S1_at // TaAffx.78911.1.S1_at // Ta.24561.1.S1_at // Ta.6460.1.S1_s_at // Ta.2300.1.S1_a_at // Ta.3633.3.S1_at // Ta.9068.1.S1_at // Ta.6460.1.S1_at // TaAffx.83543.1.S1_at
GO:0051649	P	establishment of localization in cell	6	625	529	34647	0.91	1	// Ta.5493.1.S1_at // Ta.14440.1.S1_at // TaAffx.21600.2.S1_x_at // Ta.10997.1.S1_at // Ta.19204.1.S1_at // Ta.6079.3.S1_at
GO:0051179	P	localization	45	625	2277	34647	0.29	1	// Ta.21337.3.S1_a_at // Ta.5493.1.S1_s_at // TaAffx.114677.1.S1_at // Ta.1082.1.S1_x_at // Ta.7951.2.S1_a_at // Ta.5766.1.S1_at // TaAffx.6598.2.S1_s_at // Ta.19204.1.S1_at // Ta.28139.2.S1_x_at // TaAffx.109477.1.S1_at // TaAffx.98061.1.S1_s_at // Ta.17713.1.S1_x_at // Ta.5246.3.S1_at // Ta.5493.1.S1_at // Ta.14440.1.S1_at // Ta.28209.3.S1_x_at // Ta.24768.1.A1_x_at // Ta.1071.1.S1_at // TaAffx…
GO:0006996	P	organelle organization	6	625	530	34647	0.91	1	// Ta.2300.1.S1_a_at // TaAffx.113323.1.S1_at // Ta.14051.2.S1_a_at // Ta.6217.1.S1_at // Ta.5793.2.S1_at // TaAffx.83543.1.S1_at
GO:0006558	P	L-phenylalanine metabolic process	5	625	132	34647	0.097	1	// TaAffx.86222.1.S1_at // Ta.10089.2.S1_a_at // TaAffx.86222.1.S1_x_at // Ta.10089.1.S1_x_at // Ta.5439.3.S1_a_at
GO:0048856	P	anatomical structure development	13	625	811	34647	0.7	1	// Ta.4599.1.S1_at // TaAffx.31365.1.S1_s_at // Ta.9175.2.S1_a_at // Ta.9175.1.S1_at // TaAffx.123671.1.S1_s_at // TaAffx.114405.1.S1_at // Ta.2728.2.S1_a_at // Ta.9742.3.S1_x_at // Ta.6217.1.S1_at // Ta.1574.1.S1_s_at // Ta.14588.3.S1_x_at // Ta.3005.1.S1_a_at // Ta.3385.1.A1_at
GO:0006796	P	phosphate metabolic process	24	625	1330	34647	0.53	1	// Ta.11880.1.S1_at // Ta.10462.2.S1_at // Ta.6350.2.S1_x_at // Ta.7081.1.S1_at // Ta.17648.1.S1_x_at // Ta.9130.3.A1_a_at // TaAffx.83835.1.S1_at // Ta.29624.1.S1_at // TaAffx.31365.1.S1_s_at // Ta.9130.2.S1_s_at // Ta.7205.2.S1_a_at // Ta.7752.1.S1_x_at // Ta.9130.2.S1_at // Ta.10544.1.S1_at // Ta.17648.1.S1_s_at // Ta.4812.1.S1_at // Ta.27792.1.S1_at // Ta.17648.1.S1_at // Ta.9175.2.S1_a_at //…
GO:0044085	P	cellular component biogenesis	20	625	1111	34647	0.54	1	// Ta.1147.2.S1_x_at // Ta.1698.1.S1_at // Ta.14440.1.S1_at // Ta.28888.3.S1_a_at // TaAffx.128896.23.S1_at // Ta.20582.3.S1_a_at // Ta.5793.2.S1_at // Ta.3100.1.S1_x_at // Ta.21926.1.S1_x_at // Ta.9535.1.S1_at // Ta.2429.2.S1_a_at // Ta.24114.13.S1_at // Ta.614.2.S1_at // Ta.2429.3.S1_x_at // Ta.19204.1.S1_at // Ta.13366.2.S1_x_at // Ta.2429.2.S1_x_at // Ta.3100.1.S1_a_at // Ta.21926.1.S1_a_at /…
GO:0006793	P	phosphorus metabolic process	24	625	1332	34647	0.53	1	// Ta.11880.1.S1_at // Ta.10462.2.S1_at // Ta.6350.2.S1_x_at // Ta.7081.1.S1_at // Ta.17648.1.S1_x_at // Ta.9130.3.A1_a_at // TaAffx.83835.1.S1_at // Ta.29624.1.S1_at // TaAffx.31365.1.S1_s_at // Ta.9130.2.S1_s_at // Ta.7205.2.S1_a_at // Ta.7752.1.S1_x_at // Ta.9130.2.S1_at // Ta.10544.1.S1_at // Ta.17648.1.S1_s_at // Ta.4812.1.S1_at // Ta.27792.1.S1_at // Ta.17648.1.S1_at // Ta.9175.2.S1_a_at //…
GO:0006259	P	DNA metabolic process	10	625	625	34647	0.69	1	// Ta.22929.1.S1_at // TaAffx.128682.1.S1_x_at // Ta.22929.2.S1_s_at // Ta.878.1.S1_at // TaAffx.120086.1.S1_at // TaAffx.128682.1.S1_at // TaAffx.105963.1.S1_at // Ta.6217.1.S1_at // TaAffx.12595.1.S1_at // Ta.7619.1.S1_at
GO:0006412	P	translation	25	625	1053	34647	0.11	1	// Ta.24114.13.S1_at // Ta.6256.3.S1_a_at // Ta.3100.1.S1_a_at // Ta.2429.2.S1_x_at // Ta.14440.1.S1_at // TaAffx.129824.3.A1_at // Ta.1698.1.S1_at // Ta.3100.1.S1_x_at // Ta.5439.3.S1_x_at // Ta.614.2.S1_at // Ta.2429.2.S1_a_at // Ta.6256.1.S1_at // Ta.5439.3.S1_a_at // TaAffx.128896.23.S1_at // Ta.4812.1.S1_at // Ta.4599.1.S1_at // Ta.2429.3.S1_x_at // Ta.13366.2.S1_x_at // Ta.9535.1.S1_at // T…
GO:0006396	P	RNA processing	5	625	275	34647	0.55	1	// Ta.11880.1.S1_at // Ta.21926.1.S1_x_at // Ta.4166.1.S1_at // Ta.14566.1.S1_x_at // Ta.21926.1.S1_a_at
GO:0019362	P	pyridine nucleotide metabolic process	5	625	141	34647	0.12	1	// Ta.9756.1.S1_a_at // Ta.23411.1.S1_at // Ta.28890.1.A1_s_at // TaAffx.78956.1.S1_at // TaAffx.133606.1.A1_at
GO:0003824	F	catalytic activity	237	625	10307	34647	8.9e-06	0.0051	// Ta.9451.1.S1_x_at // TaAffx.128682.1.S1_x_at // TaAffx.24586.1.S1_at // Ta.1229.1.S1_at // Ta.17752.1.S1_at // Ta.21337.3.S1_a_at // Ta.24789.1.S1_x_at // Ta.1601.2.S1_a_at // Ta.23763.1.S1_at // Ta.14483.1.S1_x_at // Ta.20554.1.S1_at // Ta.1601.1.S1_at // Ta.24199.3.S1_x_at // Ta.8664.1.A1_at // Ta.14522.3.A1_x_at // Ta.20757.1.S1_at // Ta.2421.1.S1_a_at // Ta.14119.2.S1_a_at // Ta.21505.1.S1…
GO:0016638	F	oxidoreductase activity, acting on the CH-NH2 group of donors	5	625	22	34647	0.0001	0.019	// Ta.5091.3.S1_x_at // Ta.1870.1.S1_a_at // Ta.1088.1.A1_at // Ta.2304.1.S1_at // Ta.7262.2.S1_at
GO:0016491	F	oxidoreductase activity	60	625	2007	34647	0.00013	0.019	// Ta.9451.1.S1_x_at // TaAffx.86222.1.S1_x_at // Ta.30735.1.S1_at // Ta.16498.2.S1_a_at // Ta.7931.2.S1_x_at // TaAffx.130091.1.S1_at // Ta.24789.1.S1_x_at // Ta.2728.2.S1_a_at // Ta.23763.1.S1_at // Ta.1039.1.S1_at // Ta.7816.1.A1_at // Ta.24768.1.A1_x_at // Ta.12996.3.A1_a_at // Ta.2304.1.S1_at // Ta.9557.2.S1_a_at // Ta.21757.1.A1_at // Ta.5091.3.S1_x_at // Ta.4632.1.S1_at // TaAffx.90316.1.S…
GO:0003723	F	RNA binding	26	625	611	34647	8.7e-05	0.019	// Ta.4864.1.S1_a_at // Ta.26907.1.S1_at // Ta.2079.1.S1_at // Ta.6790.1.A1_at // Ta.6692.3.S1_x_at // Ta.2429.2.S1_x_at // Ta.14566.1.S1_x_at // Ta.6293.2.S1_a_at // Ta.3100.1.S1_x_at // Ta.21926.1.S1_x_at // Ta.6692.3.S1_a_at // Ta.5439.3.S1_a_at // TaAffx.128896.23.S1_at // TaAffx.104181.1.S1_at // Ta.5439.3.S1_x_at // Ta.396.1.S1_at // Ta.3503.2.S1_at // Ta.2429.3.S1_x_at // Ta.13366.2.S1_x_a…
GO:0016165	F	lipoxygenase activity	5	625	29	34647	0.00031	0.035	// Ta.9742.2.A1_a_at // TaAffx.90316.1.S1_at // Ta.9742.3.S1_a_at // Ta.9742.3.S1_x_at // Ta.23763.1.S1_at
GO:0016702	F	oxidoreductase activity, acting on single donors with incorporation of molecular oxygen, incorporation of two atoms of oxygen	7	625	70	34647	0.00044	0.035	// TaAffx.86222.1.S1_x_at // Ta.9742.3.S1_a_at // TaAffx.90316.1.S1_at // Ta.9742.2.A1_a_at // Ta.9742.3.S1_x_at // Ta.23763.1.S1_at // TaAffx.86222.1.S1_at
GO:0051213	F	dioxygenase activity	7	625	70	34647	0.00044	0.035	// TaAffx.86222.1.S1_x_at // Ta.9742.3.S1_a_at // TaAffx.90316.1.S1_at // Ta.9742.2.A1_a_at // Ta.9742.3.S1_x_at // Ta.23763.1.S1_at // TaAffx.86222.1.S1_at
GO:0016701	F	oxidoreductase activity, acting on single donors with incorporation of molecular oxygen	7	625	72	34647	0.00051	0.036	// TaAffx.86222.1.S1_x_at // Ta.9742.3.S1_a_at // TaAffx.90316.1.S1_at // Ta.9742.2.A1_a_at // Ta.9742.3.S1_x_at // Ta.23763.1.S1_at // TaAffx.86222.1.S1_at
GO:0016788	F	hydrolase activity, acting on ester bonds	25	625	699	34647	0.0013	0.085	// Ta.11880.1.S1_at // TaAffx.128682.1.S1_x_at // Ta.6570.1.A1_a_at // Ta.1988.1.S1_x_at // Ta.26907.1.S1_at // TaAffx.124121.1.S1_at // TaAffx.111785.1.S1_at // TaAffx.128682.3.A1_at // Ta.14119.2.S1_a_at // TaAffx.128682.1.S1_at // Ta.8094.1.A1_a_at // Ta.4392.2.S1_at // Ta.22672.1.S1_at // Ta.4392.1.A1_at // Ta.17752.1.S1_at // Ta.1988.2.S1_x_at // Ta.9175.2.S1_a_at // Ta.9175.1.S1_at // Ta.21…
GO:0004553	F	hydrolase activity, hydrolyzing O-glycosyl compounds	16	625	386	34647	0.0024	0.14	// Ta.24199.3.S1_at // Ta.25762.1.S1_at // Ta.11120.3.S1_x_at // Ta.3475.2.S1_at // Ta.3475.1.A1_at // Ta.2864.2.S1_x_at // Ta.2864.2.S1_a_at // Ta.11120.2.S1_x_at // Ta.3.1.S1_at // Ta.24199.1.S1_at // Ta.1929.1.S1_at // Ta.11120.1.S1_x_at // Ta.24199.3.S1_x_at // Ta.225.1.S1_at // Ta.1200.1.S1_at // Ta.1200.1.S1_x_at
GO:0031406	F	carboxylic acid binding	6	625	81	34647	0.0045	0.23	// Ta.4812.1.S1_at // Ta.9529.2.A1_a_at // Ta.2864.2.S1_x_at // Ta.6689.3.S1_a_at // Ta.4782.3.S1_x_at // Ta.2304.1.S1_at
GO:0005488	F	binding	229	625	11088	34647	0.0083	0.29	// Ta.22564.2.S1_a_at // Ta.9451.1.S1_x_at // Ta.8679.1.S1_x_at // Ta.12139.1.S1_at // Ta.1023.1.S1_at // Ta.6692.3.S1_x_at // Ta.6790.2.S1_x_at // Ta.24789.1.S1_x_at // Ta.1601.2.S1_a_at // Ta.29817.1.S1_x_at // Ta.23763.1.S1_at // TaAffx.128682.1.S1_x_at // Ta.24768.1.A1_x_at // Ta.14566.1.S1_x_at // Ta.24199.3.S1_x_at // TaAffx.7188.1.S1_at // Ta.11414.1.S1_at // Ta.2441.1.S1_at // Ta.14522.3.…
GO:0016787	F	hydrolase activity	72	625	2973	34647	0.0075	0.29	// Ta.11880.1.S1_at // Ta.25547.1.S1_at // Ta.22929.2.S1_s_at // TaAffx.128682.1.S1_x_at // Ta.3475.2.S1_at // Ta.21795.1.S1_at // Ta.13774.1.S1_at // Ta.17752.1.S1_at // Ta.191.1.S1_at // Ta.3700.1.A1_at // Ta.10089.1.S1_x_at // Ta.28866.3.A1_at // Ta.3005.1.S1_a_at // TaAffx.118084.1.S1_x_at // Ta.26907.1.S1_at // Ta.20554.1.S1_at // Ta.192.1.S1_at // Ta.5246.3.S1_at // Ta.1200.1.S1_at // TaAff…
GO:0005506	F	iron ion binding	24	625	775	34647	0.0091	0.29	// Ta.22564.2.S1_a_at // Ta.7931.2.S1_x_at // Ta.9742.2.A1_at // Ta.24789.1.S1_x_at // Ta.23763.1.S1_at // Ta.7816.1.A1_at // Ta.24768.1.A1_x_at // TaAffx.31365.1.S1_s_at // TaAffx.90316.1.S1_at // TaAffx.116369.1.S1_s_at // Ta.9742.3.S1_x_at // TaAffx.142789.1.S1_at // Ta.9742.3.S1_a_at // Ta.23822.1.S1_at // Ta.9679.1.A1_at // Ta.9175.2.S1_a_at // Ta.9175.1.S1_at // Ta.9742.2.A1_a_at // Ta.5546…
GO:0004812	F	aminoacyl-tRNA ligase activity	6	625	96	34647	0.0097	0.29	// Ta.4812.1.S1_at // Ta.30660.2.A1_a_at // Ta.5439.3.S1_x_at // Ta.4599.1.S1_at // Ta.5439.3.S1_a_at // Ta.6079.3.S1_at
GO:0016798	F	hydrolase activity, acting on glycosyl bonds	16	625	430	34647	0.0065	0.29	// Ta.24199.3.S1_at // Ta.25762.1.S1_at // Ta.11120.3.S1_x_at // Ta.3475.2.S1_at // Ta.3475.1.A1_at // Ta.2864.2.S1_x_at // Ta.2864.2.S1_a_at // Ta.11120.2.S1_x_at // Ta.3.1.S1_at // Ta.24199.1.S1_at // Ta.1929.1.S1_at // Ta.11120.1.S1_x_at // Ta.24199.3.S1_x_at // Ta.225.1.S1_at // Ta.1200.1.S1_at // Ta.1200.1.S1_x_at
GO:0005529	F	sugar binding	6	625	97	34647	0.01	0.29	// Ta.24199.3.S1_at // Ta.13334.1.A1_at // TaAffx.46153.1.S1_at // Ta.28738.1.S1_at // Ta.188.1.S1_at // Ta.24199.3.S1_x_at
GO:0016836	F	hydro-lyase activity	7	625	120	34647	0.0076	0.29	// Ta.5227.1.S1_x_at // Ta.5227.1.S1_at // Ta.30626.3.S1_a_at // Ta.30626.1.S1_x_at // TaAffx.123671.1.S1_s_at // TaAffx.114405.1.S1_at // TaAffx.132143.1.S1_s_at
GO:0016875	F	ligase activity, forming carbon-oxygen bonds	6	625	96	34647	0.0097	0.29	// Ta.4812.1.S1_at // Ta.30660.2.A1_a_at // Ta.5439.3.S1_x_at // Ta.4599.1.S1_at // Ta.5439.3.S1_a_at // Ta.6079.3.S1_at
GO:0016876	F	ligase activity, forming aminoacyl-tRNA and related compounds	6	625	96	34647	0.0097	0.29	// Ta.4812.1.S1_at // Ta.30660.2.A1_a_at // Ta.5439.3.S1_x_at // Ta.4599.1.S1_at // Ta.5439.3.S1_a_at // Ta.6079.3.S1_at
GO:0070011	F	peptidase activity, acting on L-amino acid peptides	17	625	497	34647	0.011	0.3	// Ta.14289.2.S1_a_at // Ta.2059.2.S1_a_at // Ta.5246.3.S1_at // Ta.2421.1.S1_a_at // Ta.25559.1.S1_at // TaAffx.118084.1.S1_at // Ta.191.1.S1_at // Ta.13774.1.S1_at // Ta.3700.1.A1_at // TaAffx.118084.1.S1_x_at // TaAffx.109962.1.S1_at // Ta.878.1.S1_at // Ta.408.3.S1_at // Ta.22672.1.S1_at // TaAffx.113709.1.S1_s_at // Ta.5246.1.A1_at // Ta.20554.1.S1_at
GO:0030246	F	carbohydrate binding	7	625	133	34647	0.013	0.33	// Ta.24199.3.S1_at // Ta.13334.1.A1_at // TaAffx.46153.1.S1_at // Ta.28738.1.S1_at // Ta.188.1.S1_at // Ta.24199.3.S1_x_at // Ta.1929.1.S1_at
GO:0004252	F	serine-type endopeptidase activity	5	625	77	34647	0.015	0.38	// TaAffx.109962.1.S1_at // TaAffx.118084.1.S1_at // Ta.25559.1.S1_at // Ta.408.3.S1_at // TaAffx.118084.1.S1_x_at
GO:0004519	F	endonuclease activity	6	625	108	34647	0.016	0.38	// Ta.11880.1.S1_at // Ta.26907.1.S1_at // Ta.24561.1.S1_at // TaAffx.128682.1.S1_at // TaAffx.128682.3.A1_at // TaAffx.128682.1.S1_x_at
GO:0016835	F	carbon-oxygen lyase activity	7	625	145	34647	0.019	0.43	// Ta.5227.1.S1_x_at // Ta.5227.1.S1_at // Ta.30626.3.S1_a_at // Ta.30626.1.S1_x_at // TaAffx.123671.1.S1_s_at // TaAffx.114405.1.S1_at // TaAffx.132143.1.S1_s_at
GO:0016747	F	transferase activity, transferring acyl groups other than amino-acyl groups	10	625	256	34647	0.021	0.46	// TaAffx.113177.1.S1_s_at // Ta.1842.1.S1_a_at // Ta.1178.3.A1_a_at // Ta.6247.3.S1_x_at // Ta.29307.1.A1_s_at // Ta.6247.1.A1_x_at // Ta.6689.3.S1_a_at // Ta.750.2.A1_a_at // Ta.4782.3.S1_x_at // TaAffx.115280.1.S1_at
GO:0003676	F	nucleic acid binding	64	625	2735	34647	0.022	0.46	// Ta.4864.1.S1_a_at // TaAffx.128682.1.S1_x_at // Ta.5390.1.S1_x_at // Ta.1023.1.S1_at // TaAffx.120086.1.S1_at // Ta.6692.3.S1_x_at // Ta.6790.2.S1_at // TaAffx.117163.1.S1_at // Ta.5390.1.S1_at // Ta.6293.3.S1_s_at // TaAffx.12595.1.S1_at // Ta.2429.2.S1_x_at // Ta.26907.1.S1_at // Ta.14566.1.S1_x_at // Ta.6692.1.S1_at // Ta.14442.1.S1_at // Ta.23670.1.S1_at // Ta.26956.1.A1_at // Ta.6293.2.S1…
GO:0016746	F	transferase activity, transferring acyl groups	11	625	303	34647	0.025	0.48	// TaAffx.113177.1.S1_s_at // Ta.1842.1.S1_a_at // Ta.25477.1.S1_at // Ta.1178.3.A1_a_at // Ta.6247.3.S1_x_at // Ta.29307.1.A1_s_at // Ta.6247.1.A1_x_at // Ta.6689.3.S1_a_at // Ta.750.2.A1_a_at // Ta.4782.3.S1_x_at // TaAffx.115280.1.S1_at
GO:0016298	F	lipase activity	5	625	89	34647	0.026	0.48	// Ta.14289.2.S1_a_at // TaAffx.111785.1.S1_at // Ta.17752.1.S1_at // Ta.601.1.A1_at // Ta.22672.1.S1_at
GO:0016830	F	carbon-carbon lyase activity	8	625	191	34647	0.026	0.48	// Ta.9096.2.S1_x_at // Ta.1229.1.S1_at // TaAffx.115613.1.S1_at // Ta.1601.2.S1_a_at // Ta.9096.1.A1_at // TaAffx.115613.2.S1_s_at // Ta.9760.2.S1_at // Ta.1601.1.S1_at
GO:0015294	F	solute:cation symporter activity	5	625	87	34647	0.024	0.48	// TaAffx.109477.1.S1_at // Ta.5766.1.S1_at // TaAffx.105480.1.S1_at // TaAffx.31448.1.S1_at // TaAffx.109477.1.S1_x_at
GO:0015293	F	symporter activity	5	625	90	34647	0.027	0.48	// TaAffx.109477.1.S1_at // Ta.5766.1.S1_at // TaAffx.105480.1.S1_at // TaAffx.31448.1.S1_at // TaAffx.109477.1.S1_x_at
GO:0017171	F	serine hydrolase activity	6	625	126	34647	0.031	0.49	// Ta.25559.1.S1_at // TaAffx.118084.1.S1_at // Ta.13774.1.S1_at // TaAffx.109962.1.S1_at // Ta.408.3.S1_at // TaAffx.118084.1.S1_x_at
GO:0016791	F	phosphatase activity	9	625	235	34647	0.031	0.49	// Ta.11880.1.S1_at // Ta.28890.1.A1_s_at // Ta.1988.2.S1_x_at // Ta.1988.1.S1_x_at // Ta.9175.2.S1_a_at // Ta.9175.1.S1_at // Ta.4392.1.A1_at // Ta.4392.2.S1_at // Ta.4585.1.S1_at
GO:0008236	F	serine-type peptidase activity	6	625	126	34647	0.031	0.49	// Ta.25559.1.S1_at // TaAffx.118084.1.S1_at // Ta.13774.1.S1_at // TaAffx.109962.1.S1_at // Ta.408.3.S1_at // TaAffx.118084.1.S1_x_at
GO:0016831	F	carboxy-lyase activity	6	625	124	34647	0.029	0.49	// Ta.9096.2.S1_x_at // TaAffx.115613.1.S1_at // Ta.1601.2.S1_a_at // Ta.9096.1.A1_at // TaAffx.115613.2.S1_s_at // Ta.1601.1.S1_at
GO:0004518	F	nuclease activity	7	625	163	34647	0.032	0.5	// Ta.11880.1.S1_at // Ta.26907.1.S1_at // Ta.24561.1.S1_at // TaAffx.128682.1.S1_at // Ta.878.1.S1_at // TaAffx.128682.3.A1_at // TaAffx.128682.1.S1_x_at
GO:0008415	F	acyltransferase activity	8	625	203	34647	0.035	0.51	// TaAffx.113177.1.S1_s_at // Ta.1842.1.S1_a_at // Ta.1178.3.A1_a_at // Ta.6247.3.S1_x_at // Ta.6247.1.A1_x_at // Ta.6689.3.S1_a_at // Ta.750.2.A1_a_at // Ta.4782.3.S1_x_at
GO:0008233	F	peptidase activity	18	625	615	34647	0.035	0.51	// Ta.14289.2.S1_a_at // Ta.2059.2.S1_a_at // Ta.5246.3.S1_at // Ta.2421.1.S1_a_at // Ta.25559.1.S1_at // TaAffx.118084.1.S1_at // Ta.191.1.S1_at // Ta.13774.1.S1_at // Ta.8093.2.S1_a_at // Ta.3700.1.A1_at // TaAffx.118084.1.S1_x_at // TaAffx.109962.1.S1_at // Ta.878.1.S1_at // Ta.408.3.S1_at // Ta.22672.1.S1_at // TaAffx.113709.1.S1_s_at // Ta.20554.1.S1_at // Ta.5246.1.A1_at
GO:0004091	F	carboxylesterase activity	7	625	169	34647	0.038	0.53	// TaAffx.111785.1.S1_at // Ta.14289.2.S1_a_at // Ta.17752.1.S1_at // Ta.8094.1.A1_a_at // Ta.601.1.A1_at // Ta.22672.1.S1_at // Ta.21795.1.S1_at
GO:0048037	F	cofactor binding	18	625	620	34647	0.037	0.53	// Ta.9557.2.S1_a_at // Ta.9557.2.S1_x_at // Ta.7262.2.S1_at // Ta.8433.1.S1_x_at // Ta.11025.1.A1_at // Ta.1088.1.A1_at // Ta.1601.2.S1_a_at // Ta.12337.1.S1_at // Ta.6689.3.S1_a_at // Ta.9557.1.A1_at // Ta.8433.2.S1_a_at // Ta.8433.1.S1_at // TaAffx.128675.1.S1_at // Ta.4782.3.S1_x_at // Ta.4834.1.S1_at // Ta.1601.1.S1_at // Ta.30735.1.S1_at // Ta.2304.1.S1_at
GO:0019843	F	rRNA binding	5	625	101	34647	0.041	0.55	// Ta.3100.1.S1_a_at // Ta.3100.1.S1_x_at // TaAffx.128896.23.S1_at // Ta.28888.3.S1_a_at // Ta.13366.2.S1_x_at
GO:0043167	F	ion binding	75	625	3400	34647	0.043	0.57	// Ta.22564.2.S1_a_at // Ta.5227.1.S1_x_at // Ta.9451.1.S1_x_at // TaAffx.15880.1.S1_at // Ta.12139.1.S1_at // Ta.21438.1.A1_at // TaAffx.1074.1.S1_at // Ta.1088.1.A1_at // Ta.2864.2.S1_x_at // Ta.6350.2.S1_x_at // Ta.9742.2.A1_at // Ta.19762.1.A1_s_at // Ta.24789.1.S1_x_at // Ta.2864.2.S1_at // Ta.18203.1.S1_at // Ta.23763.1.S1_at // Ta.7816.1.A1_at // Ta.24768.1.A1_x_at // Ta.12996.3.A1_a_at //…
GO:0042578	F	phosphoric ester hydrolase activity	10	625	296	34647	0.048	0.61	// Ta.11880.1.S1_at // Ta.28890.1.A1_s_at // Ta.1988.2.S1_x_at // Ta.1988.1.S1_x_at // Ta.9175.2.S1_a_at // Ta.9175.1.S1_at // Ta.4585.1.S1_at // Ta.4392.1.A1_at // Ta.4392.2.S1_at // TaAffx.124121.1.S1_at
GO:0043169	F	cation binding	74	625	3395	34647	0.054	0.69	// Ta.22564.2.S1_a_at // Ta.5227.1.S1_x_at // Ta.9451.1.S1_x_at // TaAffx.15880.1.S1_at // Ta.12139.1.S1_at // Ta.21438.1.A1_at // TaAffx.1074.1.S1_at // Ta.1088.1.A1_at // Ta.2864.2.S1_x_at // Ta.6350.2.S1_x_at // Ta.9742.2.A1_at // Ta.19762.1.A1_s_at // Ta.24789.1.S1_x_at // Ta.2864.2.S1_at // Ta.18203.1.S1_at // Ta.23763.1.S1_at // Ta.7816.1.A1_at // Ta.24768.1.A1_x_at // Ta.12996.3.A1_a_at //…
GO:0004175	F	endopeptidase activity	11	625	347	34647	0.056	0.69	// Ta.2059.2.S1_a_at // Ta.14289.2.S1_a_at // TaAffx.118084.1.S1_at // Ta.191.1.S1_at // Ta.25559.1.S1_at // Ta.3700.1.A1_at // TaAffx.118084.1.S1_x_at // TaAffx.109962.1.S1_at // Ta.408.3.S1_at // Ta.22672.1.S1_at // Ta.20554.1.S1_at
GO:0005509	F	calcium ion binding	13	625	435	34647	0.058	0.7	// Ta.17648.1.S1_s_at // Ta.6350.3.S1_a_at // Ta.9451.2.S1_x_at // TaAffx.78956.1.S1_at // Ta.12139.1.S1_at // Ta.9679.1.A1_at // Ta.17648.1.S1_at // Ta.6350.2.S1_x_at // Ta.17648.1.S1_x_at // Ta.6350.2.S1_a_at // Ta.7816.1.A1_at // TaAffx.1074.1.S1_at // Ta.22564.2.S1_x_at
GO:0016209	F	antioxidant activity	9	625	273	34647	0.065	0.77	// Ta.9451.1.S1_x_at // Ta.9451.2.S1_x_at // Ta.16498.2.S1_a_at // Ta.21505.1.S1_at // Ta.9679.1.A1_at // Ta.6217.1.S1_at // Ta.7816.1.A1_at // TaAffx.65757.1.S1_at // Ta.22564.2.S1_x_at
GO:0004713	F	protein tyrosine kinase activity	8	625	234	34647	0.068	0.79	// TaAffx.83835.1.S1_at // Ta.17648.1.S1_s_at // Ta.27792.1.S1_at // Ta.29624.1.S1_at // Ta.17648.1.S1_at // Ta.7081.1.S1_at // Ta.17648.1.S1_x_at // Ta.10544.1.S1_at
GO:0016829	F	lyase activity	15	625	538	34647	0.07	0.8	// Ta.5227.1.S1_x_at // Ta.9096.2.S1_x_at // Ta.30626.3.S1_a_at // Ta.1229.1.S1_at // TaAffx.115613.1.S1_at // Ta.30626.1.S1_x_at // Ta.9096.1.A1_at // TaAffx.115613.2.S1_s_at // TaAffx.123671.1.S1_s_at // TaAffx.114405.1.S1_at // Ta.1601.2.S1_a_at // TaAffx.132143.1.S1_s_at // Ta.5227.1.S1_at // Ta.9760.2.S1_at // Ta.1601.1.S1_at
GO:0005507	F	copper ion binding	5	625	121	34647	0.074	0.82	// Ta.1088.1.A1_at // Ta.7262.2.S1_at // Ta.9491.1.S1_at // Ta.18203.1.S1_at // Ta.6217.1.S1_at
GO:0009055	F	electron carrier activity	17	625	635	34647	0.075	0.82	// Ta.29919.1.S1_s_at // TaAffx.105997.2.S1_at // Ta.27201.1.S1_x_at // Ta.5105.2.S1_a_at // Ta.14588.3.S1_at // Ta.29307.1.A1_at // Ta.18203.1.S1_at // Ta.18560.1.S1_s_at // Ta.1619.3.A1_x_at // Ta.1071.1.S1_at // TaAffx.115935.1.S1_x_at // Ta.29817.1.S1_x_at // Ta.1071.1.S1_x_at // TaAffx.115613.2.S1_s_at // Ta.5439.3.S1_a_at // Ta.29817.1.S1_at // TaAffx.142789.1.S1_at
GO:0016853	F	isomerase activity	8	625	241	34647	0.077	0.83	// TaAffx.87196.1.S1_at // TaAffx.120086.1.S1_at // TaAffx.123671.1.S1_s_at // TaAffx.114405.1.S1_at // TaAffx.105963.1.S1_at // Ta.22715.1.S1_s_at // TaAffx.12595.1.S1_at // Ta.4166.1.S1_at
GO:0032559	F	adenyl ribonucleotide binding	36	625	1557	34647	0.082	0.87	// Ta.5439.3.S1_x_at // Ta.7081.1.S1_at // TaAffx.120086.1.S1_at // Ta.6350.2.S1_x_at // TaAffx.12595.1.S1_at // Ta.17648.1.S1_x_at // Ta.14522.2.S1_a_at // Ta.192.1.S1_at // Ta.6039.2.S1_at // Ta.9369.3.S1_a_at // TaAffx.83835.1.S1_at // Ta.14522.3.A1_x_at // Ta.25179.1.S1_at // Ta.29624.1.S1_at // Ta.9130.2.S1_s_at // Ta.14522.2.S1_x_at // Ta.7205.2.S1_a_at // TaAffx.105963.1.S1_at // Ta.4598.1…
GO:0046906	F	tetrapyrrole binding	13	625	470	34647	0.091	0.94	// Ta.22564.2.S1_a_at // Ta.9451.2.S1_x_at // Ta.23822.1.S1_at // Ta.9718.1.S1_at // Ta.24789.1.S1_x_at // TaAffx.116369.1.S1_s_at // Ta.21438.1.A1_at // Ta.7816.1.A1_at // Ta.24768.1.A1_x_at // Ta.22564.2.S1_x_at // Ta.9679.1.A1_at // Ta.5385.1.S1_at // TaAffx.142789.1.S1_at
GO:0016765	F	transferase activity, transferring alkyl or aryl (other than methyl) groups	6	625	171	34647	0.096	0.97	// Ta.20757.1.S1_at // Ta.12434.1.S1_at // Ta.1517.1.S1_at // Ta.30944.1.S1_s_at // Ta.14483.1.S1_x_at // Ta.3679.1.S1_x_at
GO:0000166	F	nucleotide binding	54	625	2546	34647	0.13	1	// Ta.5439.3.S1_x_at // Ta.7081.1.S1_at // Ta.8433.1.S1_x_at // TaAffx.120086.1.S1_at // Ta.6350.2.S1_x_at // TaAffx.128675.1.S1_at // Ta.17648.1.S1_x_at // Ta.14522.2.S1_a_at // Ta.192.1.S1_at // Ta.6039.2.S1_at // Ta.9557.2.S1_a_at // Ta.14522.3.A1_x_at // Ta.25179.1.S1_at // Ta.29624.1.S1_at // Ta.9130.3.A1_x_at // Ta.30660.2.A1_a_at // Ta.9130.2.S1_s_at // Ta.14522.2.S1_x_at // Ta.7205.2.S1_a…
GO:0016818	F	hydrolase activity, acting on acid anhydrides, in phosphorus-containing anhydrides	8	625	823	34647	0.98	1	// Ta.22929.1.S1_at // TaAffx.128683.1.S1_x_at // Ta.22929.2.S1_s_at // Ta.878.1.S1_at // Ta.3686.1.S1_at // Ta.192.1.S1_at // TaAffx.56160.1.S1_at // Ta.21295.1.A1_at
GO:0016684	F	oxidoreductase activity, acting on peroxide as acceptor	7	625	251	34647	0.18	1	// Ta.9451.1.S1_x_at // Ta.9451.2.S1_x_at // Ta.16498.2.S1_a_at // Ta.21505.1.S1_at // Ta.9679.1.A1_at // Ta.7816.1.A1_at // Ta.22564.2.S1_x_at
GO:0016817	F	hydrolase activity, acting on acid anhydrides	8	625	833	34647	0.98	1	// Ta.22929.1.S1_at // TaAffx.128683.1.S1_x_at // Ta.22929.2.S1_s_at // Ta.878.1.S1_at // Ta.3686.1.S1_at // Ta.192.1.S1_at // TaAffx.56160.1.S1_at // Ta.21295.1.A1_at
GO:0017076	F	purine nucleotide binding	37	625	2007	34647	0.47	1	// Ta.5439.3.S1_x_at // Ta.7081.1.S1_at // TaAffx.120086.1.S1_at // Ta.6350.2.S1_x_at // TaAffx.12595.1.S1_at // Ta.17648.1.S1_x_at // Ta.14522.2.S1_a_at // Ta.192.1.S1_at // Ta.6039.2.S1_at // Ta.9369.3.S1_a_at // TaAffx.83835.1.S1_at // Ta.14522.3.A1_x_at // Ta.25179.1.S1_at // Ta.29624.1.S1_at // Ta.9130.2.S1_s_at // Ta.14522.2.S1_x_at // Ta.7205.2.S1_a_at // TaAffx.105963.1.S1_at // Ta.4598.1…
GO:0016773	F	phosphotransferase activity, alcohol group as acceptor	18	625	1335	34647	0.92	1	// Ta.5331.1.A1_x_at // TaAffx.83835.1.S1_at // Ta.17648.1.S1_s_at // Ta.7205.1.S1_at // Ta.27792.1.S1_at // Ta.5331.1.A1_a_at // Ta.29624.1.S1_at // Ta.17648.1.S1_at // TaAffx.133606.1.A1_at // Ta.7205.2.S1_a_at // Ta.19429.1.S1_a_at // Ta.6350.3.S1_a_at // Ta.7081.1.S1_at // Ta.6350.2.S1_a_at // Ta.17648.1.S1_x_at // Ta.10544.1.S1_at // Ta.6350.2.S1_x_at // Ta.19429.3.S1_a_at
GO:0016772	F	transferase activity, transferring phosphorus-containing groups	26	625	2059	34647	0.98	1	// Ta.6350.2.S1_x_at // Ta.19429.1.S1_a_at // Ta.7081.1.S1_at // Ta.17648.1.S1_x_at // Ta.19429.3.S1_a_at // Ta.5331.1.A1_x_at // Ta.29624.1.S1_at // TaAffx.129824.3.A1_at // Ta.9130.2.S1_s_at // Ta.7205.2.S1_a_at // Ta.10544.1.S1_at // Ta.17648.1.S1_s_at // Ta.19429.3.S1_x_at // TaAffx.83835.1.S1_at // Ta.4812.1.S1_at // Ta.27792.1.S1_at // Ta.17648.1.S1_at // Ta.4595.1.S1_at // Ta.6350.3.S1_a_a…
GO:0051536	F	iron-sulfur cluster binding	8	625	324	34647	0.24	1	// Ta.29919.1.S1_s_at // TaAffx.31365.1.S1_s_at // Ta.14588.3.S1_at // Ta.2728.2.S1_a_at // TaAffx.105997.2.S1_at // TaAffx.115613.2.S1_s_at // Ta.24768.1.A1_x_at // TaAffx.142789.1.S1_at
GO:0015075	F	ion transmembrane transporter activity	8	625	463	34647	0.6	1	// Ta.17713.1.S1_at // TaAffx.109477.1.S1_x_at // Ta.17713.1.S1_x_at // Ta.3686.1.S1_at // Ta.5766.1.S1_at // TaAffx.31448.1.S1_at // TaAffx.109477.1.S1_at // TaAffx.105480.1.S1_at
GO:0032555	F	purine ribonucleotide binding	36	625	1853	34647	0.35	1	// Ta.5439.3.S1_x_at // Ta.7081.1.S1_at // TaAffx.120086.1.S1_at // Ta.6350.2.S1_x_at // TaAffx.12595.1.S1_at // Ta.17648.1.S1_x_at // Ta.14522.2.S1_a_at // Ta.192.1.S1_at // Ta.6039.2.S1_at // Ta.9369.3.S1_a_at // TaAffx.83835.1.S1_at // Ta.14522.3.A1_x_at // Ta.25179.1.S1_at // Ta.29624.1.S1_at // Ta.9130.2.S1_s_at // Ta.14522.2.S1_x_at // Ta.7205.2.S1_a_at // TaAffx.105963.1.S1_at // Ta.4598.1…
GO:0032553	F	ribonucleotide binding	36	625	1853	34647	0.35	1	// Ta.5439.3.S1_x_at // Ta.7081.1.S1_at // TaAffx.120086.1.S1_at // Ta.6350.2.S1_x_at // TaAffx.12595.1.S1_at // Ta.17648.1.S1_x_at // Ta.14522.2.S1_a_at // Ta.192.1.S1_at // Ta.6039.2.S1_at // Ta.9369.3.S1_a_at // TaAffx.83835.1.S1_at // Ta.14522.3.A1_x_at // Ta.25179.1.S1_at // Ta.29624.1.S1_at // Ta.9130.2.S1_s_at // Ta.14522.2.S1_x_at // Ta.7205.2.S1_a_at // TaAffx.105963.1.S1_at // Ta.4598.1…
GO:0000287	F	magnesium ion binding	7	625	233	34647	0.14	1	// Ta.9756.1.S1_a_at // TaAffx.78956.1.S1_at // Ta.30626.3.S1_a_at // Ta.9718.1.S1_at // Ta.30626.1.S1_x_at // Ta.12996.3.A1_a_at // TaAffx.142789.1.S1_at
GO:0008324	F	cation transmembrane transporter activity	6	625	383	34647	0.69	1	// TaAffx.109477.1.S1_x_at // Ta.3686.1.S1_at // Ta.5766.1.S1_at // TaAffx.31448.1.S1_at // TaAffx.109477.1.S1_at // TaAffx.105480.1.S1_at
GO:0001883	F	purine nucleoside binding	37	625	1708	34647	0.15	1	// Ta.5439.3.S1_x_at // Ta.7081.1.S1_at // TaAffx.120086.1.S1_at // Ta.6350.2.S1_x_at // TaAffx.12595.1.S1_at // Ta.17648.1.S1_x_at // Ta.14522.2.S1_a_at // Ta.192.1.S1_at // Ta.6039.2.S1_at // Ta.9369.3.S1_a_at // TaAffx.83835.1.S1_at // Ta.14522.3.A1_x_at // Ta.25179.1.S1_at // Ta.29624.1.S1_at // Ta.9130.2.S1_s_at // Ta.14522.2.S1_x_at // Ta.7205.2.S1_a_at // TaAffx.105963.1.S1_at // Ta.4598.1…
GO:0003735	F	structural constituent of ribosome	20	625	1036	34647	0.41	1	// Ta.14440.1.S1_at // Ta.28888.3.S1_a_at // Ta.2429.1.S1_x_at // TaAffx.128896.15.S1_s_at // Ta.1698.1.S1_at // Ta.3100.1.S1_x_at // Ta.20582.3.S1_a_at // Ta.8694.2.S1_x_at // Ta.1378.1.S1_at // Ta.2429.2.S1_a_at // Ta.24114.13.S1_at // Ta.614.2.S1_at // TaAffx.128896.23.S1_at // Ta.2429.3.S1_x_at // Ta.9535.1.S1_at // Ta.13366.2.S1_x_at // Ta.2429.2.S1_x_at // Ta.3100.1.S1_a_at // Ta.8694.2.S1_…
GO:0001882	F	nucleoside binding	37	625	1708	34647	0.15	1	// Ta.5439.3.S1_x_at // Ta.7081.1.S1_at // TaAffx.120086.1.S1_at // Ta.6350.2.S1_x_at // TaAffx.12595.1.S1_at // Ta.17648.1.S1_x_at // Ta.14522.2.S1_a_at // Ta.192.1.S1_at // Ta.6039.2.S1_at // Ta.9369.3.S1_a_at // TaAffx.83835.1.S1_at // Ta.14522.3.A1_x_at // Ta.25179.1.S1_at // Ta.29624.1.S1_at // Ta.9130.2.S1_s_at // Ta.14522.2.S1_x_at // Ta.7205.2.S1_a_at // TaAffx.105963.1.S1_at // Ta.4598.1…
GO:0046983	F	protein dimerization activity	7	625	218	34647	0.11	1	// Ta.23670.1.S1_at // Ta.2421.1.S1_a_at // TaAffx.106894.1.S1_at // Ta.23042.1.S1_x_at // Ta.14566.1.S1_x_at // TaAffx.63954.2.A1_at // TaAffx.7188.1.S1_at
GO:0016740	F	transferase activity	72	625	3757	34647	0.31	1	// Ta.3366.1.S1_at // TaAffx.105997.2.S1_x_at // Ta.1178.3.A1_a_at // Ta.6247.1.A1_x_at // TaAffx.24586.1.S1_at // Ta.26930.1.S1_at // Ta.7081.1.S1_at // Ta.29307.1.A1_at // Ta.19429.1.S1_a_at // Ta.6689.3.S1_a_at // Ta.1178.2.S1_at // Ta.23042.1.S1_x_at // Ta.17648.1.S1_x_at // TaAffx.122788.1.S1_at // Ta.14483.1.S1_x_at // TaAffx.63954.2.A1_at // Ta.2304.1.S1_at // Ta.19429.3.S1_a_at // Ta.5331…
GO:0016741	F	transferase activity, transferring one-carbon groups	7	625	339	34647	0.41	1	// Ta.1842.1.S1_a_at // Ta.1574.1.S1_s_at // Ta.23042.1.S1_x_at // TaAffx.122788.1.S1_at // Ta.26956.1.A1_at // TaAffx.63954.2.A1_at // TaAffx.83543.1.S1_at
GO:0046914	F	transition metal ion binding	41	625	2228	34647	0.47	1	// Ta.22564.2.S1_a_at // Ta.5227.1.S1_x_at // Ta.9729.2.A1_a_at // Ta.7931.2.S1_x_at // Ta.9742.2.A1_at // Ta.19762.1.A1_s_at // Ta.24789.1.S1_x_at // Ta.1088.1.A1_at // Ta.23763.1.S1_at // Ta.7816.1.A1_at // Ta.24768.1.A1_x_at // Ta.12996.3.A1_a_at // TaAffx.90316.1.S1_at // TaAffx.31365.1.S1_s_at // TaAffx.121834.1.S1_at // Ta.18203.1.S1_at // TaAffx.116369.1.S1_s_at // Ta.9742.3.S1_x_at // Ta.…
GO:0016757	F	transferase activity, transferring glycosyl groups	8	625	503	34647	0.69	1	// TaAffx.24586.1.S1_at // Ta.3475.2.S1_at // TaAffx.110831.1.S1_s_at // TaAffx.105997.2.S1_x_at // Ta.3475.1.A1_at // TaAffx.105997.1.S1_s_at // Ta.1309.1.S1_a_at // Ta.13199.3.S1_at
GO:0020037	F	heme binding	11	625	437	34647	0.17	1	// Ta.22564.2.S1_a_at // Ta.9451.2.S1_x_at // Ta.23822.1.S1_at // Ta.9679.1.A1_at // Ta.24789.1.S1_x_at // TaAffx.116369.1.S1_s_at // Ta.21438.1.A1_at // Ta.7816.1.A1_at // Ta.24768.1.A1_x_at // Ta.5385.1.S1_at // Ta.22564.2.S1_x_at
GO:0051540	F	metal cluster binding	8	625	324	34647	0.24	1	// Ta.29919.1.S1_s_at // TaAffx.31365.1.S1_s_at // Ta.14588.3.S1_at // Ta.2728.2.S1_a_at // TaAffx.105997.2.S1_at // TaAffx.115613.2.S1_s_at // Ta.24768.1.A1_x_at // TaAffx.142789.1.S1_at
GO:0022891	F	substrate-specific transmembrane transporter activity	11	625	605	34647	0.53	1	// Ta.17713.1.S1_at // Ta.3603.1.S1_s_at // Ta.17713.1.S1_x_at // Ta.3686.1.S1_at // TaAffx.109477.1.S1_x_at // Ta.5766.1.S1_at // Ta.1082.1.S1_x_at // TaAffx.31448.1.S1_at // Ta.1082.2.S1_x_at // TaAffx.109477.1.S1_at // TaAffx.105480.1.S1_at
GO:0022892	F	substrate-specific transporter activity	13	625	730	34647	0.56	1	// Ta.17713.1.S1_at // Ta.14440.1.S1_at // Ta.3603.1.S1_s_at // Ta.17713.1.S1_x_at // Ta.3686.1.S1_at // TaAffx.109477.1.S1_x_at // Ta.5766.1.S1_at // Ta.1082.1.S1_x_at // TaAffx.31448.1.S1_at // Ta.19204.1.S1_at // Ta.1082.2.S1_x_at // TaAffx.109477.1.S1_at // TaAffx.105480.1.S1_at
GO:0005215	F	transporter activity	20	625	1185	34647	0.65	1	// Ta.1082.1.S1_a_at // Ta.17713.1.S1_at // Ta.14440.1.S1_at // TaAffx.21600.2.S1_x_at // TaAffx.109477.1.S1_x_at // Ta.17713.1.S1_x_at // Ta.3686.1.S1_at // Ta.3603.1.S1_s_at // Ta.7450.1.S1_x_at // Ta.5766.1.S1_at // Ta.1082.1.S1_x_at // Ta.1082.2.S1_x_at // Ta.7450.1.S1_at // Ta.1082.3.S1_x_at // Ta.19204.1.S1_at // Ta.3263.2.S1_a_at // TaAffx.109477.1.S1_at // TaAffx.105480.1.S1_at // Ta.2171…
GO:0008135	F	translation factor activity, nucleic acid binding	5	625	204	34647	0.31	1	// Ta.6256.1.S1_at // Ta.5390.1.S1_at // Ta.5390.1.S1_x_at // Ta.6256.3.S1_a_at // Ta.13478.1.S1_at
GO:0005515	F	protein binding	48	625	2390	34647	0.24	1	// Ta.23042.1.S1_x_at // Ta.2079.1.S1_at // Ta.1988.1.S1_x_at // Ta.6689.3.S1_a_at // Ta.19204.1.S1_at // Ta.17648.1.S1_x_at // Ta.14566.1.S1_x_at // TaAffx.63954.2.A1_at // Ta.13615.1.S1_at // Ta.7205.2.S1_a_at // Ta.23670.1.S1_at // Ta.14440.1.S1_at // Ta.25179.1.S1_at // Ta.9469.3.S1_a_at // Ta.2421.1.S1_a_at // TaAffx.31365.1.S1_s_at // Ta.21926.1.S1_x_at // Ta.7619.1.S1_at // Ta.6079.3.S1_at…
GO:0003677	F	DNA binding	14	625	1448	34647	1	1	// Ta.14442.1.S1_at // Ta.23670.1.S1_at // Ta.22929.2.S1_s_at // TaAffx.129824.3.A1_at // Ta.1023.1.S1_at // TaAffx.120086.1.S1_at // Ta.2300.1.S1_a_at // Ta.22404.1.S1_at // Ta.878.1.S1_at // TaAffx.105963.1.S1_at // Ta.28738.1.S1_at // Ta.6460.1.S1_at // TaAffx.12595.1.S1_at // TaAffx.83543.1.S1_at
GO:0022857	F	transmembrane transporter activity	12	625	736	34647	0.68	1	// Ta.17713.1.S1_at // TaAffx.21600.2.S1_x_at // Ta.3603.1.S1_s_at // Ta.17713.1.S1_x_at // Ta.3686.1.S1_at // TaAffx.109477.1.S1_x_at // Ta.5766.1.S1_at // Ta.1082.1.S1_x_at // TaAffx.31448.1.S1_at // Ta.1082.2.S1_x_at // TaAffx.109477.1.S1_at // TaAffx.105480.1.S1_at
GO:0004674	F	protein serine/threonine kinase activity	14	625	906	34647	0.75	1	// Ta.5331.1.A1_x_at // TaAffx.83835.1.S1_at // Ta.27792.1.S1_at // Ta.29624.1.S1_at // Ta.17648.1.S1_at // Ta.6350.2.S1_x_at // Ta.7205.2.S1_a_at // Ta.7205.1.S1_at // Ta.5331.1.A1_a_at // Ta.6350.2.S1_a_at // Ta.17648.1.S1_x_at // Ta.10544.1.S1_at // Ta.17648.1.S1_s_at // Ta.6350.3.S1_a_at
GO:0004672	F	protein kinase activity	15	625	1144	34647	0.92	1	// Ta.5331.1.A1_x_at // TaAffx.83835.1.S1_at // Ta.27792.1.S1_at // Ta.29624.1.S1_at // Ta.17648.1.S1_at // Ta.6350.2.S1_x_at // Ta.7205.2.S1_a_at // Ta.7205.1.S1_at // Ta.5331.1.A1_a_at // Ta.7081.1.S1_at // Ta.6350.2.S1_a_at // Ta.17648.1.S1_x_at // Ta.10544.1.S1_at // Ta.17648.1.S1_s_at // Ta.6350.3.S1_a_at
GO:0017111	F	nucleoside-triphosphatase activity	8	625	751	34647	0.96	1	// Ta.22929.1.S1_at // TaAffx.128683.1.S1_x_at // Ta.22929.2.S1_s_at // Ta.878.1.S1_at // Ta.3686.1.S1_at // Ta.192.1.S1_at // TaAffx.56160.1.S1_at // Ta.21295.1.A1_at
GO:0060089	F	molecular transducer activity	5	625	444	34647	0.9	1	// Ta.7205.2.S1_a_at // Ta.1619.3.A1_x_at // TaAffx.65757.1.S1_at // Ta.192.1.S1_at // Ta.29817.1.S1_x_at
GO:0046872	F	metal ion binding	62	625	3227	34647	0.32	1	// Ta.22564.2.S1_a_at // Ta.5227.1.S1_x_at // Ta.9451.1.S1_x_at // TaAffx.15880.1.S1_at // Ta.12139.1.S1_at // Ta.21438.1.A1_at // Ta.30626.3.S1_a_at // Ta.6350.2.S1_x_at // Ta.9742.2.A1_at // Ta.19762.1.A1_s_at // Ta.24789.1.S1_x_at // Ta.1088.1.A1_at // Ta.23763.1.S1_at // Ta.7816.1.A1_at // Ta.24768.1.A1_x_at // Ta.12996.3.A1_a_at // TaAffx.1074.1.S1_at // Ta.8955.1.S1_at // Ta.17648.1.S1_s_at…
GO:0008168	F	methyltransferase activity	7	625	336	34647	0.41	1	// Ta.1842.1.S1_a_at // Ta.1574.1.S1_s_at // Ta.23042.1.S1_x_at // TaAffx.122788.1.S1_at // Ta.26956.1.A1_at // TaAffx.63954.2.A1_at // TaAffx.83543.1.S1_at
GO:0005524	F	ATP binding	33	625	1545	34647	0.19	1	// Ta.5439.3.S1_x_at // TaAffx.120086.1.S1_at // Ta.6350.2.S1_x_at // TaAffx.12595.1.S1_at // Ta.17648.1.S1_x_at // Ta.192.1.S1_at // Ta.6039.2.S1_at // Ta.9369.3.S1_a_at // TaAffx.83835.1.S1_at // Ta.25179.1.S1_at // Ta.29624.1.S1_at // Ta.9130.2.S1_s_at // Ta.7081.1.S1_at // Ta.7205.2.S1_a_at // TaAffx.105963.1.S1_at // Ta.4598.1.S1_at // Ta.10544.1.S1_at // TaAffx.56160.1.S1_at // Ta.17648.1.S…
GO:0016301	F	kinase activity	23	625	1620	34647	0.9	1	// Ta.6350.2.S1_x_at // Ta.19429.1.S1_a_at // Ta.7081.1.S1_at // Ta.17648.1.S1_x_at // Ta.19429.3.S1_a_at // Ta.5331.1.A1_x_at // Ta.29624.1.S1_at // Ta.9130.2.S1_s_at // Ta.7205.2.S1_a_at // Ta.10544.1.S1_at // Ta.17648.1.S1_s_at // Ta.19429.3.S1_x_at // TaAffx.83835.1.S1_at // Ta.4812.1.S1_at // Ta.27792.1.S1_at // Ta.17648.1.S1_at // Ta.4595.1.S1_at // Ta.6350.3.S1_a_at // TaAffx.93040.1.S1_at…
GO:0004601	F	peroxidase activity	7	625	251	34647	0.18	1	// Ta.9451.1.S1_x_at // Ta.9451.2.S1_x_at // Ta.16498.2.S1_a_at // Ta.21505.1.S1_at // Ta.9679.1.A1_at // Ta.7816.1.A1_at // Ta.22564.2.S1_x_at
GO:0030554	F	adenyl nucleotide binding	37	625	1707	34647	0.15	1	// Ta.5439.3.S1_x_at // Ta.7081.1.S1_at // TaAffx.120086.1.S1_at // Ta.6350.2.S1_x_at // TaAffx.12595.1.S1_at // Ta.17648.1.S1_x_at // Ta.14522.2.S1_a_at // Ta.192.1.S1_at // Ta.6039.2.S1_at // Ta.9369.3.S1_a_at // TaAffx.83835.1.S1_at // Ta.14522.3.A1_x_at // Ta.25179.1.S1_at // Ta.29624.1.S1_at // Ta.9130.2.S1_s_at // Ta.14522.2.S1_x_at // Ta.7205.2.S1_a_at // TaAffx.105963.1.S1_at // Ta.4598.1…
GO:0030234	F	enzyme regulator activity	8	625	270	34647	0.12	1	// Ta.2441.1.S1_at // Ta.541.1.S1_x_at // Ta.28591.1.S1_a_at // Ta.10462.2.S1_at // Ta.21357.1.S1_at // Ta.29817.1.S1_x_at // TaAffx.31365.1.S1_s_at // Ta.14588.3.S1_x_at
GO:0016874	F	ligase activity	8	625	498	34647	0.68	1	// Ta.4812.1.S1_at // TaAffx.81227.1.S1_x_at // Ta.30660.2.A1_a_at // Ta.5439.3.S1_x_at // Ta.4599.1.S1_at // Ta.5439.3.S1_a_at // Ta.6079.3.S1_at // TaAffx.81227.1.S1_at
GO:0019842	F	vitamin binding	5	625	159	34647	0.17	1	// Ta.12337.1.S1_at // Ta.4834.1.S1_at // Ta.1601.1.S1_at // Ta.2864.2.S1_x_at // Ta.1601.2.S1_a_at
GO:0008270	F	zinc ion binding	12	625	1249	34647	0.99	1	// Ta.5227.1.S1_x_at // TaAffx.121834.1.S1_at // TaAffx.52900.1.S1_at // Ta.9175.1.S1_at // Ta.6460.1.S1_at // Ta.9729.2.A1_a_at // Ta.2059.3.S1_a_at // Ta.9175.2.S1_a_at // Ta.19762.1.A1_s_at // Ta.6217.1.S1_at // Ta.5227.1.S1_at // TaAffx.83543.1.S1_at
GO:0016614	F	oxidoreductase activity, acting on CH-OH group of donors	8	625	277	34647	0.14	1	// Ta.4812.1.S1_at // Ta.10081.2.S1_at // Ta.5177.3.S1_a_at // TaAffx.123671.1.S1_s_at // TaAffx.114405.1.S1_at // Ta.1039.1.S1_at // Ta.12996.3.A1_a_at // Ta.9686.1.S1_x_at
GO:0016616	F	oxidoreductase activity, acting on the CH-OH group of donors, NAD or NADP as acceptor	8	625	259	34647	0.1	1	// Ta.4812.1.S1_at // Ta.10081.2.S1_at // Ta.5177.3.S1_a_at // TaAffx.123671.1.S1_s_at // TaAffx.114405.1.S1_at // Ta.1039.1.S1_at // Ta.12996.3.A1_a_at // Ta.9686.1.S1_x_at
GO:0022804	F	active transmembrane transporter activity	8	625	431	34647	0.52	1	// TaAffx.109477.1.S1_x_at // Ta.3686.1.S1_at // Ta.1082.1.S1_x_at // Ta.5766.1.S1_at // TaAffx.31448.1.S1_at // Ta.1082.2.S1_x_at // TaAffx.109477.1.S1_at // TaAffx.105480.1.S1_at
GO:0016462	F	pyrophosphatase activity	8	625	817	34647	0.98	1	// Ta.22929.1.S1_at // TaAffx.128683.1.S1_x_at // Ta.22929.2.S1_s_at // Ta.878.1.S1_at // Ta.3686.1.S1_at // Ta.192.1.S1_at // TaAffx.56160.1.S1_at // Ta.21295.1.A1_at
GO:0015291	F	secondary active transmembrane transporter activity	5	625	171	34647	0.2	1	// TaAffx.109477.1.S1_at // Ta.5766.1.S1_at // TaAffx.105480.1.S1_at // TaAffx.31448.1.S1_at // TaAffx.109477.1.S1_x_at
GO:0004871	F	signal transducer activity	5	625	444	34647	0.9	1	// Ta.7205.2.S1_a_at // Ta.1619.3.A1_x_at // TaAffx.65757.1.S1_at // Ta.192.1.S1_at // Ta.29817.1.S1_x_at
GO:0050662	F	coenzyme binding	12	625	475	34647	0.16	1	// Ta.9557.2.S1_a_at // Ta.9557.2.S1_x_at // Ta.8433.1.S1_x_at // Ta.11025.1.A1_at // Ta.6689.3.S1_a_at // Ta.9557.1.A1_at // Ta.8433.2.S1_a_at // Ta.8433.1.S1_at // TaAffx.128675.1.S1_at // Ta.4782.3.S1_x_at // Ta.30735.1.S1_at // Ta.2304.1.S1_at
GO:0005198	F	structural molecule activity	27	625	1230	34647	0.18	1	// TaAffx.128896.15.S1_s_at // Ta.19204.1.S1_at // Ta.9535.1.S1_at // Ta.2429.2.S1_x_at // Ta.25324.1.A1_a_at // Ta.14440.1.S1_at // TaAffx.129824.3.A1_at // Ta.1698.1.S1_at // Ta.3100.1.S1_x_at // Ta.2429.2.S1_a_at // Ta.24114.13.S1_at // Ta.614.2.S1_at // Ta.9369.3.S1_a_at // Ta.25404.2.S1_x_at // TaAffx.128896.23.S1_at // Ta.25324.1.A1_at // Ta.8694.2.S1_at // Ta.8694.2.S1_x_at // Ta.2300.1.S1…
GO:0009507	C	chloroplast	54	625	1293	34647	2.7e-08	7.6e-06	// Ta.3366.1.S1_at // Ta.5227.1.S1_x_at // Ta.5439.3.S1_x_at // Ta.28750.1.S1_at // TaAffx.120086.1.S1_at // Ta.7951.2.S1_a_at // Ta.21337.3.S1_a_at // TaAffx.3767.2.S1_s_at // Ta.2728.2.S1_a_at // Ta.22443.1.S1_s_at // TaAffx.12595.1.S1_at // Ta.24768.1.A1_x_at // Ta.21337.2.S1_a_at // Ta.9557.2.S1_a_at // Ta.9529.2.A1_a_at // TaAffx.31365.1.S1_s_at // Ta.3100.1.S1_x_at // Ta.5227.1.S1_at // Ta.…
GO:0042651	C	thylakoid membrane	12	625	171	34647	0.00011	0.016	// Ta.23411.1.S1_at // Ta.12190.1.A1_at // TaAffx.78956.1.S1_at // Ta.1147.2.S1_a_at // Ta.28750.1.S1_at // Ta.10081.2.S1_at // Ta.28750.1.S1_x_at // Ta.22817.4.S1_at // Ta.28750.2.A1_x_at // Ta.1147.1.A1_at // Ta.1147.1.A1_x_at // TaAffx.142789.1.S1_at
GO:0009579	C	thylakoid	16	625	329	34647	0.0005	0.035	// TaAffx.16886.1.S1_x_at // Ta.23411.1.S1_at // Ta.12190.1.A1_at // TaAffx.78956.1.S1_at // Ta.1147.2.S1_a_at // TaAffx.16886.1.S1_s_at // Ta.10081.2.S1_at // Ta.9718.1.S1_at // Ta.28750.1.S1_x_at // TaAffx.113323.1.S1_at // Ta.28750.1.S1_at // Ta.22817.4.S1_at // Ta.28750.2.A1_x_at // Ta.1147.1.A1_at // Ta.1147.1.A1_x_at // TaAffx.142789.1.S1_at
GO:0005737	C	cytoplasm	312	625	14947	34647	0.00042	0.035	// TaAffx.46153.1.S1_at // Ta.9451.1.S1_x_at // TaAffx.128682.1.S1_x_at // Ta.7966.1.S1_a_at // Ta.28750.1.S1_at // Ta.21337.3.S1_a_at // TaAffx.93278.1.S1_at // Ta.1082.1.S1_x_at // Ta.20466.1.S1_at // TaAffx.69299.1.S1_at // Ta.408.1.A1_at // Ta.14483.1.S1_x_at // Ta.24768.1.A1_x_at // Ta.14566.1.S1_x_at // Ta.24199.3.S1_x_at // TaAffx.7188.1.S1_at // Ta.29552.1.S1_a_at // Ta.1147.2.S1_x_at // …
GO:0034357	C	photosynthetic membrane	13	625	247	34647	0.00083	0.046	// Ta.23411.1.S1_at // Ta.12190.1.A1_at // TaAffx.78956.1.S1_at // Ta.1147.2.S1_a_at // Ta.28750.1.S1_at // Ta.10081.2.S1_at // Ta.9718.1.S1_at // Ta.28750.1.S1_x_at // Ta.22817.4.S1_at // Ta.28750.2.A1_x_at // Ta.1147.1.A1_at // Ta.1147.1.A1_x_at // TaAffx.142789.1.S1_at
GO:0044436	C	thylakoid part	12	625	222	34647	0.001	0.046	// Ta.23411.1.S1_at // Ta.12190.1.A1_at // TaAffx.78956.1.S1_at // Ta.1147.2.S1_a_at // Ta.28750.1.S1_at // Ta.10081.2.S1_at // Ta.28750.1.S1_x_at // Ta.22817.4.S1_at // Ta.28750.2.A1_x_at // Ta.1147.1.A1_at // Ta.1147.1.A1_x_at // TaAffx.142789.1.S1_at
GO:0012505	C	endomembrane system	24	625	652	34647	0.0011	0.046	// Ta.5493.1.S1_s_at // TaAffx.114677.1.S1_at // Ta.13774.1.S1_at // Ta.8792.2.A1_a_at // Ta.19204.1.S1_at // Ta.1309.1.S1_a_at // Ta.24199.3.S1_x_at // Ta.14440.1.S1_at // Ta.14119.2.S1_a_at // TaAffx.20734.1.S1_at // Ta.1088.1.A1_at // Ta.24199.1.S1_at // Ta.1071.1.S1_at // TaAffx.114677.2.S1_s_at // TaAffx.4830.1.S1_at // TaAffx.113177.1.S1_s_at // Ta.5553.3.S1_a_at // Ta.3263.2.S1_x_at // TaA…
GO:0009536	C	plastid	121	625	5243	34647	0.0027	0.095	// Ta.5439.3.S1_x_at // Ta.7966.1.S1_a_at // Ta.28750.1.S1_at // Ta.21337.3.S1_a_at // TaAffx.93278.1.S1_at // Ta.20466.1.S1_at // TaAffx.69299.1.S1_at // Ta.5439.1.S1_x_at // Ta.24768.1.A1_x_at // TaAffx.7188.1.S1_at // Ta.1147.2.S1_x_at // Ta.9529.3.S1_at // TaAffx.31365.1.S1_s_at // Ta.3100.1.S1_x_at // Ta.9718.1.S1_at // TaAffx.6598.1.S1_at // Ta.7205.2.S1_a_at // Ta.5439.3.S1_a_at // Ta.2256…
GO:0044424	C	intracellular part	341	625	17040	34647	0.0043	0.12	// TaAffx.46153.1.S1_at // Ta.9451.1.S1_x_at // TaAffx.128682.1.S1_x_at // Ta.7966.1.S1_a_at // TaAffx.128896.23.S1_at // Ta.28750.1.S1_at // Ta.21337.3.S1_a_at // TaAffx.93278.1.S1_at // Ta.1082.1.S1_x_at // Ta.20466.1.S1_at // Ta.2555.1.S1_at // TaAffx.69299.1.S1_at // Ta.408.1.A1_at // Ta.14483.1.S1_x_at // TaAffx.4840.1.S1_at // Ta.14566.1.S1_x_at // Ta.24199.3.S1_x_at // TaAffx.7188.1.S1_at …
GO:0005622	C	intracellular	344	625	17204	34647	0.0043	0.12	// Ta.9451.1.S1_x_at // TaAffx.93278.1.S1_at // Ta.408.1.A1_at // Ta.14483.1.S1_x_at // Ta.14566.1.S1_x_at // Ta.14119.2.S1_a_at // Ta.3100.1.S1_x_at // Ta.9718.1.S1_at // Ta.3294.1.S1_at // Ta.9369.3.S1_a_at // TaAffx.142789.1.S1_at // Ta.1517.1.S1_at // Ta.1082.1.S1_a_at // TaAffx.42772.1.A1_at // Ta.24199.1.S1_a_at // Ta.2429.3.S1_x_at // TaAffx.5600.1.S1_at // Ta.8093.2.S1_a_at // TaAffx.7895…
GO:0043227	C	membrane-bounded organelle	302	625	14944	34647	0.0054	0.13	// TaAffx.46153.1.S1_at // Ta.9451.1.S1_x_at // TaAffx.128682.1.S1_x_at // Ta.7966.1.S1_a_at // TaAffx.128896.23.S1_at // Ta.28750.1.S1_at // Ta.21337.3.S1_a_at // TaAffx.93278.1.S1_at // Ta.1082.1.S1_x_at // Ta.20466.1.S1_at // Ta.11880.1.S1_at // TaAffx.69299.1.S1_at // Ta.408.1.A1_at // Ta.5439.1.S1_x_at // TaAffx.4840.1.S1_at // Ta.14566.1.S1_x_at // Ta.24199.3.S1_x_at // TaAffx.7188.1.S1_at …
GO:0044444	C	cytoplasmic part	286	625	14074	34647	0.0056	0.13	// TaAffx.46153.1.S1_at // Ta.9451.1.S1_x_at // TaAffx.128682.1.S1_x_at // Ta.7966.1.S1_a_at // Ta.28750.1.S1_at // Ta.21337.3.S1_a_at // TaAffx.93278.1.S1_at // Ta.1082.1.S1_x_at // Ta.20466.1.S1_at // TaAffx.69299.1.S1_at // Ta.408.1.A1_at // Ta.5439.1.S1_x_at // Ta.24768.1.A1_x_at // Ta.24199.3.S1_x_at // TaAffx.7188.1.S1_at // Ta.29552.1.S1_a_at // Ta.1147.2.S1_x_at // Ta.28592.1.S1_at // Ta.…
GO:0043231	C	intracellular membrane-bounded organelle	301	625	14934	34647	0.0065	0.14	// TaAffx.46153.1.S1_at // Ta.9451.1.S1_x_at // TaAffx.128682.1.S1_x_at // Ta.7966.1.S1_a_at // TaAffx.128896.23.S1_at // Ta.28750.1.S1_at // Ta.21337.3.S1_a_at // TaAffx.93278.1.S1_at // Ta.1082.1.S1_x_at // Ta.20466.1.S1_at // Ta.11880.1.S1_at // TaAffx.69299.1.S1_at // Ta.408.1.A1_at // Ta.5439.1.S1_x_at // TaAffx.4840.1.S1_at // Ta.14566.1.S1_x_at // Ta.24199.3.S1_x_at // TaAffx.7188.1.S1_at …
GO:0009535	C	chloroplast thylakoid membrane	8	625	155	34647	0.0088	0.17	// Ta.23411.1.S1_at // Ta.12190.1.A1_at // TaAffx.78956.1.S1_at // Ta.1147.2.S1_a_at // Ta.10081.2.S1_at // Ta.22817.4.S1_at // Ta.1147.1.A1_at // Ta.1147.1.A1_x_at
GO:0055035	C	plastid thylakoid membrane	8	625	155	34647	0.0088	0.17	// Ta.23411.1.S1_at // Ta.12190.1.A1_at // TaAffx.78956.1.S1_at // Ta.1147.2.S1_a_at // Ta.10081.2.S1_at // Ta.22817.4.S1_at // Ta.1147.1.A1_at // Ta.1147.1.A1_x_at
GO:0009521	C	photosystem	6	625	102	34647	0.013	0.21	// Ta.12190.1.A1_at // Ta.28750.1.S1_at // Ta.9718.1.S1_at // Ta.28750.1.S1_x_at // Ta.28750.2.A1_x_at // TaAffx.142789.1.S1_at
GO:0009534	C	chloroplast thylakoid	9	625	200	34647	0.013	0.21	// Ta.23411.1.S1_at // Ta.12190.1.A1_at // TaAffx.78956.1.S1_at // Ta.1147.2.S1_a_at // Ta.10081.2.S1_at // TaAffx.113323.1.S1_at // Ta.22817.4.S1_at // Ta.1147.1.A1_at // Ta.1147.1.A1_x_at
GO:0044435	C	plastid part	15	625	432	34647	0.015	0.22	// Ta.21337.3.S1_a_at // Ta.23411.1.S1_at // Ta.12190.1.A1_at // TaAffx.78956.1.S1_at // Ta.1147.2.S1_a_at // Ta.18414.1.S1_at // Ta.10081.2.S1_at // Ta.13241.2.S1_at // Ta.7951.2.S1_a_at // TaAffx.113323.1.S1_at // Ta.22817.4.S1_at // Ta.2728.2.S1_a_at // Ta.21337.2.S1_a_at // Ta.1147.1.A1_at // Ta.1147.1.A1_x_at
GO:0031976	C	plastid thylakoid	9	625	205	34647	0.015	0.22	// Ta.23411.1.S1_at // Ta.12190.1.A1_at // TaAffx.78956.1.S1_at // Ta.1147.2.S1_a_at // Ta.10081.2.S1_at // TaAffx.113323.1.S1_at // Ta.22817.4.S1_at // Ta.1147.1.A1_at // Ta.1147.1.A1_x_at
GO:0031984	C	organelle subcompartment	9	625	212	34647	0.018	0.25	// Ta.23411.1.S1_at // Ta.12190.1.A1_at // TaAffx.78956.1.S1_at // Ta.1147.2.S1_a_at // Ta.10081.2.S1_at // TaAffx.113323.1.S1_at // Ta.22817.4.S1_at // Ta.1147.1.A1_at // Ta.1147.1.A1_x_at
GO:0044434	C	chloroplast part	14	625	409	34647	0.02	0.26	// Ta.21337.3.S1_a_at // Ta.23411.1.S1_at // Ta.12190.1.A1_at // TaAffx.78956.1.S1_at // Ta.1147.2.S1_a_at // Ta.10081.2.S1_at // Ta.13241.2.S1_at // Ta.7951.2.S1_a_at // TaAffx.113323.1.S1_at // Ta.22817.4.S1_at // Ta.2728.2.S1_a_at // Ta.21337.2.S1_a_at // Ta.1147.1.A1_at // Ta.1147.1.A1_x_at
GO:0031090	C	organelle membrane	24	625	841	34647	0.022	0.27	// Ta.5493.1.S1_s_at // Ta.16498.2.S1_a_at // Ta.28750.1.S1_at // Ta.28750.2.A1_x_at // Ta.2728.2.S1_a_at // Ta.19204.1.S1_at // Ta.1309.1.S1_a_at // Ta.14440.1.S1_at // Ta.1082.1.S1_x_at // Ta.1082.2.S1_x_at // Ta.1147.1.A1_x_at // TaAffx.21600.2.S1_x_at // Ta.12190.1.A1_at // TaAffx.128829.1.S1_at // Ta.1147.1.A1_at // TaAffx.142789.1.S1_at // Ta.23411.1.S1_at // TaAffx.78956.1.S1_at // Ta.1147…
GO:0031982	C	vesicle	100	625	4561	34647	0.024	0.27	// Ta.9451.1.S1_x_at // TaAffx.128682.1.S1_x_at // Ta.29552.1.S1_a_at // TaAffx.69299.1.S1_at // Ta.408.1.A1_at // Ta.24199.3.S1_x_at // Ta.7436.1.A1_at // Ta.14119.2.S1_a_at // Ta.21505.1.S1_at // Ta.30944.1.S1_s_at // TaAffx.128682.1.S1_at // Ta.22672.1.S1_at // Ta.14289.1.S1_at // Ta.5608.1.S1_s_at // Ta.1082.1.S1_a_at // TaAffx.78404.1.S1_at // TaAffx.42772.1.A1_at // Ta.11120.3.S1_x_at // Ta…
GO:0005694	C	chromosome	9	625	225	34647	0.024	0.27	// Ta.22929.1.S1_at // Ta.2441.1.S1_at // Ta.22929.2.S1_s_at // TaAffx.120086.1.S1_at // Ta.2300.1.S1_a_at // TaAffx.105963.1.S1_at // TaAffx.12595.1.S1_at // TaAffx.4840.1.S1_at // Ta.7619.1.S1_at
GO:0031410	C	cytoplasmic vesicle	100	625	4561	34647	0.024	0.27	// Ta.9451.1.S1_x_at // TaAffx.128682.1.S1_x_at // Ta.29552.1.S1_a_at // TaAffx.69299.1.S1_at // Ta.408.1.A1_at // Ta.24199.3.S1_x_at // Ta.7436.1.A1_at // Ta.14119.2.S1_a_at // Ta.21505.1.S1_at // Ta.30944.1.S1_s_at // TaAffx.128682.1.S1_at // Ta.22672.1.S1_at // Ta.14289.1.S1_at // Ta.5608.1.S1_s_at // Ta.1082.1.S1_a_at // TaAffx.78404.1.S1_at // TaAffx.42772.1.A1_at // Ta.11120.3.S1_x_at // Ta…
GO:0016023	C	cytoplasmic membrane-bounded vesicle	99	625	4545	34647	0.029	0.28	// Ta.9451.1.S1_x_at // TaAffx.128682.1.S1_x_at // Ta.29552.1.S1_a_at // TaAffx.69299.1.S1_at // Ta.408.1.A1_at // Ta.24199.3.S1_x_at // Ta.7436.1.A1_at // Ta.14119.2.S1_a_at // Ta.21505.1.S1_at // Ta.30944.1.S1_s_at // TaAffx.128682.1.S1_at // Ta.22672.1.S1_at // Ta.14289.1.S1_at // Ta.5608.1.S1_s_at // Ta.1082.1.S1_a_at // TaAffx.78404.1.S1_at // TaAffx.42772.1.A1_at // Ta.11120.3.S1_x_at // Ta…
GO:0043229	C	intracellular organelle	310	625	15812	34647	0.027	0.28	// TaAffx.46153.1.S1_at // Ta.9451.1.S1_x_at // TaAffx.128682.1.S1_x_at // Ta.7966.1.S1_a_at // TaAffx.128896.23.S1_at // Ta.28750.1.S1_at // Ta.21337.3.S1_a_at // TaAffx.93278.1.S1_at // Ta.1082.1.S1_x_at // Ta.20466.1.S1_at // Ta.11880.1.S1_at // TaAffx.69299.1.S1_at // Ta.408.1.A1_at // Ta.5439.1.S1_x_at // TaAffx.4840.1.S1_at // Ta.14566.1.S1_x_at // Ta.24199.3.S1_x_at // TaAffx.7188.1.S1_at …
GO:0043226	C	organelle	310	625	15817	34647	0.027	0.28	// TaAffx.46153.1.S1_at // Ta.9451.1.S1_x_at // TaAffx.128682.1.S1_x_at // Ta.7966.1.S1_a_at // TaAffx.128896.23.S1_at // Ta.28750.1.S1_at // Ta.21337.3.S1_a_at // TaAffx.93278.1.S1_at // Ta.1082.1.S1_x_at // Ta.20466.1.S1_at // Ta.11880.1.S1_at // TaAffx.69299.1.S1_at // Ta.408.1.A1_at // Ta.5439.1.S1_x_at // TaAffx.4840.1.S1_at // Ta.14566.1.S1_x_at // Ta.24199.3.S1_x_at // TaAffx.7188.1.S1_at …
GO:0031988	C	membrane-bounded vesicle	99	625	4545	34647	0.029	0.28	// Ta.9451.1.S1_x_at // TaAffx.128682.1.S1_x_at // Ta.29552.1.S1_a_at // TaAffx.69299.1.S1_at // Ta.408.1.A1_at // Ta.24199.3.S1_x_at // Ta.7436.1.A1_at // Ta.14119.2.S1_a_at // Ta.21505.1.S1_at // Ta.30944.1.S1_s_at // TaAffx.128682.1.S1_at // Ta.22672.1.S1_at // Ta.14289.1.S1_at // Ta.5608.1.S1_s_at // Ta.1082.1.S1_a_at // TaAffx.78404.1.S1_at // TaAffx.42772.1.A1_at // Ta.11120.3.S1_x_at // Ta…
GO:0005773	C	vacuole	8	625	201	34647	0.034	0.31	// Ta.5553.3.S1_a_at // Ta.8093.2.S1_a_at // Ta.25477.1.S1_at // Ta.16498.2.S1_a_at // Ta.1082.1.S1_x_at // Ta.5553.3.S1_x_at // Ta.1082.3.S1_x_at // Ta.1082.2.S1_x_at
GO:0044464	C	cell part	381	625	20005	34647	0.057	0.5	// Ta.9451.1.S1_x_at // TaAffx.93278.1.S1_at // Ta.24789.1.S1_x_at // Ta.408.1.A1_at // Ta.14483.1.S1_x_at // Ta.14566.1.S1_x_at // Ta.14119.2.S1_a_at // Ta.3100.1.S1_x_at // Ta.9718.1.S1_at // Ta.3294.1.S1_at // Ta.9369.3.S1_a_at // TaAffx.142789.1.S1_at // Ta.1517.1.S1_at // Ta.1082.1.S1_a_at // TaAffx.42772.1.A1_at // Ta.24199.1.S1_a_at // Ta.2429.3.S1_x_at // TaAffx.5600.1.S1_at // Ta.8093.2.…
GO:0005623	C	cell	381	625	20005	34647	0.057	0.5	// Ta.9451.1.S1_x_at // TaAffx.93278.1.S1_at // Ta.24789.1.S1_x_at // Ta.408.1.A1_at // Ta.14483.1.S1_x_at // Ta.14566.1.S1_x_at // Ta.14119.2.S1_a_at // Ta.3100.1.S1_x_at // Ta.9718.1.S1_at // Ta.3294.1.S1_at // Ta.9369.3.S1_a_at // TaAffx.142789.1.S1_at // Ta.1517.1.S1_at // Ta.1082.1.S1_a_at // TaAffx.42772.1.A1_at // Ta.24199.1.S1_a_at // Ta.2429.3.S1_x_at // TaAffx.5600.1.S1_at // Ta.8093.2.…
GO:0008287	C	protein serine/threonine phosphatase complex	5	625	122	34647	0.076	0.65	// Ta.9175.2.S1_a_at // Ta.9175.1.S1_at // Ta.11880.1.S1_at // Ta.10462.2.S1_at // Ta.6217.1.S1_at
GO:0005777	C	peroxisome	5	625	126	34647	0.084	0.69	// Ta.5480.1.S1_x_at // Ta.16498.2.S1_a_at // Ta.8433.2.S1_a_at // TaAffx.42772.1.A1_at // TaAffx.5891.3.A1_s_at
GO:0042579	C	microbody	5	625	127	34647	0.086	0.69	// Ta.5480.1.S1_x_at // Ta.16498.2.S1_a_at // Ta.8433.2.S1_a_at // TaAffx.42772.1.A1_at // TaAffx.5891.3.A1_s_at
GO:0005576	C	extracellular region	19	625	777	34647	0.12	0.93	// Ta.24199.3.S1_at // Ta.1619.3.A1_x_at // Ta.3274.1.S1_at // Ta.1200.1.S1_at // Ta.27201.1.S1_x_at // TaAffx.15880.1.S1_at // Ta.14588.3.S1_at // Ta.22564.2.S1_x_at // Ta.24199.1.S1_at // Ta.5439.3.S1_a_at // TaAffx.115935.1.S1_x_at // TaAffx.5891.3.A1_s_at // Ta.6217.1.S1_at // TaAffx.105997.2.S1_at // TaAffx.65757.1.S1_at // Ta.24199.3.S1_x_at // Ta.225.1.S1_at // Ta.1929.1.S1_at // Ta.1200.1…
GO:0043232	C	intracellular non-membrane-bounded organelle	34	625	1533	34647	0.13	0.97	// Ta.24114.13.S1_at // TaAffx.120086.1.S1_at // Ta.23194.2.S1_a_at // Ta.3100.1.S1_a_at // Ta.2429.2.S1_x_at // TaAffx.12595.1.S1_at // TaAffx.4840.1.S1_at // Ta.2441.1.S1_at // Ta.14440.1.S1_at // TaAffx.129824.3.A1_at // Ta.1698.1.S1_at // Ta.3100.1.S1_x_at // Ta.21926.1.S1_x_at // Ta.6256.1.S1_at // Ta.2429.2.S1_a_at // Ta.614.2.S1_at // TaAffx.105963.1.S1_at // TaAffx.128896.23.S1_at // Ta.9…
GO:0043228	C	non-membrane-bounded organelle	34	625	1533	34647	0.13	0.97	// Ta.24114.13.S1_at // TaAffx.120086.1.S1_at // Ta.23194.2.S1_a_at // Ta.3100.1.S1_a_at // Ta.2429.2.S1_x_at // TaAffx.12595.1.S1_at // TaAffx.4840.1.S1_at // Ta.2441.1.S1_at // Ta.14440.1.S1_at // TaAffx.129824.3.A1_at // Ta.1698.1.S1_at // Ta.3100.1.S1_x_at // Ta.21926.1.S1_x_at // Ta.6256.1.S1_at // Ta.2429.2.S1_a_at // Ta.614.2.S1_at // TaAffx.105963.1.S1_at // TaAffx.128896.23.S1_at // Ta.9…
GO:0031974	C	membrane-enclosed lumen	8	625	738	34647	0.95	1	// Ta.23670.1.S1_at // TaAffx.87196.1.S1_at // Ta.5091.3.S1_x_at // TaAffx.129824.3.A1_at // Ta.21926.1.S1_x_at // TaAffx.20596.1.S1_s_at // Ta.1039.1.S1_at // Ta.21926.1.S1_a_at
GO:0031975	C	envelope	8	625	510	34647	0.7	1	// TaAffx.21600.2.S1_x_at // TaAffx.128829.1.S1_at // TaAffx.114677.1.S1_at // TaAffx.20734.1.S1_at // Ta.2728.2.S1_a_at // Ta.12190.1.A1_at // TaAffx.114677.2.S1_s_at // TaAffx.4830.1.S1_at
GO:0044428	C	nuclear part	12	625	729	34647	0.66	1	// Ta.23670.1.S1_at // TaAffx.87196.1.S1_at // TaAffx.114677.1.S1_at // TaAffx.129824.3.A1_at // Ta.21926.1.S1_x_at // TaAffx.20734.1.S1_at // TaAffx.20596.1.S1_s_at // TaAffx.4840.1.S1_at // Ta.14566.1.S1_x_at // Ta.21926.1.S1_a_at // TaAffx.114677.2.S1_s_at // TaAffx.4830.1.S1_at
GO:0044425	C	membrane part	36	625	1866	34647	0.37	1	// Ta.3686.1.S1_a_at // Ta.19204.1.S1_at // TaAffx.114677.1.S1_at // Ta.1082.1.S1_x_at // Ta.28750.1.S1_at // Ta.5766.1.S1_at // Ta.28750.2.A1_x_at // Ta.24789.1.S1_x_at // Ta.7450.1.S1_at // Ta.29817.1.S1_x_at // Ta.1309.1.S1_a_at // Ta.5493.1.S1_s_at // Ta.192.1.S1_at // Ta.14440.1.S1_at // Ta.17713.1.S1_x_at // Ta.9718.1.S1_at // TaAffx.20734.1.S1_at // Ta.2662.1.S1_at // Ta.1082.2.S1_x_at // …
GO:0044427	C	chromosomal part	5	625	191	34647	0.27	1	// Ta.22929.1.S1_at // Ta.2441.1.S1_at // Ta.2300.1.S1_a_at // Ta.7619.1.S1_at // Ta.22929.2.S1_s_at
GO:0044422	C	organelle part	52	625	2581	34647	0.23	1	// Ta.21337.3.S1_a_at // Ta.5493.1.S1_s_at // TaAffx.114677.1.S1_at // Ta.16498.2.S1_a_at // Ta.28750.1.S1_at // Ta.7951.2.S1_a_at // Ta.23194.2.S1_a_at // Ta.1082.1.S1_x_at // Ta.1309.1.S1_a_at // Ta.2728.2.S1_a_at // Ta.19204.1.S1_at // Ta.28750.2.A1_x_at // TaAffx.4840.1.S1_at // Ta.21337.2.S1_a_at // TaAffx.114677.2.S1_s_at // Ta.2441.1.S1_at // Ta.23670.1.S1_at // Ta.14440.1.S1_at // TaAffx.…
GO:0031224	C	intrinsic to membrane	28	625	1366	34647	0.27	1	// Ta.3686.1.S1_a_at // TaAffx.114677.1.S1_at // Ta.1082.1.S1_x_at // Ta.5766.1.S1_at // Ta.24789.1.S1_x_at // Ta.7450.1.S1_at // Ta.29817.1.S1_x_at // Ta.17713.1.S1_x_at // Ta.192.1.S1_at // Ta.9718.1.S1_at // TaAffx.20734.1.S1_at // Ta.9510.1.S1_x_at // Ta.1082.2.S1_x_at // TaAffx.105480.1.S1_at // TaAffx.114677.2.S1_s_at // TaAffx.4830.1.S1_at // Ta.1082.1.S1_a_at // TaAffx.21600.2.S1_x_at // …
GO:0070013	C	intracellular organelle lumen	8	625	723	34647	0.95	1	// Ta.23670.1.S1_at // TaAffx.87196.1.S1_at // Ta.5091.3.S1_x_at // TaAffx.129824.3.A1_at // Ta.21926.1.S1_x_at // TaAffx.20596.1.S1_s_at // Ta.1039.1.S1_at // Ta.21926.1.S1_a_at
GO:0016021	C	integral to membrane	27	625	1345	34647	0.32	1	// Ta.3686.1.S1_a_at // TaAffx.114677.1.S1_at // Ta.1082.1.S1_x_at // Ta.5766.1.S1_at // Ta.24789.1.S1_x_at // Ta.7450.1.S1_at // Ta.29817.1.S1_x_at // Ta.17713.1.S1_x_at // Ta.9718.1.S1_at // TaAffx.20734.1.S1_at // Ta.9510.1.S1_x_at // Ta.1082.2.S1_x_at // TaAffx.105480.1.S1_at // TaAffx.114677.2.S1_s_at // TaAffx.4830.1.S1_at // Ta.1082.1.S1_a_at // TaAffx.21600.2.S1_x_at // Ta.23822.1.S1_at /…
GO:0016020	C	membrane	74	625	4781	34647	0.93	1	// Ta.29794.1.A1_x_at // TaAffx.46153.1.S1_at // Ta.3686.1.S1_a_at // Ta.29817.1.S1_x_at // TaAffx.114677.1.S1_at // Ta.16498.2.S1_a_at // Ta.28750.1.S1_at // Ta.19211.2.S1_x_at // Ta.22817.4.S1_at // Ta.5766.1.S1_at // Ta.1082.1.S1_x_at // Ta.1309.1.S1_a_at // Ta.24789.1.S1_x_at // Ta.2728.2.S1_a_at // Ta.19204.1.S1_at // Ta.4923.1.A1_at // Ta.28750.2.A1_x_at // Ta.5493.1.S1_s_at // TaAffx.10947…
GO:0043234	C	protein complex	43	625	2258	34647	0.38	1	// Ta.11880.1.S1_at // Ta.5493.1.S1_s_at // Ta.19204.1.S1_at // TaAffx.114677.1.S1_at // Ta.28750.1.S1_at // Ta.10462.2.S1_at // Ta.3700.1.A1_at // Ta.28750.2.A1_x_at // Ta.6689.3.S1_a_at // Ta.29817.1.S1_x_at // Ta.1309.1.S1_a_at // Ta.24199.3.S1_x_at // Ta.2304.1.S1_at // Ta.23670.1.S1_at // Ta.14440.1.S1_at // Ta.9529.2.A1_a_at // Ta.30660.2.A1_a_at // Ta.9718.1.S1_at // TaAffx.20734.1.S1_at /…
GO:0005783	C	endoplasmic reticulum	10	625	430	34647	0.26	1	// Ta.6431.1.S1_a_at // TaAffx.97866.1.S1_s_at // Ta.6584.3.S1_a_at // Ta.3686.1.S1_at // Ta.10089.2.S1_a_at // TaAffx.120096.1.S1_at // Ta.23194.2.S1_a_at // Ta.6584.2.S1_a_at // Ta.10089.1.S1_x_at // Ta.1309.1.S1_a_at
GO:0044446	C	intracellular organelle part	52	625	2576	34647	0.22	1	// Ta.21337.3.S1_a_at // Ta.5493.1.S1_s_at // TaAffx.114677.1.S1_at // Ta.16498.2.S1_a_at // Ta.28750.1.S1_at // Ta.7951.2.S1_a_at // Ta.23194.2.S1_a_at // Ta.1082.1.S1_x_at // Ta.1309.1.S1_a_at // Ta.2728.2.S1_a_at // Ta.19204.1.S1_at // Ta.28750.2.A1_x_at // TaAffx.4840.1.S1_at // Ta.21337.2.S1_a_at // TaAffx.114677.2.S1_s_at // Ta.2441.1.S1_at // Ta.23670.1.S1_at // Ta.14440.1.S1_at // TaAffx.…
GO:0005739	C	mitochondrion	69	625	4282	34647	0.85	1	// Ta.22443.1.S1_s_at // Ta.14051.1.S1_at // Ta.13199.3.S1_x_at // Ta.9451.1.S1_x_at // TaAffx.128682.1.S1_x_at // Ta.6291.1.S1_s_at // TaAffx.80336.2.S1_x_at // Ta.24114.13.S1_at // TaAffx.56193.1.S1_at // TaAffx.120086.1.S1_at // Ta.2864.2.S1_x_at // Ta.4453.3.S1_x_at // Ta.6689.3.S1_a_at // TaAffx.115240.1.S1_at // Ta.4908.1.S1_at // Ta.8094.1.A1_a_at // Ta.1039.1.S1_at // TaAffx.12595.1.S1_at…
GO:0030529	C	ribonucleoprotein complex	24	625	1096	34647	0.2	1	// Ta.24114.13.S1_at // Ta.3100.1.S1_a_at // Ta.2429.2.S1_x_at // Ta.14566.1.S1_x_at // TaAffx.7188.1.S1_at // TaAffx.106894.1.S1_at // Ta.14440.1.S1_at // Ta.6293.2.S1_a_at // TaAffx.129824.3.A1_at // Ta.1698.1.S1_at // Ta.3100.1.S1_x_at // Ta.614.2.S1_at // Ta.2429.2.S1_a_at // Ta.6256.1.S1_at // TaAffx.128896.23.S1_at // Ta.6256.3.S1_a_at // Ta.1842.1.S1_a_at // Ta.2429.3.S1_x_at // Ta.13366.2…
GO:0031981	C	nuclear lumen	6	625	544	34647	0.93	1	// Ta.23670.1.S1_at // TaAffx.87196.1.S1_at // TaAffx.129824.3.A1_at // Ta.21926.1.S1_x_at // TaAffx.20596.1.S1_s_at // Ta.21926.1.S1_a_at
GO:0031967	C	organelle envelope	8	625	505	34647	0.69	1	// TaAffx.21600.2.S1_x_at // TaAffx.128829.1.S1_at // TaAffx.114677.1.S1_at // TaAffx.20734.1.S1_at // Ta.2728.2.S1_a_at // Ta.12190.1.A1_at // TaAffx.114677.2.S1_s_at // TaAffx.4830.1.S1_at
GO:0043233	C	organelle lumen	8	625	723	34647	0.95	1	// Ta.23670.1.S1_at // TaAffx.87196.1.S1_at // Ta.5091.3.S1_x_at // TaAffx.129824.3.A1_at // Ta.21926.1.S1_x_at // TaAffx.20596.1.S1_s_at // Ta.1039.1.S1_at // Ta.21926.1.S1_a_at
GO:0005840	C	ribosome	20	625	918	34647	0.23	1	// Ta.1842.1.S1_a_at // Ta.6256.3.S1_a_at // Ta.14440.1.S1_at // Ta.28888.3.S1_a_at // TaAffx.128896.23.S1_at // Ta.18414.1.S1_at // Ta.1698.1.S1_at // Ta.3100.1.S1_x_at // Ta.20582.3.S1_a_at // Ta.6256.1.S1_at // Ta.2429.2.S1_a_at // Ta.24114.13.S1_at // Ta.614.2.S1_at // TaAffx.129824.3.A1_at // Ta.2429.3.S1_x_at // Ta.9535.1.S1_at // Ta.13366.2.S1_x_at // Ta.2429.2.S1_x_at // Ta.3100.1.S1_a_at…
GO:0005634	C	nucleus	29	625	2186	34647	0.97	1	// Ta.11880.1.S1_at // TaAffx.114677.1.S1_at // Ta.21926.1.S1_at // TaAffx.4840.1.S1_at // Ta.14566.1.S1_x_at // Ta.2441.1.S1_at // Ta.23670.1.S1_at // TaAffx.87196.1.S1_at // Ta.7282.2.S1_a_at // TaAffx.129824.3.A1_at // Ta.21926.1.S1_x_at // TaAffx.20734.1.S1_at // Ta.3294.1.S1_at // TaAffx.114677.2.S1_s_at // TaAffx.83543.1.S1_at // TaAffx.4830.1.S1_at // Ta.12445.1.A1_at // Ta.2300.1.S1_a_at …
GO:0005886	C	plasma membrane	16	625	812	34647	0.4	1	// TaAffx.83835.1.S1_at // Ta.22768.1.S1_at // Ta.27792.1.S1_at // Ta.6101.2.S1_a_at // Ta.19211.2.S1_x_at // Ta.6217.1.S1_at // Ta.28738.1.S1_at // Ta.14524.1.S1_at // Ta.1619.3.A1_x_at // Ta.29817.1.S1_x_at // TaAffx.124136.1.S1_at // Ta.1574.1.S1_s_at // Ta.4923.1.A1_at // Ta.21711.1.S1_at // TaAffx.105480.1.S1_at // Ta.3376.1.S1_s_at
GO:0032991	C	macromolecular complex	66	625	3381	34647	0.27	1	// Ta.11880.1.S1_at // TaAffx.106894.1.S1_at // Ta.5493.1.S1_s_at // Ta.29817.1.S1_x_at // Ta.1178.3.A1_a_at // TaAffx.128896.23.S1_at // Ta.28750.1.S1_at // Ta.1309.1.S1_a_at // Ta.10462.2.S1_at // Ta.3700.1.A1_at // Ta.28750.2.A1_x_at // Ta.6689.3.S1_a_at // Ta.19204.1.S1_at // Ta.9535.1.S1_at // Ta.2429.2.S1_x_at // Ta.14566.1.S1_x_at // Ta.24199.3.S1_x_at // Ta.2304.1.S1_at // Ta.23670.1.S1_a…
