# Supplementary material for: Physiological and Proteomic Dissection of the Responses of Two Contrasting Wheat Genotypes to Nitrogen Deficiency
Source: Int J Mol Sci. 2020 Mar 19;21(6):2119. doi: 10.3390/ijms21062119 (PMC7139514; doi:10.3390/ijms21062119)
Supplement: Supplementary file 1 [file ijms-21-02119-s001.zip › 新建文件夹 (2)/Supplementary File (round 2)/Supplementary Table S7.xls]

## Sheet: down+UpScout-N14dvsScout+N14d g
GO_acc	term_type	Term	queryitem	querytotal	bgitem	bgtotal	pvalue	FDR	entries
GO:0034641	P	cellular nitrogen compound metabolic process	57	723	796	34647	6.9e-15	1.2e-11	// Ta.3366.1.S1_at // Ta.5553.3.S1_x_at // Ta.18361.1.S1_at // Ta.9261.1.S1_at // Ta.16498.2.S1_a_at // Ta.1229.1.S1_at // Ta.30626.3.S1_a_at // Ta.27010.1.A1_s_at // Ta.23115.3.S1_a_at // Ta.6350.2.S1_x_at // Ta.2728.2.S1_a_at // Ta.23042.1.S1_x_at // Ta.22443.1.S1_s_at // Ta.17648.1.S1_x_at // TaAffx.133606.1.A1_at // Ta.2304.1.S1_at // Ta.17648.1.S1_s_at // Ta.5091.3.S1_x_at // Ta.498.3.S1_a_a…
GO:0008152	P	metabolic process	297	723	10086	34647	7.5e-12	6.5e-09	// Ta.1452.2.S1_a_at // TaAffx.128682.1.S1_x_at // TaAffx.128482.1.S1_x_at // Ta.2421.1.S1_a_at // Ta.5881.1.A1_at // Ta.1229.1.S1_at // Ta.5022.2.S1_x_at // TaAffx.55993.1.S1_at // Ta.634.1.S1_at // Ta.10473.3.S1_a_at // Ta.23763.1.S1_at // Ta.14483.1.S1_x_at // Ta.20554.1.S1_at // Ta.14566.1.S1_x_at // Ta.28222.1.S1_at // Ta.29565.1.S1_at // Ta.1183.1.S1_at // Ta.11386.2.S1_a_at // Ta.7828.1.A1…
GO:0018130	P	heterocycle biosynthetic process	18	723	157	34647	2.4e-08	1.4e-05	// Ta.3366.1.S1_at // Ta.5553.3.S1_x_at // Ta.4453.1.S1_at // Ta.30626.3.S1_a_at // Ta.21965.1.S1_s_at // Ta.5553.3.S1_a_at // Ta.3258.1.S1_at // Ta.4453.2.S1_x_at // Ta.30626.1.S1_x_at // Ta.4910.1.S1_at // Ta.24576.1.A1_at // Ta.498.2.S1_a_at // Ta.498.2.S1_x_at // Ta.22443.1.S1_s_at // TaAffx.113977.1.S1_s_at // Ta.10823.1.A1_s_at // Ta.498.3.S1_a_at // Ta.5439.3.S1_a_at
GO:0051186	P	cofactor metabolic process	40	723	708	34647	4.5e-08	1.9e-05	// Ta.3366.1.S1_at // Ta.5553.3.S1_x_at // TaAffx.115613.1.S1_at // Ta.9760.1.A1_at // Ta.6570.1.A1_a_at // Ta.30626.3.S1_a_at // Ta.23970.1.A1_x_at // Ta.10260.1.S1_at // Ta.19429.1.S1_a_at // Ta.2728.2.S1_a_at // Ta.14483.1.S1_x_at // Ta.19429.3.S1_a_at // Ta.9096.2.S1_x_at // Ta.498.3.S1_a_at // Ta.9096.1.A1_at // Ta.30944.1.S1_s_at // Ta.23970.1.A1_at // TaAffx.113977.1.S1_s_at // Ta.5881.1.A…
GO:0019438	P	aromatic compound biosynthetic process	20	723	274	34647	3.3e-06	0.0011	// TaAffx.120526.1.S1_at // Ta.3366.1.S1_at // Ta.5805.2.S1_at // Ta.7828.1.A1_at // Ta.5805.1.S1_x_at // Ta.21965.1.S1_s_at // Ta.24561.1.S1_at // Ta.5553.3.S1_a_at // Ta.10823.1.A1_s_at // Ta.5553.3.S1_x_at // Ta.4453.2.S1_x_at // Ta.24576.1.A1_at // Ta.5439.3.S1_a_at // Ta.22443.1.S1_s_at // TaAffx.113977.1.S1_s_at // TaAffx.113598.1.S1_at // Ta.4453.1.S1_at // Ta.5491.2.S1_at // Ta.1183.1.S1_…
GO:0006118	P	electron transport	50	723	1196	34647	5.6e-06	0.0016	// Ta.19092.1.S1_x_at // TaAffx.3544.1.A1_at // Ta.10260.1.S1_at // Ta.5091.3.S1_x_at // Ta.2706.1.S1_a_at // Ta.24789.1.S1_x_at // Ta.2728.2.S1_a_at // Ta.12576.2.S1_a_at // Ta.23763.1.S1_at // Ta.8832.1.S1_at // Ta.7816.1.A1_at // Ta.24768.1.A1_x_at // Ta.29919.1.S1_s_at // Ta.19092.1.S1_at // Ta.27201.1.S1_x_at // Ta.251.1.S1_at // Ta.5105.2.S1_a_at // Ta.30674.1.S1_at // Ta.11386.2.S1_x_at //…
GO:0009644	P	response to high light intensity	7	723	29	34647	7.2e-06	0.0018	// Ta.12069.1.S1_at // Ta.22817.4.S1_at // Ta.8027.1.S1_at // Ta.8027.1.S1_x_at // Ta.6123.1.A1_s_at // Ta.1868.1.S1_x_at // TaAffx.18332.1.S1_at
GO:0044237	P	cellular metabolic process	226	723	8350	34647	9.1e-06	0.002	// Ta.1452.2.S1_a_at // TaAffx.128682.1.S1_x_at // Ta.5881.1.A1_at // Ta.1229.1.S1_at // Ta.5022.2.S1_x_at // Ta.634.1.S1_at // Ta.10473.3.S1_a_at // Ta.23763.1.S1_at // Ta.14483.1.S1_x_at // Ta.6794.2.A1_a_at // Ta.14566.1.S1_x_at // Ta.28222.1.S1_at // Ta.29565.1.S1_at // Ta.1183.1.S1_at // Ta.11386.2.S1_a_at // Ta.7828.1.A1_at // TaAffx.16801.1.S1_s_at // Ta.28138.1.S1_at // TaAffx.87056.1.S1_…
GO:0051188	P	cofactor biosynthetic process	18	723	248	34647	1.1e-05	0.002	// Ta.5553.3.S1_a_at // Ta.5553.3.S1_x_at // Ta.3258.1.S1_at // TaAffx.80571.1.S1_at // Ta.21965.1.S1_s_at // Ta.3366.1.S1_at // TaAffx.80571.1.S1_s_at // Ta.9760.1.A1_at // Ta.498.3.S1_a_at // Ta.30626.1.S1_x_at // Ta.4910.1.S1_at // Ta.19429.1.S1_a_at // Ta.498.2.S1_a_at // TaAffx.113977.1.S1_s_at // Ta.498.2.S1_x_at // Ta.9760.2.S1_at // Ta.30626.3.S1_a_at // Ta.19429.3.S1_a_at
GO:0006732	P	coenzyme metabolic process	30	723	582	34647	1.2e-05	0.002	// Ta.5553.3.S1_x_at // Ta.9760.1.A1_at // Ta.6570.1.A1_a_at // Ta.10260.1.S1_at // Ta.19429.1.S1_a_at // Ta.14483.1.S1_x_at // Ta.19429.3.S1_a_at // Ta.9096.2.S1_x_at // Ta.9096.1.A1_at // Ta.30944.1.S1_s_at // Ta.23970.1.A1_at // TaAffx.113977.1.S1_s_at // Ta.5553.3.S1_a_at // TaAffx.80571.1.S1_at // Ta.9607.1.A1_a_at // Ta.13280.1.S1_a_at // TaAffx.115613.2.S1_s_at // Ta.28890.1.A1_s_at // Ta.…
GO:0006950	P	response to stress	63	723	1726	34647	2.2e-05	0.0032	// Ta.14574.2.S1_s_at // Ta.541.1.S1_x_at // Ta.6000.2.S1_a_at // Ta.16498.2.S1_a_at // Ta.14588.3.S1_at // Ta.2541.1.S1_s_at // TaAffx.13219.2.S1_s_at // Ta.25404.1.S1_at // Ta.22619.1.S1_x_at // Ta.2728.2.S1_a_at // Ta.27752.1.S1_x_at // Ta.28659.1.S1_x_at // Ta.1309.1.S1_a_at // Ta.7816.1.A1_at // Ta.6794.2.A1_a_at // Ta.27752.1.S1_at // Ta.6794.1.S1_x_at // Ta.22810.1.S1_at // Ta.1200.1.S1_at…
GO:0042180	P	cellular ketone metabolic process	74	723	2135	34647	2.2e-05	0.0032	// Ta.3366.1.S1_at // Ta.5553.3.S1_x_at // Ta.18361.1.S1_at // Ta.9261.1.S1_at // Ta.1178.3.A1_a_at // Ta.9760.1.A1_at // Ta.1229.1.S1_at // Ta.9307.2.A1_a_at // Ta.27010.1.A1_s_at // Ta.6350.2.S1_x_at // Ta.2706.1.S1_a_at // Ta.10443.2.S1_at // Ta.9307.3.S1_x_at // Ta.1178.1.A1_at // Ta.23763.1.S1_at // Ta.17648.1.S1_x_at // Ta.6794.2.A1_a_at // Ta.11386.2.S1_x_at // Ta.6794.1.S1_x_at // Ta.2304…
GO:0044248	P	cellular catabolic process	45	723	1098	34647	2.6e-05	0.0033	// Ta.934.1.S1_x_at // Ta.10443.2.S1_at // TaAffx.128682.1.S1_x_at // Ta.16498.2.S1_a_at // Ta.1229.1.S1_at // Ta.9307.2.A1_a_at // Ta.23970.1.A1_x_at // Ta.10260.1.S1_at // Ta.9307.3.S1_x_at // Ta.2728.2.S1_a_at // Ta.14566.1.S1_x_at // Ta.2304.1.S1_at // Ta.9557.2.S1_a_at // Ta.9096.2.S1_x_at // Ta.27265.1.S1_x_at // Ta.13281.1.S1_at // Ta.968.1.S1_at // Ta.9096.1.A1_at // TaAffx.128682.1.S1_at…
GO:0051187	P	cofactor catabolic process	14	723	169	34647	2.7e-05	0.0033	// Ta.5881.1.A1_at // Ta.9096.2.S1_x_at // Ta.25477.1.S1_at // Ta.23970.1.A1_at // TaAffx.115613.1.S1_at // Ta.23970.1.A1_x_at // Ta.9096.1.A1_at // Ta.970.2.S1_a_at // Ta.968.1.S1_at // Ta.2728.2.S1_a_at // Ta.13280.1.S1_a_at // TaAffx.115613.2.S1_s_at // TaAffx.24844.1.S1_at // Ta.9607.1.A1_a_at
GO:0009642	P	response to light intensity	7	723	41	34647	5.1e-05	0.0055	// Ta.12069.1.S1_at // Ta.22817.4.S1_at // Ta.8027.1.S1_at // Ta.8027.1.S1_x_at // Ta.6123.1.A1_s_at // Ta.1868.1.S1_x_at // TaAffx.18332.1.S1_at
GO:0006265	P	DNA topological change	6	723	27	34647	4.9e-05	0.0055	// Ta.1587.1.S1_s_at // TaAffx.120086.1.S1_at // Ta.1587.1.S1_at // TaAffx.122595.1.S1_at // TaAffx.105963.1.S1_at // TaAffx.12595.1.S1_at
GO:0009110	P	vitamin biosynthetic process	10	723	96	34647	6.5e-05	0.0066	// Ta.3366.1.S1_at // Ta.5553.3.S1_x_at // Ta.14044.1.S1_at // Ta.9760.1.A1_at // Ta.5553.3.S1_a_at // Ta.10823.1.A1_s_at // Ta.22443.1.S1_s_at // Ta.6794.2.A1_a_at // Ta.6794.1.S1_x_at // Ta.9760.2.S1_at
GO:0042559	P	pteridine and derivative biosynthetic process	6	723	31	34647	9.7e-05	0.0066	// Ta.5553.3.S1_a_at // Ta.5553.3.S1_x_at // Ta.21965.1.S1_s_at // Ta.4453.2.S1_x_at // TaAffx.113977.1.S1_s_at // Ta.4453.1.S1_at
GO:0046483	P	heterocycle metabolic process	36	723	846	34647	8.2e-05	0.0066	// Ta.3366.1.S1_at // Ta.5553.3.S1_x_at // Ta.16498.2.S1_a_at // Ta.30626.3.S1_a_at // Ta.4910.1.S1_at // Ta.2728.2.S1_a_at // Ta.22443.1.S1_s_at // Ta.1183.1.S1_at // TaAffx.53260.1.S1_at // Ta.7828.1.A1_at // Ta.5091.3.S1_x_at // Ta.498.3.S1_a_at // Ta.5028.1.S1_a_at // Ta.968.1.S1_at // Ta.4453.2.S1_x_at // Ta.27265.1.S1_x_at // Ta.1870.1.S1_a_at // Ta.10823.1.A1_s_at // Ta.8429.1.A1_at // TaA…
GO:0043436	P	oxoacid metabolic process	70	723	2086	34647	9.6e-05	0.0066	// Ta.3366.1.S1_at // Ta.5553.3.S1_x_at // Ta.18361.1.S1_at // Ta.9261.1.S1_at // Ta.1178.3.A1_a_at // Ta.16498.2.S1_a_at // Ta.1229.1.S1_at // Ta.9307.2.A1_a_at // Ta.27010.1.A1_s_at // Ta.6350.2.S1_x_at // Ta.2706.1.S1_a_at // Ta.10443.2.S1_at // Ta.9307.3.S1_x_at // Ta.1178.1.A1_at // Ta.23763.1.S1_at // Ta.17648.1.S1_x_at // Ta.6794.2.A1_a_at // Ta.11386.2.S1_x_at // Ta.6794.1.S1_x_at // Ta.2…
GO:0015994	P	chlorophyll metabolic process	10	723	97	34647	7.1e-05	0.0066	// Ta.3366.1.S1_at // Ta.30626.3.S1_a_at // Ta.498.3.S1_a_at // Ta.3258.1.S1_at // Ta.4910.1.S1_at // Ta.498.2.S1_a_at // Ta.30626.1.S1_x_at // Ta.2728.2.S1_a_at // Ta.498.2.S1_x_at // Ta.5881.1.A1_at
GO:0006563	P	L-serine metabolic process	10	723	99	34647	8.3e-05	0.0066	// Ta.4812.1.S1_at // Ta.18361.1.S1_at // Ta.1229.1.S1_at // Ta.30660.2.A1_a_at // Ta.6079.3.S1_at // Ta.99.1.S1_x_at // Ta.4392.2.S1_at // Ta.99.1.S1_at // Ta.4392.1.A1_at // Ta.2304.1.S1_at
GO:0044238	P	primary metabolic process	226	723	8618	34647	7.4e-05	0.0066	// Ta.1452.2.S1_a_at // Ta.5439.3.S1_x_at // TaAffx.128682.1.S1_x_at // Ta.5881.1.A1_at // Ta.1229.1.S1_at // TaAffx.55993.1.S1_at // Ta.634.1.S1_at // Ta.10473.3.S1_a_at // Ta.23763.1.S1_at // Ta.14483.1.S1_x_at // Ta.20554.1.S1_at // Ta.14566.1.S1_x_at // Ta.28222.1.S1_at // Ta.29565.1.S1_at // Ta.1183.1.S1_at // Ta.7828.1.A1_at // TaAffx.16801.1.S1_s_at // Ta.28138.1.S1_at // TaAffx.87056.1.S1…
GO:0006082	P	organic acid metabolic process	70	723	2089	34647	0.0001	0.0066	// Ta.3366.1.S1_at // Ta.5553.3.S1_x_at // Ta.18361.1.S1_at // Ta.9261.1.S1_at // Ta.1178.3.A1_a_at // Ta.16498.2.S1_a_at // Ta.1229.1.S1_at // Ta.9307.2.A1_a_at // Ta.27010.1.A1_s_at // Ta.6350.2.S1_x_at // Ta.2706.1.S1_a_at // Ta.10443.2.S1_at // Ta.9307.3.S1_x_at // Ta.1178.1.A1_at // Ta.23763.1.S1_at // Ta.17648.1.S1_x_at // Ta.6794.2.A1_a_at // Ta.11386.2.S1_x_at // Ta.6794.1.S1_x_at // Ta.2…
GO:0019752	P	carboxylic acid metabolic process	70	723	2086	34647	9.6e-05	0.0066	// Ta.3366.1.S1_at // Ta.5553.3.S1_x_at // Ta.18361.1.S1_at // Ta.9261.1.S1_at // Ta.1178.3.A1_a_at // Ta.16498.2.S1_a_at // Ta.1229.1.S1_at // Ta.9307.2.A1_a_at // Ta.27010.1.A1_s_at // Ta.6350.2.S1_x_at // Ta.2706.1.S1_a_at // Ta.10443.2.S1_at // Ta.9307.3.S1_x_at // Ta.1178.1.A1_at // Ta.23763.1.S1_at // Ta.17648.1.S1_x_at // Ta.6794.2.A1_a_at // Ta.11386.2.S1_x_at // Ta.6794.1.S1_x_at // Ta.2…
GO:0040010	P	positive regulation of growth rate	5	723	18	34647	8.7e-05	0.0066	// Ta.6523.2.S1_at // Ta.9307.2.A1_a_at // Ta.5439.3.S1_a_at // Ta.28702.1.S1_a_at // Ta.5439.3.S1_x_at
GO:0040009	P	regulation of growth rate	5	723	19	34647	0.00011	0.0069	// Ta.6523.2.S1_at // Ta.9307.2.A1_a_at // Ta.5439.3.S1_a_at // Ta.28702.1.S1_a_at // Ta.5439.3.S1_x_at
GO:0006778	P	porphyrin metabolic process	10	723	105	34647	0.00013	0.008	// Ta.3366.1.S1_at // Ta.30626.3.S1_a_at // Ta.498.3.S1_a_at // Ta.3258.1.S1_at // Ta.4910.1.S1_at // Ta.498.2.S1_a_at // Ta.30626.1.S1_x_at // Ta.2728.2.S1_a_at // Ta.498.2.S1_x_at // Ta.5881.1.A1_at
GO:0042558	P	pteridine and derivative metabolic process	6	723	35	34647	0.00017	0.0092	// Ta.5553.3.S1_a_at // Ta.5553.3.S1_x_at // Ta.21965.1.S1_s_at // Ta.4453.2.S1_x_at // TaAffx.113977.1.S1_s_at // Ta.4453.1.S1_at
GO:0033013	P	tetrapyrrole metabolic process	10	723	108	34647	0.00016	0.0092	// Ta.3366.1.S1_at // Ta.30626.3.S1_a_at // Ta.498.3.S1_a_at // Ta.3258.1.S1_at // Ta.4910.1.S1_at // Ta.498.2.S1_a_at // Ta.30626.1.S1_x_at // Ta.2728.2.S1_a_at // Ta.498.2.S1_x_at // Ta.5881.1.A1_at
GO:0006508	P	proteolysis	37	723	916	34647	0.00018	0.0092	// Ta.934.1.S1_x_at // Ta.11.2.S1_x_at // Ta.11.3.S1_a_at // Ta.9101.1.A1_at // Ta.3700.1.A1_at // Ta.4419.2.S1_x_at // Ta.20554.1.S1_at // Ta.11.2.S1_a_at // Ta.28764.1.S1_at // TaAffx.123151.1.S1_x_at // Ta.12219.1.A1_at // Ta.2421.1.S1_a_at // Ta.28316.2.S1_x_at // Ta.25509.1.S1_at // Ta.4419.3.S1_a_at // Ta.191.1.S1_at // Ta.12406.1.S1_at // Ta.702.1.S1_at // TaAffx.42772.1.A1_at // Ta.4419.3…
GO:0034637	P	cellular carbohydrate biosynthetic process	20	723	370	34647	0.00018	0.0092	// Ta.9557.2.S1_a_at // Ta.10443.2.S1_at // Ta.9096.1.A1_at // Ta.6470.2.S1_x_at // Ta.9557.2.S1_x_at // Ta.13281.1.S1_at // TaAffx.115613.1.S1_at // Ta.21296.1.S1_at // Ta.9096.2.S1_x_at // Ta.11152.3.S1_at // TaAffx.51190.1.S1_at // Ta.11152.2.A1_a_at // Ta.27261.1.S1_s_at // Ta.13280.1.S1_a_at // TaAffx.115613.2.S1_s_at // Ta.4782.3.S1_x_at // Ta.6794.2.A1_a_at // Ta.605.1.S1_at // Ta.6794.1.S…
GO:0045927	P	positive regulation of growth	5	723	21	34647	0.00016	0.0092	// Ta.6523.2.S1_at // Ta.9307.2.A1_a_at // Ta.5439.3.S1_a_at // Ta.28702.1.S1_a_at // Ta.5439.3.S1_x_at
GO:0009109	P	coenzyme catabolic process	12	723	155	34647	0.00018	0.0092	// Ta.9096.2.S1_x_at // Ta.25477.1.S1_at // Ta.23970.1.A1_at // TaAffx.115613.1.S1_at // Ta.23970.1.A1_x_at // Ta.9096.1.A1_at // Ta.970.2.S1_a_at // Ta.968.1.S1_at // Ta.9607.1.A1_a_at // Ta.13280.1.S1_a_at // TaAffx.115613.2.S1_s_at // TaAffx.24844.1.S1_at
GO:0042440	P	pigment metabolic process	10	723	112	34647	0.00021	0.0099	// Ta.3366.1.S1_at // Ta.30626.3.S1_a_at // Ta.24561.1.S1_at // Ta.498.3.S1_a_at // Ta.251.1.S1_at // Ta.3258.1.S1_at // Ta.4910.1.S1_at // Ta.30626.1.S1_x_at // Ta.2728.2.S1_a_at // Ta.5881.1.A1_at
GO:0006779	P	porphyrin biosynthetic process	8	723	71	34647	0.00021	0.0099	// Ta.3366.1.S1_at // Ta.30626.3.S1_a_at // Ta.498.3.S1_a_at // Ta.3258.1.S1_at // Ta.4910.1.S1_at // Ta.498.2.S1_a_at // Ta.30626.1.S1_x_at // Ta.498.2.S1_x_at
GO:0044271	P	cellular nitrogen compound biosynthetic process	25	723	527	34647	0.00021	0.0099	// Ta.3366.1.S1_at // Ta.5553.3.S1_x_at // Ta.18361.1.S1_at // Ta.30626.3.S1_a_at // Ta.23115.3.S1_a_at // Ta.22443.1.S1_s_at // Ta.498.3.S1_a_at // Ta.4453.2.S1_x_at // Ta.99.1.S1_x_at // Ta.10823.1.A1_s_at // TaAffx.113977.1.S1_s_at // Ta.5439.3.S1_a_at // Ta.4392.1.A1_at // Ta.5553.3.S1_a_at // Ta.4812.1.S1_at // Ta.30626.1.S1_x_at // Ta.4910.1.S1_at // Ta.24576.1.A1_at // Ta.99.1.S1_at // Ta.…
GO:0050896	P	response to stimulus	79	723	2538	34647	0.00034	0.015	// Ta.14574.2.S1_s_at // Ta.934.1.S1_x_at // Ta.10443.2.S1_at // Ta.6000.2.S1_a_at // Ta.934.1.S1_at // Ta.16498.2.S1_a_at // Ta.14588.3.S1_at // Ta.2541.1.S1_s_at // TaAffx.13219.2.S1_s_at // Ta.6350.2.S1_x_at // Ta.22619.1.S1_x_at // Ta.2728.2.S1_a_at // Ta.27752.1.S1_x_at // Ta.1868.1.S1_x_at // Ta.1309.1.S1_a_at // Ta.30501.1.S1_at // Ta.6794.2.A1_a_at // Ta.27752.1.S1_at // Ta.6794.1.S1_x_at…
GO:0033014	P	tetrapyrrole biosynthetic process	8	723	78	34647	0.00038	0.017	// Ta.3366.1.S1_at // Ta.30626.3.S1_a_at // Ta.498.3.S1_a_at // Ta.3258.1.S1_at // Ta.4910.1.S1_at // Ta.498.2.S1_a_at // Ta.30626.1.S1_x_at // Ta.498.2.S1_x_at
GO:0006790	P	sulfur metabolic process	18	723	334	34647	0.00039	0.017	// Ta.5439.3.S1_x_at // Ta.3366.1.S1_at // Ta.4812.1.S1_at // Ta.18361.1.S1_at // Ta.25477.1.S1_at // Ta.19092.1.S1_x_at // Ta.28354.4.S1_at // Ta.99.1.S1_at // Ta.19092.1.S1_at // Ta.30944.1.S1_s_at // Ta.99.1.S1_x_at // Ta.14044.1.S1_at // Ta.10823.1.A1_s_at // Ta.22443.1.S1_s_at // Ta.14483.1.S1_x_at // Ta.5439.3.S1_a_at // Ta.3679.1.S1_x_at // Ta.9261.1.S1_at
GO:0006099	P	tricarboxylic acid cycle	11	723	151	34647	0.00053	0.022	// Ta.9096.2.S1_x_at // Ta.23970.1.A1_at // TaAffx.115613.1.S1_at // Ta.23970.1.A1_x_at // Ta.9096.1.A1_at // Ta.970.2.S1_a_at // Ta.968.1.S1_at // Ta.9607.1.A1_a_at // Ta.13280.1.S1_a_at // TaAffx.115613.2.S1_s_at // TaAffx.24844.1.S1_at
GO:0046356	P	acetyl-CoA catabolic process	11	723	151	34647	0.00053	0.022	// Ta.9096.2.S1_x_at // Ta.23970.1.A1_at // TaAffx.115613.1.S1_at // Ta.23970.1.A1_x_at // Ta.9096.1.A1_at // Ta.970.2.S1_a_at // Ta.968.1.S1_at // Ta.9607.1.A1_a_at // Ta.13280.1.S1_a_at // TaAffx.115613.2.S1_s_at // TaAffx.24844.1.S1_at
GO:0006725	P	cellular aromatic compound metabolic process	30	723	737	34647	0.00063	0.024	// Ta.3366.1.S1_at // Ta.5553.3.S1_x_at // Ta.5805.1.S1_x_at // Ta.16498.2.S1_a_at // Ta.23042.1.S1_x_at // Ta.22443.1.S1_s_at // Ta.1183.1.S1_at // TaAffx.120526.1.S1_at // TaAffx.53260.1.S1_at // Ta.5805.2.S1_at // Ta.5028.1.S1_a_at // Ta.4453.2.S1_x_at // Ta.27265.1.S1_x_at // Ta.968.1.S1_at // Ta.10823.1.A1_s_at // TaAffx.113977.1.S1_s_at // Ta.5439.3.S1_a_at // Ta.5553.3.S1_a_at // Ta.23115.…
GO:0042364	P	water-soluble vitamin biosynthetic process	8	723	84	34647	0.0006	0.024	// Ta.3366.1.S1_at // Ta.5553.3.S1_x_at // Ta.14044.1.S1_at // Ta.5553.3.S1_a_at // Ta.10823.1.A1_s_at // Ta.22443.1.S1_s_at // Ta.6794.2.A1_a_at // Ta.6794.1.S1_x_at
GO:0005975	P	carbohydrate metabolic process	47	723	1347	34647	0.00062	0.024	// Ta.3366.1.S1_at // Ta.10443.2.S1_at // Ta.2789.1.S1_at // Ta.6051.1.S1_a_at // Ta.27010.1.A1_s_at // Ta.2245.1.A1_at // TaAffx.94033.1.S1_at // Ta.1309.1.S1_a_at // Ta.30501.1.S1_at // Ta.6794.2.A1_a_at // Ta.6794.1.S1_x_at // Ta.1200.1.S1_at // Ta.9557.2.S1_a_at // Ta.9096.2.S1_x_at // Ta.13281.1.S1_at // TaAffx.55526.1.S1_at // Ta.3475.1.A1_at // Ta.9096.1.A1_at // Ta.11152.2.A1_a_at // Ta.2…
GO:0009066	P	aspartate family amino acid metabolic process	16	723	292	34647	0.00068	0.025	// Ta.4812.1.S1_at // TaAffx.24844.1.S1_at // Ta.9261.1.S1_at // TaAffx.83543.1.S1_at // Ta.1229.1.S1_at // Ta.30660.2.A1_a_at // Ta.968.1.S1_at // Ta.5439.3.S1_x_at // Ta.4599.1.S1_at // TaAffx.49165.2.S1_at // Ta.5439.3.S1_a_at // Ta.4392.2.S1_at // Ta.6079.3.S1_at // Ta.1574.1.S1_s_at // Ta.4392.1.A1_at // Ta.2304.1.S1_at
GO:0044249	P	cellular biosynthetic process	116	723	4150	34647	0.00082	0.03	// Ta.1452.2.S1_a_at // Ta.10473.3.S1_a_at // Ta.23763.1.S1_at // Ta.6794.2.A1_a_at // Ta.29565.1.S1_at // Ta.1183.1.S1_at // Ta.7828.1.A1_at // TaAffx.16801.1.S1_s_at // Ta.28138.1.S1_at // TaAffx.87056.1.S1_at // Ta.20757.1.S1_at // Ta.251.1.S1_at // Ta.13281.1.S1_at // Ta.3100.1.S1_x_at // Ta.99.1.S1_x_at // Ta.27261.1.S1_s_at // Ta.6460.1.S1_at // Ta.4392.1.A1_at // Ta.1842.1.S1_a_at // Ta.30…
GO:0006730	P	one-carbon metabolic process	9	723	112	34647	0.00088	0.03	// Ta.5227.1.S1_x_at // TaAffx.52900.1.S1_at // Ta.26956.1.A1_at // Ta.9261.1.S1_at // Ta.21926.1.S1_x_at // Ta.1574.1.S1_s_at // Ta.5227.1.S1_at // Ta.21926.1.S1_a_at // TaAffx.83543.1.S1_at
GO:0009408	P	response to heat	7	723	68	34647	0.00086	0.03	// Ta.12069.1.S1_at // Ta.6000.2.S1_a_at // Ta.9377.1.S1_at // Ta.6000.3.S1_a_at // Ta.6794.2.A1_a_at // Ta.6794.1.S1_x_at // TaAffx.56160.1.S1_at
GO:0006084	P	acetyl-CoA metabolic process	11	723	161	34647	0.00087	0.03	// Ta.9096.2.S1_x_at // Ta.23970.1.A1_at // TaAffx.115613.1.S1_at // Ta.23970.1.A1_x_at // Ta.9096.1.A1_at // Ta.970.2.S1_a_at // Ta.968.1.S1_at // Ta.9607.1.A1_a_at // Ta.13280.1.S1_a_at // TaAffx.115613.2.S1_s_at // TaAffx.24844.1.S1_at
GO:0070646	P	protein modification by small protein removal	5	723	34	34647	0.0011	0.037	// Ta.6931.1.S1_at // TaAffx.122595.1.S1_at // Ta.1587.1.S1_at // Ta.1587.1.S1_s_at // Ta.6931.2.S1_a_at
GO:0009266	P	response to temperature stimulus	12	723	193	34647	0.0011	0.037	// Ta.12069.1.S1_at // Ta.6000.2.S1_a_at // Ta.9377.1.S1_at // Ta.6000.3.S1_a_at // Ta.8027.1.S1_at // Ta.8027.1.S1_x_at // Ta.22817.4.S1_at // TaAffx.13219.2.S1_s_at // Ta.1309.1.S1_a_at // Ta.6794.2.A1_a_at // Ta.6794.1.S1_x_at // TaAffx.56160.1.S1_at
GO:0006519	P	cellular amino acid and derivative metabolic process	54	723	1655	34647	0.0011	0.037	// Ta.5553.3.S1_x_at // Ta.18361.1.S1_at // Ta.5805.1.S1_x_at // Ta.9261.1.S1_at // Ta.16498.2.S1_a_at // Ta.1229.1.S1_at // Ta.27010.1.A1_s_at // Ta.6350.2.S1_x_at // Ta.19429.1.S1_a_at // Ta.23042.1.S1_x_at // Ta.17648.1.S1_x_at // Ta.14483.1.S1_x_at // Ta.2304.1.S1_at // Ta.19429.3.S1_a_at // TaAffx.120526.1.S1_at // Ta.5805.2.S1_at // Ta.5091.3.S1_x_at // Ta.30660.2.A1_a_at // Ta.968.1.S1_at …
GO:0015995	P	chlorophyll biosynthetic process	6	723	52	34647	0.0012	0.037	// Ta.3366.1.S1_at // Ta.30626.3.S1_a_at // Ta.498.3.S1_a_at // Ta.3258.1.S1_at // Ta.4910.1.S1_at // Ta.30626.1.S1_x_at
GO:0016054	P	organic acid catabolic process	12	723	195	34647	0.0012	0.037	// Ta.5881.1.A1_at // Ta.9307.2.A1_a_at // Ta.1229.1.S1_at // Ta.968.1.S1_at // Ta.10260.1.S1_at // Ta.970.2.S1_a_at // TaAffx.49165.2.S1_at // Ta.9307.3.S1_x_at // TaAffx.83543.1.S1_at // Ta.1574.1.S1_s_at // TaAffx.24844.1.S1_at // Ta.2304.1.S1_at
GO:0046395	P	carboxylic acid catabolic process	12	723	195	34647	0.0012	0.037	// Ta.5881.1.A1_at // Ta.9307.2.A1_a_at // Ta.1229.1.S1_at // Ta.968.1.S1_at // Ta.10260.1.S1_at // Ta.970.2.S1_a_at // TaAffx.49165.2.S1_at // Ta.9307.3.S1_x_at // TaAffx.83543.1.S1_at // Ta.1574.1.S1_s_at // TaAffx.24844.1.S1_at // Ta.2304.1.S1_at
GO:0009060	P	aerobic respiration	11	723	170	34647	0.0013	0.04	// Ta.9096.2.S1_x_at // Ta.23970.1.A1_at // TaAffx.115613.1.S1_at // Ta.23970.1.A1_x_at // Ta.9096.1.A1_at // Ta.970.2.S1_a_at // Ta.968.1.S1_at // Ta.9607.1.A1_a_at // Ta.13280.1.S1_a_at // TaAffx.115613.2.S1_s_at // TaAffx.24844.1.S1_at
GO:0046148	P	pigment biosynthetic process	8	723	97	34647	0.0014	0.042	// Ta.3366.1.S1_at // Ta.30626.3.S1_a_at // Ta.24561.1.S1_at // Ta.498.3.S1_a_at // Ta.251.1.S1_at // Ta.3258.1.S1_at // Ta.4910.1.S1_at // Ta.30626.1.S1_x_at
GO:0009070	P	serine family amino acid biosynthetic process	5	723	36	34647	0.0014	0.042	// Ta.4392.1.A1_at // Ta.99.1.S1_x_at // Ta.18361.1.S1_at // Ta.4392.2.S1_at // Ta.99.1.S1_at
GO:0006566	P	threonine metabolic process	7	723	77	34647	0.0017	0.048	// Ta.4812.1.S1_at // Ta.1229.1.S1_at // Ta.30660.2.A1_a_at // Ta.4392.2.S1_at // Ta.6079.3.S1_at // Ta.4392.1.A1_at // Ta.2304.1.S1_at
GO:0019318	P	hexose metabolic process	21	723	481	34647	0.0018	0.05	// Ta.9557.2.S1_a_at // TaAffx.93040.1.S1_at // Ta.10443.2.S1_at // Ta.2708.3.S1_at // Ta.28890.1.A1_s_at // Ta.9557.2.S1_x_at // Ta.13281.1.S1_at // TaAffx.115613.1.S1_at // Ta.968.1.S1_at // TaAffx.24844.1.S1_at // Ta.9096.1.A1_at // Ta.9096.2.S1_x_at // Ta.27261.1.S1_s_at // TaAffx.7859.1.S1_at // Ta.13280.1.S1_a_at // TaAffx.115613.2.S1_s_at // Ta.4782.3.S1_x_at // Ta.6794.2.A1_a_at // Ta.605…
GO:0019852	P	L-ascorbic acid metabolic process	6	723	57	34647	0.0018	0.05	// Ta.14044.1.S1_at // Ta.11386.2.S1_x_at // Ta.11386.2.S1_a_at // Ta.2706.1.S1_a_at // Ta.6794.2.A1_a_at // Ta.6794.1.S1_x_at
GO:0044262	P	cellular carbohydrate metabolic process	31	723	830	34647	0.0019	0.052	// Ta.3366.1.S1_at // Ta.10443.2.S1_at // Ta.1309.1.S1_a_at // Ta.6794.2.A1_a_at // Ta.6794.1.S1_x_at // Ta.9557.2.S1_a_at // Ta.9096.2.S1_x_at // Ta.13281.1.S1_at // Ta.3475.1.A1_at // Ta.9096.1.A1_at // Ta.11152.2.A1_a_at // Ta.27261.1.S1_s_at // TaAffx.51190.1.S1_at // Ta.11152.3.S1_at // Ta.3.1.S1_at // TaAffx.121326.1.S1_at // Ta.13280.1.S1_a_at // TaAffx.115613.2.S1_s_at // Ta.605.1.S1_at /…
GO:0045333	P	cellular respiration	13	723	237	34647	0.0021	0.056	// Ta.9096.2.S1_x_at // TaAffx.80571.1.S1_at // TaAffx.80571.1.S1_s_at // Ta.23970.1.A1_at // TaAffx.115613.1.S1_at // Ta.23970.1.A1_x_at // Ta.9096.1.A1_at // Ta.970.2.S1_a_at // Ta.968.1.S1_at // Ta.9607.1.A1_a_at // Ta.13280.1.S1_a_at // TaAffx.115613.2.S1_s_at // TaAffx.24844.1.S1_at
GO:0016051	P	carbohydrate biosynthetic process	20	723	457	34647	0.0022	0.058	// Ta.9557.2.S1_a_at // Ta.10443.2.S1_at // Ta.9096.1.A1_at // Ta.6470.2.S1_x_at // Ta.9557.2.S1_x_at // Ta.13281.1.S1_at // TaAffx.115613.1.S1_at // Ta.21296.1.S1_at // Ta.9096.2.S1_x_at // Ta.11152.3.S1_at // TaAffx.51190.1.S1_at // Ta.11152.2.A1_a_at // Ta.27261.1.S1_s_at // Ta.13280.1.S1_a_at // TaAffx.115613.2.S1_s_at // Ta.4782.3.S1_x_at // Ta.6794.2.A1_a_at // Ta.605.1.S1_at // Ta.6794.1.S…
GO:0009058	P	biosynthetic process	119	723	4408	34647	0.0023	0.06	// Ta.1452.2.S1_a_at // Ta.10473.3.S1_a_at // Ta.23763.1.S1_at // Ta.6794.2.A1_a_at // Ta.29565.1.S1_at // Ta.1183.1.S1_at // Ta.7828.1.A1_at // TaAffx.16801.1.S1_s_at // Ta.28138.1.S1_at // TaAffx.87056.1.S1_at // Ta.20757.1.S1_at // Ta.251.1.S1_at // Ta.13281.1.S1_at // Ta.3100.1.S1_x_at // Ta.99.1.S1_x_at // Ta.27261.1.S1_s_at // Ta.6460.1.S1_at // Ta.4392.1.A1_at // Ta.1842.1.S1_a_at // Ta.30…
GO:0009068	P	aspartate family amino acid catabolic process	6	723	61	34647	0.0025	0.064	// Ta.1229.1.S1_at // Ta.968.1.S1_at // TaAffx.49165.2.S1_at // Ta.1574.1.S1_s_at // TaAffx.24844.1.S1_at // TaAffx.83543.1.S1_at
GO:0046364	P	monosaccharide biosynthetic process	13	723	246	34647	0.0028	0.07	// Ta.9557.2.S1_a_at // Ta.10443.2.S1_at // Ta.28890.1.A1_s_at // Ta.9557.2.S1_x_at // Ta.13281.1.S1_at // TaAffx.115613.1.S1_at // Ta.9096.1.A1_at // Ta.9096.2.S1_x_at // Ta.27261.1.S1_s_at // Ta.13280.1.S1_a_at // TaAffx.115613.2.S1_s_at // Ta.4782.3.S1_x_at // Ta.605.1.S1_at
GO:0019319	P	hexose biosynthetic process	13	723	246	34647	0.0028	0.07	// Ta.9557.2.S1_a_at // Ta.10443.2.S1_at // Ta.28890.1.A1_s_at // Ta.9557.2.S1_x_at // Ta.13281.1.S1_at // TaAffx.115613.1.S1_at // Ta.9096.1.A1_at // Ta.9096.2.S1_x_at // Ta.27261.1.S1_s_at // Ta.13280.1.S1_a_at // TaAffx.115613.2.S1_s_at // Ta.4782.3.S1_x_at // Ta.605.1.S1_at
GO:0010035	P	response to inorganic substance	7	723	86	34647	0.003	0.074	// Ta.12069.1.S1_at // Ta.9377.1.S1_at // TaAffx.26388.1.S1_at // Ta.16498.2.S1_a_at // Ta.6123.1.A1_s_at // TaAffx.18332.1.S1_at // Ta.22564.2.S1_x_at
GO:0006544	P	glycine metabolic process	7	723	87	34647	0.0032	0.077	// Ta.4812.1.S1_at // Ta.1229.1.S1_at // Ta.30660.2.A1_a_at // Ta.4392.2.S1_at // Ta.6079.3.S1_at // Ta.4392.1.A1_at // Ta.2304.1.S1_at
GO:0009108	P	coenzyme biosynthetic process	10	723	164	34647	0.0032	0.077	// Ta.5553.3.S1_a_at // Ta.5553.3.S1_x_at // TaAffx.80571.1.S1_at // Ta.21965.1.S1_s_at // Ta.9760.1.A1_at // TaAffx.80571.1.S1_s_at // Ta.19429.1.S1_a_at // TaAffx.113977.1.S1_s_at // Ta.9760.2.S1_at // Ta.19429.3.S1_a_at
GO:0009753	P	response to jasmonic acid stimulus	6	723	65	34647	0.0033	0.078	// Ta.934.1.S1_x_at // Ta.24561.1.S1_at // TaAffx.499.1.A1_at // Ta.934.1.S1_at // Ta.6794.2.A1_a_at // Ta.6794.1.S1_x_at
GO:0046165	P	alcohol biosynthetic process	13	723	253	34647	0.0035	0.081	// Ta.9557.2.S1_a_at // Ta.10443.2.S1_at // Ta.28890.1.A1_s_at // Ta.9557.2.S1_x_at // Ta.13281.1.S1_at // TaAffx.115613.1.S1_at // Ta.9096.1.A1_at // Ta.9096.2.S1_x_at // Ta.27261.1.S1_s_at // Ta.13280.1.S1_a_at // TaAffx.115613.2.S1_s_at // Ta.4782.3.S1_x_at // Ta.605.1.S1_at
GO:0015980	P	energy derivation by oxidation of organic compounds	13	723	253	34647	0.0035	0.081	// Ta.9096.2.S1_x_at // TaAffx.80571.1.S1_at // TaAffx.80571.1.S1_s_at // Ta.23970.1.A1_at // TaAffx.115613.1.S1_at // Ta.23970.1.A1_x_at // Ta.9096.1.A1_at // Ta.970.2.S1_a_at // Ta.968.1.S1_at // Ta.9607.1.A1_a_at // Ta.13280.1.S1_a_at // TaAffx.115613.2.S1_s_at // TaAffx.24844.1.S1_at
GO:0019538	P	protein metabolic process	101	723	3699	34647	0.0037	0.083	// Ta.1452.2.S1_a_at // Ta.634.1.S1_at // Ta.10473.3.S1_a_at // Ta.20554.1.S1_at // TaAffx.16801.1.S1_s_at // Ta.28138.1.S1_at // Ta.25179.1.S1_at // Ta.2421.1.S1_a_at // Ta.14119.2.S1_a_at // Ta.3100.1.S1_x_at // Ta.22672.1.S1_at // TaAffx.56160.1.S1_at // Ta.1842.1.S1_a_at // TaAffx.42772.1.A1_at // Ta.305.1.S1_at // Ta.14524.2.S1_a_at // Ta.191.1.S1_at // Ta.17648.1.S1_at // Ta.6123.1.A1_s_at …
GO:0009987	P	cellular process	255	723	10583	34647	0.0039	0.088	// Ta.1452.2.S1_a_at // TaAffx.128682.1.S1_x_at // Ta.10712.1.S1_a_at // Ta.5881.1.A1_at // Ta.1229.1.S1_at // Ta.5022.2.S1_x_at // Ta.9607.1.A1_a_at // Ta.6000.3.S1_a_at // Ta.634.1.S1_at // Ta.10473.3.S1_a_at // Ta.23763.1.S1_at // Ta.14483.1.S1_x_at // Ta.6794.2.A1_a_at // Ta.14566.1.S1_x_at // Ta.28222.1.S1_at // Ta.29565.1.S1_at // Ta.1183.1.S1_at // Ta.11386.2.S1_a_at // Ta.7828.1.A1_at // …
GO:0005996	P	monosaccharide metabolic process	22	723	552	34647	0.004	0.088	// Ta.3366.1.S1_at // Ta.10443.2.S1_at // Ta.6794.2.A1_a_at // Ta.6794.1.S1_x_at // Ta.9557.2.S1_a_at // Ta.9096.2.S1_x_at // Ta.13281.1.S1_at // Ta.3475.1.A1_at // Ta.9096.1.A1_at // Ta.27261.1.S1_s_at // TaAffx.7859.1.S1_at // Ta.13280.1.S1_a_at // TaAffx.115613.2.S1_s_at // Ta.605.1.S1_at // TaAffx.93040.1.S1_at // Ta.2708.3.S1_at // Ta.28890.1.A1_s_at // Ta.9557.2.S1_x_at // TaAffx.115613.1.S…
GO:0015979	P	photosynthesis	12	723	228	34647	0.0041	0.09	// Ta.9096.2.S1_x_at // Ta.28750.1.S1_at // TaAffx.115613.1.S1_at // TaAffx.113323.1.S1_at // Ta.8027.1.S1_at // Ta.28750.1.S1_x_at // Ta.8027.1.S1_x_at // TaAffx.115613.2.S1_s_at // Ta.22817.4.S1_at // Ta.28750.2.A1_x_at // Ta.9096.1.A1_at // TaAffx.142789.1.S1_at
GO:0006091	P	generation of precursor metabolites and energy	27	723	731	34647	0.0042	0.09	// Ta.10443.2.S1_at // TaAffx.80290.2.S1_at // Ta.8027.1.S1_at // Ta.8027.1.S1_x_at // Ta.23970.1.A1_at // Ta.9557.2.S1_a_at // Ta.9096.2.S1_x_at // Ta.13281.1.S1_at // Ta.9096.1.A1_at // Ta.22817.4.S1_at // TaAffx.80571.1.S1_at // TaAffx.7859.1.S1_at // Ta.13280.1.S1_a_at // TaAffx.115613.2.S1_s_at // Ta.605.1.S1_at // Ta.2708.3.S1_at // Ta.28890.1.A1_s_at // Ta.9557.2.S1_x_at // TaAffx.80571.1.…
GO:0006575	P	cellular amino acid derivative metabolic process	23	723	591	34647	0.0043	0.091	// Ta.5805.1.S1_x_at // Ta.16498.2.S1_a_at // Ta.19429.1.S1_a_at // Ta.14483.1.S1_x_at // Ta.1183.1.S1_at // Ta.19429.3.S1_a_at // TaAffx.120526.1.S1_at // Ta.5805.2.S1_at // Ta.3679.1.S1_x_at // Ta.30944.1.S1_s_at // TaAffx.49165.2.S1_at // Ta.5439.3.S1_a_at // Ta.1842.1.S1_a_at // Ta.7828.1.A1_at // Ta.24576.1.A1_at // Ta.5491.2.S1_at // Ta.5805.3.S1_a_at // Ta.25477.1.S1_at // Ta.24561.1.S1_at…
GO:0006418	P	tRNA aminoacylation for protein translation	7	723	93	34647	0.0045	0.091	// Ta.4812.1.S1_at // Ta.30660.2.A1_a_at // Ta.5439.3.S1_x_at // Ta.27010.1.A1_s_at // Ta.4599.1.S1_at // Ta.5439.3.S1_a_at // Ta.6079.3.S1_at
GO:0043038	P	amino acid activation	7	723	93	34647	0.0045	0.091	// Ta.4812.1.S1_at // Ta.30660.2.A1_a_at // Ta.5439.3.S1_x_at // Ta.27010.1.A1_s_at // Ta.4599.1.S1_at // Ta.5439.3.S1_a_at // Ta.6079.3.S1_at
GO:0043039	P	tRNA aminoacylation	7	723	93	34647	0.0045	0.091	// Ta.4812.1.S1_at // Ta.30660.2.A1_a_at // Ta.5439.3.S1_x_at // Ta.27010.1.A1_s_at // Ta.4599.1.S1_at // Ta.5439.3.S1_a_at // Ta.6079.3.S1_at
GO:0006006	P	glucose metabolic process	16	723	354	34647	0.0043	0.091	// Ta.9557.2.S1_a_at // Ta.10443.2.S1_at // Ta.2708.3.S1_at // Ta.28890.1.A1_s_at // Ta.605.1.S1_at // Ta.9557.2.S1_x_at // Ta.13281.1.S1_at // TaAffx.115613.1.S1_at // Ta.968.1.S1_at // Ta.9096.1.A1_at // Ta.9096.2.S1_x_at // TaAffx.7859.1.S1_at // Ta.13280.1.S1_a_at // TaAffx.115613.2.S1_s_at // Ta.4782.3.S1_x_at // TaAffx.24844.1.S1_at
GO:0009699	P	phenylpropanoid biosynthetic process	9	723	145	34647	0.0046	0.091	// TaAffx.120526.1.S1_at // Ta.5805.2.S1_at // Ta.5805.1.S1_x_at // Ta.5805.3.S1_a_at // Ta.24561.1.S1_at // Ta.7828.1.A1_at // TaAffx.113598.1.S1_at // Ta.5491.2.S1_at // Ta.1183.1.S1_at
GO:0032259	P	methylation	6	723	70	34647	0.0047	0.092	// Ta.26956.1.A1_at // Ta.9261.1.S1_at // Ta.21926.1.S1_x_at // Ta.1574.1.S1_s_at // Ta.21926.1.S1_a_at // TaAffx.83543.1.S1_at
GO:0006094	P	gluconeogenesis	12	723	232	34647	0.0047	0.092	// Ta.9557.2.S1_a_at // Ta.10443.2.S1_at // Ta.28890.1.A1_s_at // Ta.9557.2.S1_x_at // Ta.13281.1.S1_at // TaAffx.115613.1.S1_at // Ta.9096.1.A1_at // Ta.9096.2.S1_x_at // Ta.13280.1.S1_a_at // TaAffx.115613.2.S1_s_at // Ta.4782.3.S1_x_at // Ta.605.1.S1_at
GO:0044272	P	sulfur compound biosynthetic process	7	723	95	34647	0.005	0.097	// Ta.3366.1.S1_at // Ta.4812.1.S1_at // Ta.18361.1.S1_at // Ta.99.1.S1_x_at // Ta.10823.1.A1_s_at // Ta.99.1.S1_at // Ta.22443.1.S1_s_at
GO:0009062	P	fatty acid catabolic process	5	723	51	34647	0.0057	0.11	// Ta.970.2.S1_a_at // TaAffx.49165.2.S1_at // Ta.9307.3.S1_x_at // Ta.9307.2.A1_a_at // Ta.10260.1.S1_at
GO:0006554	P	lysine catabolic process	5	723	52	34647	0.0061	0.12	// Ta.1574.1.S1_s_at // Ta.968.1.S1_at // TaAffx.49165.2.S1_at // TaAffx.83543.1.S1_at // TaAffx.24844.1.S1_at
GO:0006066	P	alcohol metabolic process	24	723	649	34647	0.0066	0.12	// Ta.3366.1.S1_at // Ta.10443.2.S1_at // Ta.6794.2.A1_a_at // Ta.6794.1.S1_x_at // Ta.9557.2.S1_a_at // Ta.9096.2.S1_x_at // Ta.13281.1.S1_at // Ta.3475.1.A1_at // Ta.9096.1.A1_at // Ta.27261.1.S1_s_at // Ta.1842.1.S1_a_at // TaAffx.121326.1.S1_at // Ta.13280.1.S1_a_at // TaAffx.115613.2.S1_s_at // Ta.605.1.S1_at // TaAffx.93040.1.S1_at // Ta.2708.3.S1_at // Ta.28890.1.A1_s_at // Ta.9557.2.S1_x_…
GO:0006820	P	anion transport	7	723	102	34647	0.0072	0.13	// Ta.17713.1.S1_at // TaAffx.26388.1.S1_at // Ta.6350.2.S1_x_at // Ta.6350.2.S1_a_at // Ta.22.1.S1_at // Ta.21711.1.S1_at // Ta.17713.1.S1_x_at
GO:0006553	P	lysine metabolic process	6	723	77	34647	0.0071	0.13	// Ta.4812.1.S1_at // TaAffx.49165.2.S1_at // Ta.968.1.S1_at // Ta.1574.1.S1_s_at // TaAffx.24844.1.S1_at // TaAffx.83543.1.S1_at
GO:0032787	P	monocarboxylic acid metabolic process	29	723	840	34647	0.0074	0.13	// Ta.3366.1.S1_at // Ta.5553.3.S1_x_at // Ta.10443.2.S1_at // Ta.1178.3.A1_a_at // Ta.9307.2.A1_a_at // Ta.10260.1.S1_at // Ta.9307.3.S1_x_at // Ta.1178.1.A1_at // Ta.23763.1.S1_at // Ta.1183.1.S1_at // Ta.9557.2.S1_a_at // Ta.7828.1.A1_at // Ta.9096.2.S1_x_at // Ta.1250.1.S1_at // Ta.13281.1.S1_at // Ta.9096.1.A1_at // Ta.5553.3.S1_a_at // Ta.13280.1.S1_a_at // TaAffx.115613.2.S1_s_at // Ta.605…
GO:0006979	P	response to oxidative stress	16	723	376	34647	0.0074	0.13	// Ta.14574.2.S1_s_at // Ta.12069.1.S1_at // Ta.14574.3.S1_x_at // Ta.16498.2.S1_a_at // TaAffx.499.1.A1_at // Ta.9679.1.A1_at // Ta.1587.1.S1_at // Ta.11386.2.S1_x_at // Ta.11386.2.S1_a_at // Ta.6123.1.A1_s_at // Ta.30674.1.S1_at // Ta.7816.1.A1_at // TaAffx.18332.1.S1_at // Ta.14574.2.S1_x_at // Ta.14580.2.S1_x_at // Ta.22564.2.S1_x_at
GO:0016138	P	glycoside biosynthetic process	5	723	59	34647	0.01	0.18	// Ta.6470.2.S1_x_at // Ta.10443.2.S1_at // Ta.11152.2.A1_a_at // Ta.11152.3.S1_at // TaAffx.51190.1.S1_at
GO:0040007	P	growth	10	723	198	34647	0.011	0.19	// Ta.28702.1.S1_a_at // Ta.1842.1.S1_a_at // Ta.9307.2.A1_a_at // Ta.5439.3.S1_x_at // Ta.5439.3.S1_a_at // Ta.1868.3.S1_a_at // Ta.1868.1.S1_x_at // Ta.6523.2.S1_at // Ta.6101.2.S1_a_at // Ta.3385.1.A1_at
GO:0040008	P	regulation of growth	6	723	85	34647	0.011	0.19	// Ta.28702.1.S1_a_at // Ta.9307.2.A1_a_at // Ta.5439.3.S1_x_at // Ta.5439.3.S1_a_at // Ta.6523.2.S1_at // Ta.6101.2.S1_a_at
GO:0042542	P	response to hydrogen peroxide	5	723	62	34647	0.012	0.21	// TaAffx.18332.1.S1_at // Ta.12069.1.S1_at // Ta.6123.1.A1_s_at // Ta.16498.2.S1_a_at // Ta.22564.2.S1_x_at
GO:0009698	P	phenylpropanoid metabolic process	9	723	172	34647	0.013	0.21	// TaAffx.120526.1.S1_at // Ta.5805.2.S1_at // Ta.5805.1.S1_x_at // Ta.5805.3.S1_a_at // Ta.24561.1.S1_at // Ta.7828.1.A1_at // TaAffx.113598.1.S1_at // Ta.5491.2.S1_at // Ta.1183.1.S1_at
GO:0022900	P	electron transport chain	7	723	115	34647	0.013	0.22	// TaAffx.80571.1.S1_at // TaAffx.80290.2.S1_at // TaAffx.80571.1.S1_s_at // Ta.8027.1.S1_at // Ta.8027.1.S1_x_at // Ta.22817.4.S1_at // Ta.6101.1.S1_at
GO:0043414	P	macromolecule methylation	5	723	65	34647	0.014	0.24	// Ta.1574.1.S1_s_at // Ta.21926.1.S1_x_at // Ta.21926.1.S1_a_at // Ta.9261.1.S1_at // TaAffx.83543.1.S1_at
GO:0006766	P	vitamin metabolic process	13	723	305	34647	0.015	0.24	// Ta.3366.1.S1_at // Ta.5553.3.S1_x_at // Ta.14044.1.S1_at // Ta.5553.3.S1_a_at // Ta.9760.1.A1_at // Ta.11386.2.S1_x_at // Ta.11386.2.S1_a_at // Ta.2706.1.S1_a_at // Ta.10823.1.A1_s_at // Ta.22443.1.S1_s_at // Ta.6794.2.A1_a_at // Ta.6794.1.S1_x_at // Ta.9760.2.S1_at
GO:0006090	P	pyruvate metabolic process	13	723	306	34647	0.015	0.24	// Ta.9557.2.S1_a_at // Ta.3366.1.S1_at // Ta.10443.2.S1_at // Ta.28890.1.A1_s_at // Ta.9557.2.S1_x_at // Ta.13281.1.S1_at // TaAffx.115613.1.S1_at // Ta.9096.1.A1_at // Ta.9096.2.S1_x_at // Ta.13280.1.S1_a_at // TaAffx.115613.2.S1_s_at // Ta.4782.3.S1_x_at // Ta.605.1.S1_at
GO:0034660	P	ncRNA metabolic process	9	723	178	34647	0.015	0.25	// Ta.4812.1.S1_at // Ta.5439.3.S1_x_at // Ta.30660.2.A1_a_at // Ta.21926.1.S1_x_at // Ta.27010.1.A1_s_at // Ta.4599.1.S1_at // Ta.5439.3.S1_a_at // Ta.6079.3.S1_at // Ta.21926.1.S1_a_at
GO:0000096	P	sulfur amino acid metabolic process	7	723	121	34647	0.016	0.26	// Ta.4812.1.S1_at // Ta.18361.1.S1_at // Ta.9261.1.S1_at // Ta.5439.3.S1_x_at // Ta.99.1.S1_x_at // Ta.5439.3.S1_a_at // Ta.99.1.S1_at
GO:0009308	P	amine metabolic process	43	723	1458	34647	0.017	0.27	// Ta.5553.3.S1_x_at // Ta.18361.1.S1_at // Ta.9261.1.S1_at // Ta.16498.2.S1_a_at // Ta.1229.1.S1_at // Ta.27010.1.A1_s_at // Ta.6350.2.S1_x_at // Ta.10443.2.S1_at // Ta.1601.2.S1_a_at // Ta.23042.1.S1_x_at // Ta.17648.1.S1_x_at // Ta.30501.1.S1_at // Ta.2304.1.S1_at // Ta.17648.1.S1_s_at // Ta.5091.3.S1_x_at // Ta.30660.2.A1_a_at // Ta.968.1.S1_at // Ta.1088.1.A1_at // Ta.99.1.S1_x_at // Ta.1870…
GO:0016052	P	carbohydrate catabolic process	16	723	418	34647	0.018	0.28	// Ta.9557.2.S1_a_at // Ta.10443.2.S1_at // Ta.2708.3.S1_at // Ta.28890.1.A1_s_at // TaAffx.24844.1.S1_at // Ta.13281.1.S1_at // Ta.9557.2.S1_x_at // Ta.3.1.S1_at // Ta.968.1.S1_at // TaAffx.7859.1.S1_at // Ta.4782.3.S1_x_at // Ta.30501.1.S1_at // Ta.605.1.S1_at // Ta.2278.3.S1_x_at // Ta.1200.1.S1_at // Ta.1200.1.S1_x_at
GO:0006096	P	glycolysis	11	723	252	34647	0.02	0.32	// Ta.9557.2.S1_a_at // Ta.10443.2.S1_at // Ta.2708.3.S1_at // Ta.28890.1.A1_s_at // Ta.605.1.S1_at // Ta.9557.2.S1_x_at // Ta.13281.1.S1_at // Ta.968.1.S1_at // TaAffx.7859.1.S1_at // Ta.4782.3.S1_x_at // TaAffx.24844.1.S1_at
GO:0042398	P	cellular amino acid derivative biosynthetic process	13	723	322	34647	0.021	0.33	// TaAffx.120526.1.S1_at // Ta.5805.2.S1_at // Ta.5805.1.S1_x_at // Ta.5805.3.S1_a_at // Ta.24561.1.S1_at // Ta.7828.1.A1_at // Ta.19429.1.S1_a_at // Ta.24576.1.A1_at // TaAffx.113598.1.S1_at // Ta.5439.3.S1_a_at // Ta.5491.2.S1_at // Ta.1183.1.S1_at // Ta.19429.3.S1_a_at
GO:0000302	P	response to reactive oxygen species	5	723	74	34647	0.023	0.35	// TaAffx.18332.1.S1_at // Ta.12069.1.S1_at // Ta.6123.1.A1_s_at // Ta.16498.2.S1_a_at // Ta.22564.2.S1_x_at
GO:0006399	P	tRNA metabolic process	7	723	131	34647	0.024	0.36	// Ta.4812.1.S1_at // Ta.30660.2.A1_a_at // Ta.5439.3.S1_x_at // Ta.27010.1.A1_s_at // Ta.4599.1.S1_at // Ta.5439.3.S1_a_at // Ta.6079.3.S1_at
GO:0009310	P	amine catabolic process	8	723	163	34647	0.025	0.37	// Ta.5881.1.A1_at // Ta.1229.1.S1_at // Ta.968.1.S1_at // TaAffx.49165.2.S1_at // Ta.2304.1.S1_at // Ta.1574.1.S1_s_at // TaAffx.24844.1.S1_at // TaAffx.83543.1.S1_at
GO:0009063	P	cellular amino acid catabolic process	8	723	163	34647	0.025	0.37	// Ta.5881.1.A1_at // Ta.1229.1.S1_at // Ta.968.1.S1_at // TaAffx.49165.2.S1_at // Ta.2304.1.S1_at // Ta.1574.1.S1_s_at // TaAffx.24844.1.S1_at // TaAffx.83543.1.S1_at
GO:0009314	P	response to radiation	10	723	232	34647	0.028	0.42	// Ta.12069.1.S1_at // Ta.4910.1.S1_at // Ta.22817.4.S1_at // Ta.8027.1.S1_at // Ta.8027.1.S1_x_at // Ta.12389.1.A1_at // Ta.6123.1.A1_s_at // Ta.1868.1.S1_x_at // TaAffx.18332.1.S1_at // Ta.7619.1.S1_at
GO:0008643	P	carbohydrate transport	6	723	109	34647	0.031	0.46	// Ta.9272.1.S1_at // TaAffx.109477.1.S1_x_at // Ta.5766.1.S1_at // Ta.30759.2.A1_a_at // TaAffx.109477.1.S1_at // TaAffx.105480.1.S1_at
GO:0044265	P	cellular macromolecule catabolic process	21	723	643	34647	0.034	0.49	// Ta.9557.2.S1_a_at // Ta.934.1.S1_x_at // Ta.10443.2.S1_at // TaAffx.128682.1.S1_x_at // Ta.12406.1.S1_at // Ta.1587.1.S1_s_at // Ta.9557.2.S1_x_at // Ta.13281.1.S1_at // Ta.968.1.S1_at // Ta.1587.1.S1_at // TaAffx.122595.1.S1_at // TaAffx.128682.1.S1_at // Ta.605.1.S1_at // Ta.25509.1.S1_at // TaAffx.7859.1.S1_at // TaAffx.24844.1.S1_at // Ta.934.1.S1_at // Ta.4782.3.S1_x_at // Ta.14566.1.S1_x…
GO:0009611	P	response to wounding	7	723	143	34647	0.035	0.51	// Ta.27752.1.S1_at // Ta.24561.1.S1_at // TaAffx.499.1.A1_at // TaAffx.90316.1.S1_at // Ta.27752.1.S1_x_at // Ta.28659.1.S1_x_at // Ta.28659.3.S1_x_at
GO:0044106	P	cellular amine metabolic process	38	723	1332	34647	0.037	0.53	// Ta.5553.3.S1_x_at // Ta.18361.1.S1_at // Ta.9261.1.S1_at // Ta.16498.2.S1_a_at // Ta.1229.1.S1_at // Ta.27010.1.A1_s_at // Ta.6350.2.S1_x_at // Ta.23042.1.S1_x_at // Ta.17648.1.S1_x_at // Ta.2304.1.S1_at // Ta.17648.1.S1_s_at // Ta.5091.3.S1_x_at // Ta.30660.2.A1_a_at // Ta.968.1.S1_at // Ta.1601.2.S1_a_at // Ta.99.1.S1_x_at // Ta.1870.1.S1_a_at // Ta.5439.3.S1_a_at // Ta.10544.1.S1_at // Ta.4…
GO:0009628	P	response to abiotic stimulus	20	723	617	34647	0.04	0.57	// Ta.12069.1.S1_at // Ta.6000.2.S1_a_at // Ta.9377.1.S1_at // TaAffx.26388.1.S1_at // Ta.12389.1.A1_at // Ta.4910.1.S1_at // Ta.6000.3.S1_a_at // TaAffx.13219.2.S1_s_at // Ta.25404.1.S1_at // Ta.1309.1.S1_a_at // Ta.6123.1.A1_s_at // Ta.8027.1.S1_at // Ta.1868.1.S1_x_at // TaAffx.18332.1.S1_at // Ta.6794.2.A1_a_at // Ta.8027.1.S1_x_at // Ta.6794.1.S1_x_at // TaAffx.56160.1.S1_at // Ta.7619.1.S1_…
GO:0042221	P	response to chemical stimulus	35	723	1218	34647	0.04	0.57	// Ta.14574.2.S1_s_at // Ta.934.1.S1_x_at // Ta.10443.2.S1_at // Ta.16498.2.S1_a_at // Ta.22817.4.S1_at // Ta.8027.1.S1_at // Ta.6350.2.S1_x_at // Ta.7816.1.A1_at // Ta.6794.2.A1_a_at // Ta.6794.1.S1_x_at // TaAffx.26388.1.S1_at // Ta.30674.1.S1_at // Ta.11386.2.S1_x_at // Ta.11386.2.S1_a_at // Ta.11152.2.A1_a_at // TaAffx.18332.1.S1_at // Ta.12069.1.S1_at // Ta.9377.1.S1_at // Ta.4273.1.S1_at //…
GO:0055114	P	oxidation reduction	7	723	150	34647	0.043	0.6	// TaAffx.80571.1.S1_at // TaAffx.80290.2.S1_at // TaAffx.80571.1.S1_s_at // Ta.8027.1.S1_at // Ta.8027.1.S1_x_at // Ta.22817.4.S1_at // Ta.6101.1.S1_at
GO:0006810	P	transport	59	723	2243	34647	0.044	0.61	// Ta.1071.1.S1_x_at // Ta.5493.1.S1_s_at // TaAffx.114677.1.S1_at // Ta.10712.1.S1_a_at // Ta.10612.1.S1_at // Ta.9272.3.S1_a_at // Ta.10712.3.S1_x_at // Ta.6350.2.S1_x_at // Ta.27482.1.S1_x_at // TaAffx.6598.2.S1_s_at // Ta.28222.1.S1_at // Ta.28139.2.S1_x_at // Ta.22.1.S1_at // TaAffx.109477.1.S1_at // TaAffx.98061.1.S1_s_at // Ta.17713.1.S1_x_at // Ta.5246.3.S1_at // Ta.27365.1.S1_at // Ta.92…
GO:0051234	P	establishment of localization	59	723	2248	34647	0.046	0.63	// Ta.1071.1.S1_x_at // Ta.5493.1.S1_s_at // TaAffx.114677.1.S1_at // Ta.10712.1.S1_a_at // Ta.10612.1.S1_at // Ta.9272.3.S1_a_at // Ta.10712.3.S1_x_at // Ta.6350.2.S1_x_at // Ta.27482.1.S1_x_at // TaAffx.6598.2.S1_s_at // Ta.28222.1.S1_at // Ta.28139.2.S1_x_at // Ta.22.1.S1_at // TaAffx.109477.1.S1_at // TaAffx.98061.1.S1_s_at // Ta.17713.1.S1_x_at // Ta.5246.3.S1_at // Ta.27365.1.S1_at // Ta.92…
GO:0006767	P	water-soluble vitamin metabolic process	11	723	293	34647	0.05	0.68	// Ta.3366.1.S1_at // Ta.5553.3.S1_x_at // Ta.14044.1.S1_at // Ta.5553.3.S1_a_at // Ta.11386.2.S1_x_at // Ta.11386.2.S1_a_at // Ta.2706.1.S1_a_at // Ta.10823.1.A1_s_at // Ta.22443.1.S1_s_at // Ta.6794.2.A1_a_at // Ta.6794.1.S1_x_at
GO:0009791	P	post-embryonic development	10	723	259	34647	0.051	0.69	// Ta.934.1.S1_x_at // Ta.5439.3.S1_x_at // Ta.28702.1.S1_a_at // Ta.4599.1.S1_at // Ta.934.1.S1_at // Ta.5439.3.S1_a_at // Ta.2728.2.S1_a_at // Ta.1574.1.S1_s_at // Ta.14588.3.S1_x_at // Ta.3385.1.A1_at
GO:0016053	P	organic acid biosynthetic process	21	723	678	34647	0.053	0.7	// Ta.5553.3.S1_a_at // Ta.5553.3.S1_x_at // Ta.18361.1.S1_at // Ta.1178.3.A1_a_at // Ta.99.1.S1_at // Ta.4812.1.S1_at // Ta.7828.1.A1_at // Ta.1250.1.S1_at // Ta.99.1.S1_x_at // TaAffx.49165.2.S1_at // Ta.24576.1.A1_at // Ta.1183.1.S1_at // Ta.1178.1.A1_at // Ta.23763.1.S1_at // Ta.5439.3.S1_a_at // Ta.14044.1.S1_at // Ta.6794.2.A1_a_at // Ta.4392.1.A1_at // Ta.6794.1.S1_x_at // Ta.5491.2.S1_at …
GO:0046394	P	carboxylic acid biosynthetic process	21	723	678	34647	0.053	0.7	// Ta.5553.3.S1_a_at // Ta.5553.3.S1_x_at // Ta.18361.1.S1_at // Ta.1178.3.A1_a_at // Ta.99.1.S1_at // Ta.4812.1.S1_at // Ta.7828.1.A1_at // Ta.1250.1.S1_at // Ta.99.1.S1_x_at // TaAffx.49165.2.S1_at // Ta.24576.1.A1_at // Ta.1183.1.S1_at // Ta.1178.1.A1_at // Ta.23763.1.S1_at // Ta.5439.3.S1_a_at // Ta.14044.1.S1_at // Ta.6794.2.A1_a_at // Ta.4392.1.A1_at // Ta.6794.1.S1_x_at // Ta.5491.2.S1_at …
GO:0006520	P	cellular amino acid metabolic process	37	723	1332	34647	0.053	0.7	// Ta.5553.3.S1_x_at // Ta.18361.1.S1_at // Ta.9261.1.S1_at // Ta.16498.2.S1_a_at // Ta.1229.1.S1_at // Ta.27010.1.A1_s_at // Ta.6350.2.S1_x_at // Ta.23042.1.S1_x_at // Ta.17648.1.S1_x_at // Ta.2304.1.S1_at // Ta.17648.1.S1_s_at // Ta.5091.3.S1_x_at // Ta.30660.2.A1_a_at // Ta.968.1.S1_at // Ta.1601.2.S1_a_at // Ta.99.1.S1_x_at // Ta.1870.1.S1_a_at // Ta.5439.3.S1_a_at // Ta.10544.1.S1_at // Ta.4…
GO:0009416	P	response to light stimulus	9	723	227	34647	0.055	0.71	// Ta.12069.1.S1_at // Ta.4910.1.S1_at // Ta.22817.4.S1_at // Ta.8027.1.S1_at // Ta.8027.1.S1_x_at // Ta.12389.1.A1_at // Ta.6123.1.A1_s_at // Ta.1868.1.S1_x_at // TaAffx.18332.1.S1_at
GO:0070887	P	cellular response to chemical stimulus	10	723	262	34647	0.054	0.71	// Ta.934.1.S1_x_at // Ta.10443.2.S1_at // Ta.25477.1.S1_at // Ta.24561.1.S1_at // Ta.16498.2.S1_a_at // Ta.6350.2.S1_x_at // Ta.934.1.S1_at // TaAffx.49165.2.S1_at // Ta.6350.2.S1_a_at // Ta.22564.2.S1_x_at
GO:0051179	P	localization	59	723	2277	34647	0.055	0.71	// Ta.1071.1.S1_x_at // Ta.5493.1.S1_s_at // TaAffx.114677.1.S1_at // Ta.10712.1.S1_a_at // Ta.10612.1.S1_at // Ta.9272.3.S1_a_at // Ta.10712.3.S1_x_at // Ta.6350.2.S1_x_at // Ta.27482.1.S1_x_at // TaAffx.6598.2.S1_s_at // Ta.28222.1.S1_at // Ta.28139.2.S1_x_at // Ta.22.1.S1_at // TaAffx.109477.1.S1_at // TaAffx.98061.1.S1_s_at // Ta.17713.1.S1_x_at // Ta.5246.3.S1_at // Ta.27365.1.S1_at // Ta.92…
GO:0006000	P	fructose metabolic process	5	723	96	34647	0.056	0.72	// TaAffx.93040.1.S1_at // Ta.6794.2.A1_a_at // Ta.10443.2.S1_at // Ta.6794.1.S1_x_at // Ta.28890.1.A1_s_at
GO:0006457	P	protein folding	9	723	230	34647	0.058	0.74	// Ta.9377.1.S1_at // Ta.25179.1.S1_at // TaAffx.114131.1.S1_at // TaAffx.120096.1.S1_at // TaAffx.97866.1.S1_s_at // Ta.6123.1.A1_s_at // Ta.10538.1.A1_at // Ta.22715.1.S1_s_at // TaAffx.18332.1.S1_at
GO:0044242	P	cellular lipid catabolic process	6	723	129	34647	0.059	0.74	// Ta.9307.2.A1_a_at // Ta.10260.1.S1_at // Ta.970.2.S1_a_at // TaAffx.49165.2.S1_at // Ta.9307.3.S1_x_at // Ta.22672.1.S1_at
GO:0009056	P	catabolic process	50	723	1898	34647	0.059	0.74	// Ta.934.1.S1_x_at // Ta.10443.2.S1_at // TaAffx.128682.1.S1_x_at // Ta.934.1.S1_at // Ta.16498.2.S1_a_at // Ta.1229.1.S1_at // Ta.9307.2.A1_a_at // Ta.23970.1.A1_x_at // Ta.10260.1.S1_at // Ta.9307.3.S1_x_at // Ta.2728.2.S1_a_at // Ta.9607.1.A1_a_at // Ta.30501.1.S1_at // Ta.14566.1.S1_x_at // Ta.2304.1.S1_at // Ta.9557.2.S1_a_at // Ta.9096.2.S1_x_at // TaAffx.128682.1.S1_at // Ta.13281.1.S1_at…
GO:0043170	P	macromolecule metabolic process	153	723	6509	34647	0.06	0.75	// Ta.1452.2.S1_a_at // TaAffx.128682.1.S1_x_at // Ta.634.1.S1_at // Ta.10473.3.S1_a_at // Ta.30501.1.S1_at // Ta.20554.1.S1_at // Ta.14566.1.S1_x_at // Ta.29565.1.S1_at // TaAffx.16801.1.S1_s_at // Ta.28138.1.S1_at // TaAffx.87056.1.S1_at // Ta.25179.1.S1_at // Ta.2421.1.S1_a_at // Ta.14119.2.S1_a_at // Ta.3100.1.S1_x_at // TaAffx.128682.1.S1_at // Ta.25509.1.S1_at // Ta.6460.1.S1_at // TaAffx.5…
GO:0006807	P	nitrogen compound metabolic process	103	723	4247	34647	0.062	0.77	// TaAffx.128682.1.S1_x_at // Ta.24561.1.S1_at // Ta.1229.1.S1_at // Ta.30501.1.S1_at // Ta.24768.1.A1_x_at // Ta.14566.1.S1_x_at // Ta.29565.1.S1_at // TaAffx.87056.1.S1_at // Ta.5028.1.S1_a_at // Ta.1088.1.A1_at // TaAffx.128682.1.S1_at // Ta.99.1.S1_x_at // Ta.27261.1.S1_s_at // Ta.6460.1.S1_at // Ta.4392.1.A1_at // Ta.1842.1.S1_a_at // Ta.17648.1.S1_at // Ta.24576.1.A1_at // Ta.99.1.S1_at // …
GO:0048518	P	positive regulation of biological process	7	723	168	34647	0.069	0.82	// Ta.28702.1.S1_a_at // TaAffx.64119.1.S1_at // Ta.9307.2.A1_a_at // TaAffx.36680.1.A1_at // Ta.5439.3.S1_x_at // Ta.5439.3.S1_a_at // Ta.6523.2.S1_at
GO:0009607	P	response to biotic stimulus	11	723	310	34647	0.067	0.82	// Ta.6000.3.S1_a_at // TaAffx.90316.1.S1_at // Ta.1250.1.S1_at // Ta.2728.2.S1_a_at // Ta.27752.1.S1_x_at // Ta.7452.1.S1_at // TaAffx.18332.1.S1_at // Ta.30501.1.S1_at // Ta.6794.2.A1_a_at // Ta.27752.1.S1_at // Ta.6794.1.S1_x_at
GO:0019320	P	hexose catabolic process	11	723	311	34647	0.069	0.82	// Ta.9557.2.S1_a_at // Ta.10443.2.S1_at // Ta.2708.3.S1_at // Ta.28890.1.A1_s_at // Ta.605.1.S1_at // Ta.9557.2.S1_x_at // Ta.13281.1.S1_at // Ta.968.1.S1_at // TaAffx.7859.1.S1_at // Ta.4782.3.S1_x_at // TaAffx.24844.1.S1_at
GO:0006804	P	peroxidase reaction	9	723	238	34647	0.069	0.82	// Ta.16498.2.S1_a_at // Ta.9679.1.A1_at // Ta.1587.1.S1_at // Ta.11386.2.S1_x_at // Ta.11386.2.S1_a_at // Ta.30674.1.S1_at // Ta.7816.1.A1_at // Ta.14580.2.S1_x_at // Ta.22564.2.S1_x_at
GO:0006007	P	glucose catabolic process	11	723	310	34647	0.067	0.82	// Ta.9557.2.S1_a_at // Ta.10443.2.S1_at // Ta.2708.3.S1_at // Ta.28890.1.A1_s_at // Ta.605.1.S1_at // Ta.9557.2.S1_x_at // Ta.13281.1.S1_at // Ta.968.1.S1_at // TaAffx.7859.1.S1_at // Ta.4782.3.S1_x_at // TaAffx.24844.1.S1_at
GO:0000272	P	polysaccharide catabolic process	5	723	102	34647	0.069	0.82	// Ta.30501.1.S1_at // Ta.2278.3.S1_x_at // Ta.1200.1.S1_at // Ta.3.1.S1_at // Ta.1200.1.S1_x_at
GO:0019748	P	secondary metabolic process	14	723	431	34647	0.075	0.89	// TaAffx.120526.1.S1_at // Ta.3366.1.S1_at // Ta.5805.2.S1_at // Ta.5805.1.S1_x_at // Ta.5805.3.S1_a_at // Ta.24561.1.S1_at // Ta.20757.1.S1_at // Ta.251.1.S1_at // Ta.7828.1.A1_at // TaAffx.133606.1.A1_at // TaAffx.113598.1.S1_at // Ta.5491.2.S1_at // Ta.1183.1.S1_at // Ta.28890.1.A1_s_at
GO:0080090	P	regulation of primary metabolic process	17	723	1418	34647	1	1	// Ta.11880.1.S1_at // Ta.10443.2.S1_at // Ta.26907.1.S1_at // TaAffx.87056.1.S1_at // Ta.24561.1.S1_at // Ta.6460.1.S1_s_at // Ta.2300.1.S1_a_at // Ta.2042.1.S1_at // TaAffx.36680.1.A1_at // Ta.6931.1.S1_at // Ta.10473.3.S1_a_at // Ta.28222.1.S1_at // Ta.6460.1.S1_at // TaAffx.64119.1.S1_at // Ta.6523.2.S1_at // TaAffx.83543.1.S1_at // Ta.6931.2.S1_a_at
GO:0019222	P	regulation of metabolic process	22	723	1535	34647	0.98	1	// Ta.11880.1.S1_at // Ta.10443.2.S1_at // Ta.26907.1.S1_at // Ta.9261.1.S1_at // Ta.8027.1.S1_at // Ta.8027.1.S1_x_at // Ta.10473.3.S1_a_at // Ta.28222.1.S1_at // TaAffx.64119.1.S1_at // Ta.6523.2.S1_at // TaAffx.87056.1.S1_at // Ta.2042.1.S1_at // Ta.6460.1.S1_at // Ta.8426.2.S1_at // TaAffx.83543.1.S1_at // Ta.6460.1.S1_s_at // TaAffx.36680.1.A1_at // Ta.2300.1.S1_a_at // Ta.6931.2.S1_a_at // …
GO:0042254	P	ribosome biogenesis	19	723	734	34647	0.21	1	// Ta.1452.2.S1_a_at // Ta.1452.1.S1_at // TaAffx.16801.1.S1_s_at // Ta.28888.3.S1_a_at // TaAffx.128896.23.S1_at // Ta.24114.13.S1_at // Ta.21926.1.S1_x_at // Ta.3100.1.S1_x_at // Ta.20582.3.S1_a_at // Ta.28138.1.S1_at // Ta.2429.2.S1_x_at // Ta.14440.1.S1_at // Ta.2429.3.S1_x_at // Ta.1698.1.S1_at // Ta.1452.1.S1_x_at // Ta.3100.1.S1_a_at // Ta.2429.2.S1_a_at // Ta.21926.1.S1_a_at // TaAffx.129…
GO:0009409	P	response to cold	5	723	124	34647	0.13	1	// Ta.1309.1.S1_a_at // Ta.22817.4.S1_at // Ta.8027.1.S1_at // TaAffx.13219.2.S1_s_at // Ta.8027.1.S1_x_at
GO:0008104	P	protein localization	9	723	554	34647	0.81	1	// Ta.5493.1.S1_at // Ta.14440.1.S1_at // Ta.2133.1.S1_at // Ta.2042.1.S1_at // Ta.3083.1.A1_s_at // Ta.28222.1.S1_at // TaAffx.113977.1.S1_s_at // TaAffx.98061.1.S1_s_at // Ta.28831.1.S1_at
GO:0007165	P	signal transduction	16	723	1005	34647	0.89	1	// Ta.934.1.S1_x_at // Ta.10443.2.S1_at // Ta.6931.2.S1_a_at // Ta.24561.1.S1_at // Ta.2042.1.S1_at // TaAffx.59357.1.S1_at // Ta.10462.2.S1_at // Ta.6000.3.S1_a_at // Ta.6350.2.S1_x_at // Ta.6931.1.S1_at // Ta.934.1.S1_at // Ta.15299.1.S1_at // Ta.3263.3.S1_a_at // Ta.28222.1.S1_at // Ta.6350.2.S1_a_at // Ta.7619.1.S1_at
GO:0051641	P	cellular localization	10	723	549	34647	0.71	1	// Ta.5493.1.S1_at // Ta.14440.1.S1_at // Ta.2042.1.S1_at // Ta.10712.3.S1_x_at // Ta.10712.1.S1_a_at // Ta.21153.1.A1_x_at // Ta.10997.1.S1_at // Ta.6079.3.S1_at // TaAffx.113977.1.S1_s_at // Ta.28702.1.S1_a_at
GO:0051716	P	cellular response to stimulus	12	723	428	34647	0.19	1	// Ta.934.1.S1_x_at // Ta.10443.2.S1_at // Ta.25477.1.S1_at // Ta.24561.1.S1_at // Ta.16498.2.S1_a_at // Ta.6350.2.S1_x_at // TaAffx.18332.1.S1_at // TaAffx.49165.2.S1_at // Ta.6350.2.S1_a_at // Ta.934.1.S1_at // Ta.7619.1.S1_at // Ta.22564.2.S1_x_at
GO:0000003	P	reproduction	14	723	457	34647	0.11	1	// Ta.934.1.S1_x_at // Ta.5439.3.S1_x_at // Ta.3274.1.S1_at // Ta.28702.1.S1_a_at // Ta.6574.1.S1_at // Ta.4599.1.S1_at // Ta.934.1.S1_at // Ta.5439.3.S1_a_at // Ta.2728.2.S1_a_at // Ta.22715.1.S1_s_at // Ta.1574.1.S1_s_at // Ta.14588.3.S1_x_at // Ta.6523.2.S1_at // Ta.3385.1.A1_at
GO:0048869	P	cellular developmental process	5	723	209	34647	0.44	1	// TaAffx.113977.1.S1_s_at // Ta.28702.1.S1_a_at // Ta.1868.3.S1_a_at // Ta.3385.1.A1_at // Ta.1868.1.S1_x_at
GO:0070647	P	protein modification by small protein conjugation or removal	6	723	231	34647	0.36	1	// TaAffx.122595.1.S1_at // Ta.6931.2.S1_a_at // Ta.1587.1.S1_s_at // Ta.1587.1.S1_at // Ta.6931.1.S1_at // Ta.2550.1.S1_a_at
GO:0048513	P	organ development	6	723	320	34647	0.66	1	// Ta.28702.1.S1_a_at // Ta.1574.1.S1_s_at // Ta.1868.3.S1_a_at // Ta.1868.1.S1_x_at // TaAffx.113977.1.S1_s_at // Ta.3385.1.A1_at
GO:0042967	P	acyl-carrier-protein biosynthetic process	6	723	190	34647	0.21	1	// TaAffx.120526.1.S1_at // Ta.1842.1.S1_a_at // Ta.1178.3.A1_a_at // Ta.4782.3.S1_x_at // Ta.6794.2.A1_a_at // Ta.6794.1.S1_x_at
GO:0006073	P	cellular glucan metabolic process	9	723	352	34647	0.32	1	// Ta.10443.2.S1_at // Ta.3475.1.A1_at // Ta.21296.1.S1_at // TaAffx.51190.1.S1_at // Ta.11152.3.S1_at // Ta.3.1.S1_at // Ta.11152.2.A1_a_at // Ta.6794.2.A1_a_at // Ta.6794.1.S1_x_at
GO:0006733	P	oxidoreduction coenzyme metabolic process	5	723	189	34647	0.36	1	// TaAffx.80571.1.S1_s_at // Ta.9760.2.S1_at // TaAffx.80571.1.S1_at // Ta.28890.1.A1_s_at // TaAffx.133606.1.A1_at
GO:0048519	P	negative regulation of biological process	7	723	244	34647	0.26	1	// Ta.6931.2.S1_a_at // Ta.6101.2.S1_a_at // Ta.8027.1.S1_at // Ta.8027.1.S1_x_at // Ta.6931.1.S1_at // Ta.22817.4.S1_at // Ta.8426.2.S1_at
GO:0009059	P	macromolecule biosynthetic process	55	723	2733	34647	0.63	1	// Ta.1452.2.S1_a_at // Ta.1452.1.S1_at // Ta.10443.2.S1_at // TaAffx.64119.1.S1_at // Ta.1178.3.A1_a_at // Ta.24114.13.S1_at // Ta.6523.2.S1_at // Ta.1309.1.S1_a_at // Ta.10473.3.S1_a_at // Ta.28222.1.S1_at // Ta.2429.2.S1_x_at // Ta.6794.2.A1_a_at // Ta.2429.2.S1_a_at // Ta.6794.1.S1_x_at // Ta.2708.3.S1_at // TaAffx.120526.1.S1_at // TaAffx.53260.1.S1_at // TaAffx.16801.1.S1_s_at // Ta.28138.1…
GO:0060255	P	regulation of macromolecule metabolic process	19	723	1458	34647	0.99	1	// Ta.11880.1.S1_at // Ta.10443.2.S1_at // Ta.26907.1.S1_at // TaAffx.87056.1.S1_at // Ta.24561.1.S1_at // Ta.6460.1.S1_s_at // Ta.2300.1.S1_a_at // Ta.2042.1.S1_at // TaAffx.36680.1.A1_at // Ta.6931.1.S1_at // Ta.10473.3.S1_a_at // Ta.28222.1.S1_at // Ta.6460.1.S1_at // TaAffx.64119.1.S1_at // Ta.6523.2.S1_at // Ta.6931.2.S1_a_at // Ta.8426.2.S1_at // TaAffx.83543.1.S1_at // Ta.9261.1.S1_at
GO:0045184	P	establishment of protein localization	9	723	538	34647	0.79	1	// Ta.5493.1.S1_at // Ta.14440.1.S1_at // Ta.2133.1.S1_at // Ta.2042.1.S1_at // Ta.3083.1.A1_s_at // Ta.28222.1.S1_at // TaAffx.113977.1.S1_s_at // TaAffx.98061.1.S1_s_at // Ta.28831.1.S1_at
GO:0003006	P	reproductive developmental process	8	723	322	34647	0.36	1	// Ta.934.1.S1_x_at // Ta.28702.1.S1_a_at // Ta.4599.1.S1_at // Ta.934.1.S1_at // Ta.2728.2.S1_a_at // Ta.1574.1.S1_s_at // Ta.14588.3.S1_x_at // Ta.3385.1.A1_at
GO:0030163	P	protein catabolic process	7	723	952	34647	1	1	// Ta.934.1.S1_x_at // Ta.1587.1.S1_s_at // Ta.1587.1.S1_at // TaAffx.122595.1.S1_at // Ta.25509.1.S1_at // Ta.934.1.S1_at // Ta.12406.1.S1_at
GO:0051707	P	response to other organism	8	723	272	34647	0.22	1	// TaAffx.90316.1.S1_at // Ta.1250.1.S1_at // Ta.2728.2.S1_a_at // Ta.27752.1.S1_x_at // Ta.30501.1.S1_at // Ta.6794.2.A1_a_at // Ta.27752.1.S1_at // Ta.6794.1.S1_x_at
GO:0010033	P	response to organic substance	14	723	529	34647	0.22	1	// Ta.934.1.S1_x_at // Ta.10443.2.S1_at // Ta.24561.1.S1_at // Ta.4273.1.S1_at // TaAffx.499.1.A1_at // Ta.8027.1.S1_at // Ta.6350.2.S1_x_at // Ta.934.1.S1_at // Ta.22817.4.S1_at // Ta.24576.1.A1_at // Ta.6350.2.S1_a_at // Ta.6794.2.A1_a_at // Ta.8027.1.S1_x_at // Ta.6794.1.S1_x_at
GO:0050794	P	regulation of cellular process	34	723	2481	34647	1	1	// Ta.11880.1.S1_at // Ta.934.1.S1_x_at // Ta.10443.2.S1_at // Ta.26907.1.S1_at // Ta.28222.1.S1_at // Ta.10462.2.S1_at // Ta.8027.1.S1_at // Ta.6350.2.S1_x_at // Ta.10473.3.S1_a_at // Ta.12576.2.S1_a_at // TaAffx.64119.1.S1_at // Ta.6523.2.S1_at // Ta.3263.3.S1_a_at // TaAffx.87056.1.S1_at // Ta.2042.1.S1_at // TaAffx.59357.1.S1_at // Ta.6000.3.S1_a_at // Ta.1071.1.S1_at // Ta.6460.1.S1_at // Ta…
GO:0065008	P	regulation of biological quality	9	723	474	34647	0.66	1	// Ta.1868.3.S1_a_at // Ta.1071.1.S1_at // Ta.12576.2.S1_a_at // Ta.1868.1.S1_x_at // Ta.1574.1.S1_s_at // Ta.5246.3.S1_at // Ta.6101.2.S1_a_at // Ta.3385.1.A1_at // Ta.1071.1.S1_x_at
GO:0016192	P	vesicle-mediated transport	6	723	275	34647	0.51	1	// Ta.14440.1.S1_at // Ta.3614.1.S1_x_at // Ta.2042.1.S1_at // Ta.28702.1.S1_a_at // Ta.10997.1.S1_at // Ta.6079.3.S1_at
GO:0006576	P	cellular biogenic amine metabolic process	7	723	210	34647	0.16	1	// Ta.1842.1.S1_a_at // Ta.16498.2.S1_a_at // Ta.968.1.S1_at // TaAffx.49165.2.S1_at // Ta.24576.1.A1_at // Ta.5439.3.S1_a_at // TaAffx.24844.1.S1_at
GO:0033554	P	cellular response to stress	5	723	199	34647	0.4	1	// TaAffx.18332.1.S1_at // Ta.16498.2.S1_a_at // Ta.7619.1.S1_at // Ta.24561.1.S1_at // Ta.22564.2.S1_x_at
GO:0009725	P	response to hormone stimulus	9	723	396	34647	0.45	1	// Ta.934.1.S1_x_at // Ta.4273.1.S1_at // Ta.8027.1.S1_at // Ta.6350.2.S1_x_at // Ta.934.1.S1_at // Ta.22817.4.S1_at // Ta.24576.1.A1_at // Ta.6350.2.S1_a_at // Ta.8027.1.S1_x_at
GO:0051252	P	regulation of RNA metabolic process	10	723	658	34647	0.88	1	// Ta.11880.1.S1_at // Ta.26907.1.S1_at // Ta.24561.1.S1_at // Ta.2042.1.S1_at // Ta.6460.1.S1_s_at // Ta.2300.1.S1_a_at // Ta.28222.1.S1_at // Ta.6460.1.S1_at // Ta.6523.2.S1_at // TaAffx.83543.1.S1_at
GO:0022607	P	cellular component assembly	5	723	336	34647	0.83	1	// Ta.934.1.S1_at // Ta.934.1.S1_x_at // Ta.5903.1.S1_at // Ta.14440.1.S1_at // Ta.3614.1.S1_x_at
GO:0034645	P	cellular macromolecule biosynthetic process	52	723	2552	34647	0.59	1	// Ta.1452.2.S1_a_at // Ta.1452.1.S1_at // Ta.10443.2.S1_at // TaAffx.64119.1.S1_at // Ta.24114.13.S1_at // Ta.6523.2.S1_at // Ta.1309.1.S1_a_at // Ta.10473.3.S1_a_at // Ta.28222.1.S1_at // Ta.2429.2.S1_x_at // Ta.6794.2.A1_a_at // Ta.2429.2.S1_a_at // Ta.6794.1.S1_x_at // Ta.2708.3.S1_at // TaAffx.53260.1.S1_at // Ta.14440.1.S1_at // Ta.28138.1.S1_at // TaAffx.87056.1.S1_at // Ta.2042.1.S1_at //…
GO:0050789	P	regulation of biological process	43	723	2691	34647	0.97	1	// Ta.11880.1.S1_at // Ta.934.1.S1_x_at // Ta.10443.2.S1_at // Ta.26907.1.S1_at // Ta.934.1.S1_at // Ta.28222.1.S1_at // Ta.9307.2.A1_a_at // Ta.10462.2.S1_at // Ta.8027.1.S1_at // Ta.6350.2.S1_x_at // Ta.10473.3.S1_a_at // Ta.12576.2.S1_a_at // TaAffx.64119.1.S1_at // Ta.6523.2.S1_at // Ta.9261.1.S1_at // Ta.3263.3.S1_a_at // TaAffx.87056.1.S1_at // Ta.2042.1.S1_at // TaAffx.59357.1.S1_at // Ta.…
GO:0009605	P	response to external stimulus	7	723	257	34647	0.3	1	// Ta.27752.1.S1_at // Ta.24561.1.S1_at // TaAffx.499.1.A1_at // TaAffx.90316.1.S1_at // Ta.27752.1.S1_x_at // Ta.28659.1.S1_x_at // Ta.28659.3.S1_x_at
GO:0044260	P	cellular macromolecule metabolic process	116	723	5574	34647	0.53	1	// Ta.1452.2.S1_a_at // TaAffx.128682.1.S1_x_at // Ta.24561.1.S1_at // Ta.634.1.S1_at // Ta.10473.3.S1_a_at // TaAffx.12595.1.S1_at // Ta.6794.2.A1_a_at // Ta.14566.1.S1_x_at // Ta.29565.1.S1_at // TaAffx.16801.1.S1_s_at // Ta.28138.1.S1_at // TaAffx.87056.1.S1_at // Ta.25179.1.S1_at // Ta.14119.2.S1_a_at // Ta.3100.1.S1_x_at // TaAffx.128682.1.S1_at // Ta.11152.2.A1_a_at // Ta.6460.1.S1_at // Ta…
GO:0006568	P	tryptophan metabolic process	6	723	159	34647	0.12	1	// Ta.16498.2.S1_a_at // TaAffx.49165.2.S1_at // Ta.968.1.S1_at // Ta.24576.1.A1_at // Ta.5439.3.S1_a_at // TaAffx.24844.1.S1_at
GO:0065003	P	macromolecular complex assembly	5	723	319	34647	0.79	1	// Ta.934.1.S1_at // Ta.934.1.S1_x_at // Ta.5903.1.S1_at // Ta.14440.1.S1_at // Ta.3614.1.S1_x_at
GO:0065007	P	biological regulation	50	723	2908	34647	0.93	1	// Ta.11880.1.S1_at // Ta.934.1.S1_x_at // Ta.10443.2.S1_at // Ta.26907.1.S1_at // Ta.9261.1.S1_at // Ta.28222.1.S1_at // Ta.9307.2.A1_a_at // Ta.10462.2.S1_at // Ta.8027.1.S1_at // Ta.6350.2.S1_x_at // Ta.10473.3.S1_a_at // Ta.12576.2.S1_a_at // Ta.1868.1.S1_x_at // TaAffx.64119.1.S1_at // Ta.5246.3.S1_at // Ta.11.2.S1_a_at // Ta.6872.1.S1_x_at // Ta.3263.3.S1_a_at // TaAffx.87056.1.S1_at // Ta.…
GO:0065009	P	regulation of molecular function	5	723	134	34647	0.16	1	// Ta.6350.2.S1_a_at // Ta.6872.1.S1_x_at // Ta.11.2.S1_a_at // Ta.11.3.S1_a_at // Ta.6350.2.S1_x_at
GO:0044264	P	cellular polysaccharide metabolic process	9	723	358	34647	0.34	1	// Ta.10443.2.S1_at // Ta.3475.1.A1_at // Ta.21296.1.S1_at // TaAffx.51190.1.S1_at // Ta.11152.3.S1_at // Ta.3.1.S1_at // Ta.11152.2.A1_a_at // Ta.6794.2.A1_a_at // Ta.6794.1.S1_x_at
GO:0006461	P	protein complex assembly	5	723	173	34647	0.3	1	// Ta.934.1.S1_at // Ta.934.1.S1_x_at // Ta.5903.1.S1_at // Ta.14440.1.S1_at // Ta.3614.1.S1_x_at
GO:0006629	P	lipid metabolic process	20	723	867	34647	0.36	1	// Ta.3366.1.S1_at // Ta.9307.2.A1_a_at // Ta.1842.1.S1_a_at // Ta.25477.1.S1_at // Ta.1178.3.A1_a_at // TaAffx.19109.1.A1_at // Ta.251.1.S1_at // Ta.22672.1.S1_at // Ta.23763.1.S1_at // Ta.20757.1.S1_at // TaAffx.90316.1.S1_at // Ta.10260.1.S1_at // Ta.970.2.S1_a_at // TaAffx.55993.1.S1_at // TaAffx.49165.2.S1_at // Ta.9307.3.S1_x_at // Ta.1178.1.A1_at // Ta.24959.1.S1_at // Ta.4704.1.S1_at // T…
GO:0009309	P	amine biosynthetic process	10	723	361	34647	0.23	1	// Ta.5553.3.S1_a_at // Ta.5553.3.S1_x_at // Ta.18361.1.S1_at // Ta.4812.1.S1_at // Ta.99.1.S1_x_at // Ta.24576.1.A1_at // Ta.99.1.S1_at // Ta.5439.3.S1_a_at // Ta.4392.1.A1_at // Ta.4392.2.S1_at
GO:0006812	P	cation transport	6	723	454	34647	0.91	1	// TaAffx.80571.1.S1_at // TaAffx.80571.1.S1_s_at // Ta.2911.2.S1_at // Ta.9394.1.S1_at // TaAffx.31448.1.S1_at // Ta.1574.1.S1_s_at
GO:0006811	P	ion transport	13	723	563	34647	0.4	1	// Ta.17713.1.S1_at // TaAffx.80571.1.S1_at // TaAffx.26388.1.S1_at // Ta.2911.2.S1_at // TaAffx.80571.1.S1_s_at // Ta.6350.2.S1_x_at // Ta.1574.1.S1_s_at // Ta.9394.1.S1_at // TaAffx.31448.1.S1_at // Ta.6350.2.S1_a_at // Ta.22.1.S1_at // Ta.21711.1.S1_at // Ta.17713.1.S1_x_at
GO:0009889	P	regulation of biosynthetic process	14	723	1243	34647	1	1	// Ta.10443.2.S1_at // TaAffx.64119.1.S1_at // TaAffx.87056.1.S1_at // Ta.6460.1.S1_s_at // Ta.2300.1.S1_a_at // Ta.2042.1.S1_at // TaAffx.36680.1.A1_at // Ta.6931.1.S1_at // Ta.10473.3.S1_a_at // Ta.28222.1.S1_at // Ta.6460.1.S1_at // Ta.6523.2.S1_at // TaAffx.83543.1.S1_at // Ta.6931.2.S1_a_at
GO:0009888	P	tissue development	5	723	130	34647	0.14	1	// TaAffx.113977.1.S1_s_at // Ta.28702.1.S1_a_at // Ta.1868.3.S1_a_at // Ta.3385.1.A1_at // Ta.1868.1.S1_x_at
GO:0006586	P	indolalkylamine metabolic process	6	723	159	34647	0.12	1	// Ta.16498.2.S1_a_at // TaAffx.49165.2.S1_at // Ta.968.1.S1_at // Ta.24576.1.A1_at // Ta.5439.3.S1_a_at // TaAffx.24844.1.S1_at
GO:0006952	P	defense response	14	723	530	34647	0.23	1	// Ta.541.1.S1_x_at // Ta.27752.1.S1_x_at // Ta.14588.3.S1_at // Ta.1250.1.S1_at // Ta.22619.1.S1_x_at // Ta.5439.3.S1_a_at // Ta.2728.2.S1_a_at // Ta.22619.1.S1_at // Ta.541.1.S1_at // Ta.6794.2.A1_a_at // Ta.27752.1.S1_at // Ta.6794.1.S1_x_at // Ta.1200.1.S1_at // Ta.1200.1.S1_x_at
GO:0043412	P	macromolecule modification	33	723	1551	34647	0.48	1	// Ta.11880.1.S1_at // Ta.9261.1.S1_at // TaAffx.120086.1.S1_at // Ta.10462.2.S1_at // Ta.6350.2.S1_x_at // Ta.634.1.S1_at // TaAffx.12595.1.S1_at // Ta.1309.1.S1_a_at // Ta.17648.1.S1_x_at // Ta.17648.1.S1_s_at // Ta.14119.2.S1_a_at // Ta.21926.1.S1_x_at // Ta.7081.1.S1_at // TaAffx.105963.1.S1_at // Ta.10544.1.S1_at // TaAffx.83543.1.S1_at // Ta.1842.1.S1_a_at // Ta.14524.2.S1_a_at // Ta.17648.…
GO:0042434	P	indole derivative metabolic process	6	723	161	34647	0.13	1	// Ta.16498.2.S1_a_at // TaAffx.49165.2.S1_at // Ta.968.1.S1_at // Ta.24576.1.A1_at // Ta.5439.3.S1_a_at // TaAffx.24844.1.S1_at
GO:0009072	P	aromatic amino acid family metabolic process	7	723	251	34647	0.28	1	// Ta.16498.2.S1_a_at // TaAffx.49165.2.S1_at // Ta.968.1.S1_at // Ta.24576.1.A1_at // Ta.23042.1.S1_x_at // Ta.5439.3.S1_a_at // TaAffx.24844.1.S1_at
GO:0042430	P	indole and derivative metabolic process	6	723	166	34647	0.14	1	// Ta.16498.2.S1_a_at // TaAffx.49165.2.S1_at // Ta.968.1.S1_at // Ta.24576.1.A1_at // Ta.5439.3.S1_a_at // TaAffx.24844.1.S1_at
GO:0044042	P	glucan metabolic process	9	723	352	34647	0.32	1	// Ta.10443.2.S1_at // Ta.3475.1.A1_at // Ta.21296.1.S1_at // TaAffx.51190.1.S1_at // Ta.11152.3.S1_at // Ta.3.1.S1_at // Ta.11152.2.A1_a_at // Ta.6794.2.A1_a_at // Ta.6794.1.S1_x_at
GO:0051603	P	proteolysis involved in cellular protein catabolic process	7	723	268	34647	0.33	1	// Ta.934.1.S1_x_at // Ta.1587.1.S1_s_at // Ta.1587.1.S1_at // TaAffx.122595.1.S1_at // Ta.25509.1.S1_at // Ta.934.1.S1_at // Ta.12406.1.S1_at
GO:0046907	P	intracellular transport	8	723	486	34647	0.79	1	// Ta.5493.1.S1_at // Ta.14440.1.S1_at // Ta.2042.1.S1_at // Ta.10712.3.S1_x_at // Ta.10712.1.S1_a_at // Ta.21153.1.A1_x_at // Ta.10997.1.S1_at // TaAffx.113977.1.S1_s_at
GO:0022414	P	reproductive process	10	723	409	34647	0.35	1	// Ta.934.1.S1_x_at // Ta.28702.1.S1_a_at // Ta.6574.1.S1_at // Ta.4599.1.S1_at // Ta.934.1.S1_at // Ta.2728.2.S1_a_at // Ta.22715.1.S1_s_at // Ta.1574.1.S1_s_at // Ta.14588.3.S1_x_at // Ta.3385.1.A1_at
GO:0006355	P	regulation of transcription, DNA-dependent	7	723	583	34647	0.96	1	// Ta.6460.1.S1_s_at // Ta.2042.1.S1_at // Ta.2300.1.S1_a_at // Ta.28222.1.S1_at // Ta.6460.1.S1_at // Ta.6523.2.S1_at // TaAffx.83543.1.S1_at
GO:0006511	P	ubiquitin-dependent protein catabolic process	7	723	248	34647	0.27	1	// Ta.934.1.S1_x_at // Ta.1587.1.S1_s_at // Ta.1587.1.S1_at // TaAffx.122595.1.S1_at // Ta.25509.1.S1_at // Ta.934.1.S1_at // Ta.12406.1.S1_at
GO:0006350	P	transcription	17	723	1143	34647	0.94	1	// TaAffx.53260.1.S1_at // Ta.10443.2.S1_at // Ta.2708.3.S1_at // TaAffx.87056.1.S1_at // Ta.6460.1.S1_s_at // TaAffx.129824.3.A1_at // Ta.2300.1.S1_a_at // Ta.2042.1.S1_at // TaAffx.36680.1.A1_at // Ta.6931.1.S1_at // Ta.28222.1.S1_at // Ta.6460.1.S1_at // TaAffx.64119.1.S1_at // Ta.6523.2.S1_at // Ta.29565.1.S1_at // TaAffx.83543.1.S1_at // Ta.6931.2.S1_a_at
GO:0006351	P	transcription, DNA-dependent	11	723	646	34647	0.79	1	// TaAffx.53260.1.S1_at // Ta.6931.2.S1_a_at // Ta.6460.1.S1_s_at // TaAffx.129824.3.A1_at // Ta.2042.1.S1_at // Ta.2300.1.S1_a_at // Ta.6931.1.S1_at // Ta.28222.1.S1_at // Ta.6460.1.S1_at // Ta.6523.2.S1_at // TaAffx.83543.1.S1_at
GO:0009069	P	serine family amino acid metabolic process	17	723	637	34647	0.19	1	// Ta.17648.1.S1_s_at // Ta.6350.3.S1_a_at // Ta.4812.1.S1_at // Ta.18361.1.S1_at // Ta.1229.1.S1_at // Ta.30660.2.A1_a_at // Ta.6079.3.S1_at // Ta.17648.1.S1_at // Ta.6350.2.S1_x_at // Ta.99.1.S1_x_at // Ta.2304.1.S1_at // Ta.99.1.S1_at // Ta.6350.2.S1_a_at // Ta.17648.1.S1_x_at // Ta.10544.1.S1_at // Ta.4392.1.A1_at // Ta.4392.2.S1_at
GO:0006518	P	peptide metabolic process	5	723	157	34647	0.24	1	// Ta.30944.1.S1_s_at // Ta.14483.1.S1_x_at // Ta.3679.1.S1_x_at // Ta.25477.1.S1_at // Ta.28354.4.S1_at
GO:0006753	P	nucleoside phosphate metabolic process	5	723	398	34647	0.92	1	// Ta.23115.3.S1_a_at // Ta.28890.1.A1_s_at // TaAffx.130640.1.S1_s_at // Ta.8429.1.A1_at // TaAffx.133606.1.A1_at
GO:0006633	P	fatty acid biosynthetic process	5	723	256	34647	0.62	1	// Ta.1250.1.S1_at // TaAffx.49165.2.S1_at // Ta.1178.1.A1_at // Ta.1178.3.A1_a_at // Ta.23763.1.S1_at
GO:0006631	P	fatty acid metabolic process	10	723	351	34647	0.21	1	// Ta.25477.1.S1_at // Ta.1178.3.A1_a_at // Ta.1250.1.S1_at // Ta.9307.2.A1_a_at // Ta.10260.1.S1_at // Ta.970.2.S1_a_at // TaAffx.49165.2.S1_at // Ta.9307.3.S1_x_at // Ta.1178.1.A1_at // Ta.23763.1.S1_at
GO:0032774	P	RNA biosynthetic process	11	723	647	34647	0.79	1	// TaAffx.53260.1.S1_at // Ta.6931.2.S1_a_at // Ta.6460.1.S1_s_at // TaAffx.129824.3.A1_at // Ta.2042.1.S1_at // Ta.2300.1.S1_a_at // Ta.6931.1.S1_at // Ta.28222.1.S1_at // Ta.6460.1.S1_at // Ta.6523.2.S1_at // TaAffx.83543.1.S1_at
GO:0070271	P	protein complex biogenesis	5	723	173	34647	0.3	1	// Ta.934.1.S1_at // Ta.934.1.S1_x_at // Ta.5903.1.S1_at // Ta.14440.1.S1_at // Ta.3614.1.S1_x_at
GO:0016310	P	phosphorylation	17	723	1157	34647	0.95	1	// Ta.17648.1.S1_s_at // Ta.6350.3.S1_a_at // Ta.4812.1.S1_at // TaAffx.80571.1.S1_at // Ta.9130.2.S1_s_at // TaAffx.80571.1.S1_s_at // Ta.7081.1.S1_at // Ta.17648.1.S1_at // Ta.6350.2.S1_x_at // Ta.634.1.S1_at // TaAffx.121326.1.S1_at // Ta.9130.2.S1_at // Ta.6350.2.S1_a_at // Ta.17648.1.S1_x_at // Ta.10544.1.S1_at // Ta.23296.2.S1_at // Ta.9130.3.A1_a_at
GO:0009311	P	oligosaccharide metabolic process	8	723	309	34647	0.32	1	// Ta.10443.2.S1_at // Ta.6470.2.S1_x_at // Ta.3475.1.A1_at // Ta.21296.1.S1_at // TaAffx.51190.1.S1_at // Ta.11152.3.S1_at // Ta.3.1.S1_at // Ta.11152.2.A1_a_at
GO:0009790	P	embryonic development	7	723	223	34647	0.19	1	// Ta.934.1.S1_x_at // Ta.5439.3.S1_x_at // Ta.9307.2.A1_a_at // Ta.4599.1.S1_at // Ta.5439.3.S1_a_at // Ta.934.1.S1_at // Ta.6523.2.S1_at
GO:0009892	P	negative regulation of metabolic process	6	723	164	34647	0.14	1	// Ta.6931.2.S1_a_at // Ta.8027.1.S1_at // Ta.8027.1.S1_x_at // Ta.6931.1.S1_at // Ta.22817.4.S1_at // Ta.8426.2.S1_at
GO:0009653	P	anatomical structure morphogenesis	6	723	238	34647	0.38	1	// Ta.28702.1.S1_a_at // Ta.1868.3.S1_a_at // Ta.1868.1.S1_x_at // Ta.1574.1.S1_s_at // Ta.6523.2.S1_at // Ta.3385.1.A1_at
GO:0016043	P	cellular component organization	15	723	870	34647	0.8	1	// Ta.934.1.S1_x_at // Ta.14440.1.S1_at // Ta.3614.1.S1_x_at // TaAffx.83543.1.S1_at // Ta.251.1.S1_at // Ta.28702.1.S1_a_at // Ta.2300.1.S1_a_at // TaAffx.113323.1.S1_at // Ta.934.1.S1_at // Ta.5903.1.S1_at // Ta.14051.2.S1_a_at // Ta.10473.3.S1_a_at // Ta.1868.3.S1_a_at // TaAffx.113977.1.S1_s_at // Ta.3385.1.A1_at
GO:0009719	P	response to endogenous stimulus	13	723	435	34647	0.13	1	// Ta.934.1.S1_x_at // Ta.24561.1.S1_at // Ta.4273.1.S1_at // TaAffx.499.1.A1_at // Ta.8027.1.S1_at // Ta.6350.2.S1_x_at // Ta.934.1.S1_at // Ta.22817.4.S1_at // Ta.24576.1.A1_at // Ta.6350.2.S1_a_at // Ta.6794.2.A1_a_at // Ta.8027.1.S1_x_at // Ta.6794.1.S1_x_at
GO:0006139	P	nucleobase, nucleoside, nucleotide and nucleic acid metabolic process	52	723	2724	34647	0.77	1	// Ta.11880.1.S1_at // Ta.10443.2.S1_at // TaAffx.128682.1.S1_x_at // Ta.9261.1.S1_at // TaAffx.120086.1.S1_at // Ta.27010.1.A1_s_at // Ta.23115.3.S1_a_at // Ta.28890.1.A1_s_at // Ta.28222.1.S1_at // TaAffx.12595.1.S1_at // Ta.26907.1.S1_at // Ta.6523.2.S1_at // Ta.14566.1.S1_x_at // Ta.29565.1.S1_at // TaAffx.53260.1.S1_at // TaAffx.87056.1.S1_at // TaAffx.128682.1.S1_at // Ta.5028.1.S1_a_at // …
GO:0005982	P	starch metabolic process	7	723	308	34647	0.46	1	// Ta.10443.2.S1_at // Ta.3475.1.A1_at // Ta.21296.1.S1_at // TaAffx.51190.1.S1_at // Ta.11152.3.S1_at // Ta.3.1.S1_at // Ta.11152.2.A1_a_at
GO:0005984	P	disaccharide metabolic process	8	723	308	34647	0.32	1	// Ta.10443.2.S1_at // Ta.6470.2.S1_x_at // Ta.3475.1.A1_at // Ta.21296.1.S1_at // TaAffx.51190.1.S1_at // Ta.11152.3.S1_at // Ta.3.1.S1_at // Ta.11152.2.A1_a_at
GO:0005985	P	sucrose metabolic process	7	723	298	34647	0.43	1	// Ta.10443.2.S1_at // Ta.3475.1.A1_at // Ta.21296.1.S1_at // TaAffx.51190.1.S1_at // Ta.11152.3.S1_at // Ta.3.1.S1_at // Ta.11152.2.A1_a_at
GO:0046365	P	monosaccharide catabolic process	11	723	342	34647	0.11	1	// Ta.9557.2.S1_a_at // Ta.10443.2.S1_at // Ta.2708.3.S1_at // Ta.28890.1.A1_s_at // Ta.605.1.S1_at // Ta.9557.2.S1_x_at // Ta.13281.1.S1_at // Ta.968.1.S1_at // TaAffx.7859.1.S1_at // Ta.4782.3.S1_x_at // TaAffx.24844.1.S1_at
GO:0006749	P	glutathione metabolic process	5	723	141	34647	0.18	1	// Ta.30944.1.S1_s_at // Ta.14483.1.S1_x_at // Ta.3679.1.S1_x_at // Ta.25477.1.S1_at // Ta.28354.4.S1_at
GO:0022613	P	ribonucleoprotein complex biogenesis	19	723	745	34647	0.22	1	// Ta.1452.2.S1_a_at // Ta.1452.1.S1_at // TaAffx.16801.1.S1_s_at // Ta.28888.3.S1_a_at // TaAffx.128896.23.S1_at // Ta.24114.13.S1_at // Ta.21926.1.S1_x_at // Ta.3100.1.S1_x_at // Ta.20582.3.S1_a_at // Ta.28138.1.S1_at // Ta.2429.2.S1_x_at // Ta.14440.1.S1_at // Ta.2429.3.S1_x_at // Ta.1698.1.S1_at // Ta.1452.1.S1_x_at // Ta.3100.1.S1_a_at // Ta.2429.2.S1_a_at // Ta.21926.1.S1_a_at // TaAffx.129…
GO:0008652	P	cellular amino acid biosynthetic process	10	723	319	34647	0.14	1	// Ta.5553.3.S1_a_at // Ta.5553.3.S1_x_at // Ta.18361.1.S1_at // Ta.4812.1.S1_at // Ta.99.1.S1_x_at // Ta.24576.1.A1_at // Ta.99.1.S1_at // Ta.5439.3.S1_a_at // Ta.4392.1.A1_at // Ta.4392.2.S1_at
GO:0016042	P	lipid catabolic process	6	723	158	34647	0.12	1	// Ta.9307.2.A1_a_at // Ta.10260.1.S1_at // Ta.970.2.S1_a_at // TaAffx.49165.2.S1_at // Ta.9307.3.S1_x_at // Ta.22672.1.S1_at
GO:0032502	P	developmental process	20	723	1082	34647	0.74	1	// Ta.934.1.S1_x_at // Ta.28702.1.S1_a_at // Ta.934.1.S1_at // Ta.28702.1.S1_at // Ta.9307.2.A1_a_at // TaAffx.51190.1.S1_at // Ta.11152.3.S1_at // TaAffx.499.1.A1_at // Ta.4599.1.S1_at // Ta.1574.1.S1_s_at // Ta.11152.2.A1_a_at // Ta.5439.3.S1_a_at // Ta.2728.2.S1_a_at // Ta.1868.3.S1_a_at // Ta.1868.1.S1_x_at // TaAffx.113977.1.S1_s_at // Ta.14588.3.S1_x_at // Ta.6523.2.S1_at // Ta.3385.1.A1_at…
GO:0016070	P	RNA metabolic process	24	723	1126	34647	0.49	1	// Ta.11880.1.S1_at // Ta.21926.1.S1_x_at // Ta.26907.1.S1_at // Ta.27010.1.A1_s_at // Ta.28222.1.S1_at // Ta.6523.2.S1_at // Ta.14566.1.S1_x_at // TaAffx.53260.1.S1_at // Ta.2042.1.S1_at // TaAffx.129824.3.A1_at // Ta.30660.2.A1_a_at // Ta.5439.3.S1_x_at // Ta.5439.3.S1_a_at // Ta.6460.1.S1_at // TaAffx.83543.1.S1_at // Ta.4812.1.S1_at // Ta.6460.1.S1_s_at // Ta.2300.1.S1_a_at // Ta.4599.1.S1_at…
GO:0032501	P	multicellular organismal process	17	723	989	34647	0.82	1	// Ta.934.1.S1_x_at // Ta.9307.2.A1_a_at // Ta.934.1.S1_at // Ta.28702.1.S1_at // Ta.22715.1.S1_s_at // Ta.5439.3.S1_x_at // Ta.4599.1.S1_at // Ta.1574.1.S1_s_at // Ta.5439.3.S1_a_at // Ta.2728.2.S1_a_at // Ta.1868.3.S1_a_at // Ta.1868.1.S1_x_at // TaAffx.113977.1.S1_s_at // Ta.14588.3.S1_x_at // Ta.6523.2.S1_at // Ta.28702.1.S1_a_at // Ta.3385.1.A1_at
GO:0048608	P	reproductive structure development	7	723	306	34647	0.46	1	// Ta.934.1.S1_x_at // Ta.4599.1.S1_at // Ta.934.1.S1_at // Ta.2728.2.S1_a_at // Ta.1574.1.S1_s_at // Ta.14588.3.S1_x_at // Ta.3385.1.A1_at
GO:0043687	P	post-translational protein modification	23	723	1291	34647	0.8	1	// Ta.11880.1.S1_at // Ta.10462.2.S1_at // Ta.6350.2.S1_x_at // Ta.634.1.S1_at // Ta.7081.1.S1_at // Ta.17648.1.S1_x_at // Ta.17648.1.S1_s_at // Ta.10544.1.S1_at // TaAffx.83543.1.S1_at // Ta.17648.1.S1_at // TaAffx.122595.1.S1_at // Ta.6350.2.S1_a_at // Ta.19822.3.S1_x_at // TaAffx.142789.1.S1_at // Ta.6350.3.S1_a_at // Ta.6931.2.S1_a_at // Ta.1587.1.S1_s_at // Ta.19822.3.S1_at // Ta.1587.1.S1_a…
GO:0044275	P	cellular carbohydrate catabolic process	11	723	326	34647	0.088	1	// Ta.9557.2.S1_a_at // Ta.10443.2.S1_at // Ta.2708.3.S1_at // Ta.28890.1.A1_s_at // Ta.605.1.S1_at // Ta.9557.2.S1_x_at // Ta.13281.1.S1_at // Ta.968.1.S1_at // TaAffx.7859.1.S1_at // Ta.4782.3.S1_x_at // TaAffx.24844.1.S1_at
GO:0044257	P	cellular protein catabolic process	7	723	275	34647	0.36	1	// Ta.934.1.S1_x_at // Ta.1587.1.S1_s_at // Ta.1587.1.S1_at // TaAffx.122595.1.S1_at // Ta.25509.1.S1_at // Ta.934.1.S1_at // Ta.12406.1.S1_at
GO:0044255	P	cellular lipid metabolic process	17	723	719	34647	0.34	1	// Ta.3366.1.S1_at // Ta.9307.2.A1_a_at // Ta.1842.1.S1_a_at // Ta.25477.1.S1_at // Ta.1178.3.A1_a_at // Ta.20757.1.S1_at // Ta.251.1.S1_at // Ta.22672.1.S1_at // Ta.23763.1.S1_at // Ta.10260.1.S1_at // Ta.970.2.S1_a_at // TaAffx.49165.2.S1_at // Ta.9307.3.S1_x_at // Ta.1178.1.A1_at // Ta.24959.1.S1_at // Ta.4704.1.S1_at // Ta.1250.1.S1_at
GO:0055086	P	nucleobase, nucleoside and nucleotide metabolic process	10	723	532	34647	0.67	1	// TaAffx.53260.1.S1_at // Ta.23115.3.S1_a_at // Ta.8429.1.A1_at // Ta.5028.1.S1_a_at // TaAffx.129824.3.A1_at // TaAffx.133606.1.A1_at // Ta.27265.1.S1_x_at // Ta.2534.1.S1_at // TaAffx.130640.1.S1_s_at // Ta.28890.1.A1_s_at
GO:0033036	P	macromolecule localization	13	723	572	34647	0.42	1	// Ta.5493.1.S1_at // Ta.14440.1.S1_at // Ta.2133.1.S1_at // Ta.2042.1.S1_at // Ta.27482.1.S1_at // Ta.27482.1.S1_x_at // Ta.3083.1.A1_s_at // Ta.255.1.S1_at // Ta.28222.1.S1_at // Ta.28139.2.S1_x_at // TaAffx.113977.1.S1_s_at // TaAffx.98061.1.S1_s_at // Ta.28831.1.S1_at
GO:0007242	P	intracellular signaling cascade	11	723	456	34647	0.36	1	// Ta.934.1.S1_x_at // Ta.10443.2.S1_at // Ta.24561.1.S1_at // Ta.2042.1.S1_at // TaAffx.59357.1.S1_at // Ta.6350.2.S1_x_at // Ta.934.1.S1_at // Ta.3263.3.S1_a_at // Ta.28222.1.S1_at // Ta.6350.2.S1_a_at // Ta.7619.1.S1_at
GO:0015031	P	protein transport	9	723	538	34647	0.79	1	// Ta.5493.1.S1_at // Ta.14440.1.S1_at // Ta.2133.1.S1_at // Ta.2042.1.S1_at // Ta.3083.1.A1_s_at // Ta.28222.1.S1_at // TaAffx.113977.1.S1_s_at // TaAffx.98061.1.S1_s_at // Ta.28831.1.S1_at
GO:0048731	P	system development	6	723	329	34647	0.68	1	// Ta.28702.1.S1_a_at // Ta.1574.1.S1_s_at // Ta.1868.3.S1_a_at // Ta.1868.1.S1_x_at // TaAffx.113977.1.S1_s_at // Ta.3385.1.A1_at
GO:0016137	P	glycoside metabolic process	8	723	322	34647	0.36	1	// Ta.10443.2.S1_at // Ta.6470.2.S1_x_at // Ta.3475.1.A1_at // Ta.21296.1.S1_at // TaAffx.51190.1.S1_at // Ta.11152.3.S1_at // Ta.3.1.S1_at // Ta.11152.2.A1_a_at
GO:0043933	P	macromolecular complex subunit organization	5	723	344	34647	0.84	1	// Ta.934.1.S1_at // Ta.934.1.S1_x_at // Ta.5903.1.S1_at // Ta.14440.1.S1_at // Ta.3614.1.S1_x_at
GO:0031326	P	regulation of cellular biosynthetic process	14	723	1243	34647	1	1	// Ta.10443.2.S1_at // TaAffx.64119.1.S1_at // TaAffx.87056.1.S1_at // Ta.6460.1.S1_s_at // Ta.2300.1.S1_a_at // Ta.2042.1.S1_at // TaAffx.36680.1.A1_at // Ta.6931.1.S1_at // Ta.10473.3.S1_a_at // Ta.28222.1.S1_at // Ta.6460.1.S1_at // Ta.6523.2.S1_at // TaAffx.83543.1.S1_at // Ta.6931.2.S1_a_at
GO:0031324	P	negative regulation of cellular metabolic process	5	723	123	34647	0.12	1	// Ta.6931.1.S1_at // Ta.22817.4.S1_at // Ta.6931.2.S1_a_at // Ta.8027.1.S1_at // Ta.8027.1.S1_x_at
GO:0031323	P	regulation of cellular metabolic process	20	723	1416	34647	0.98	1	// Ta.11880.1.S1_at // Ta.10443.2.S1_at // Ta.26907.1.S1_at // TaAffx.87056.1.S1_at // Ta.24561.1.S1_at // Ta.6460.1.S1_s_at // Ta.2300.1.S1_a_at // Ta.2042.1.S1_at // TaAffx.36680.1.A1_at // Ta.8027.1.S1_at // Ta.8027.1.S1_x_at // Ta.6931.1.S1_at // Ta.22817.4.S1_at // Ta.10473.3.S1_a_at // Ta.28222.1.S1_at // Ta.6460.1.S1_at // TaAffx.64119.1.S1_at // Ta.6523.2.S1_at // TaAffx.83543.1.S1_at // …
GO:0045449	P	regulation of transcription	13	723	1050	34647	0.98	1	// Ta.10443.2.S1_at // TaAffx.64119.1.S1_at // TaAffx.87056.1.S1_at // Ta.6460.1.S1_s_at // Ta.2300.1.S1_a_at // Ta.2042.1.S1_at // TaAffx.36680.1.A1_at // Ta.6931.1.S1_at // Ta.28222.1.S1_at // Ta.6460.1.S1_at // Ta.6523.2.S1_at // TaAffx.83543.1.S1_at // Ta.6931.2.S1_a_at
GO:0043632	P	modification-dependent macromolecule catabolic process	7	723	265	34647	0.32	1	// Ta.934.1.S1_x_at // Ta.1587.1.S1_s_at // Ta.1587.1.S1_at // TaAffx.122595.1.S1_at // Ta.25509.1.S1_at // Ta.934.1.S1_at // Ta.12406.1.S1_at
GO:0007275	P	multicellular organismal development	16	723	920	34647	0.8	1	// Ta.934.1.S1_x_at // Ta.28702.1.S1_a_at // Ta.934.1.S1_at // Ta.28702.1.S1_at // Ta.9307.2.A1_a_at // Ta.5439.3.S1_x_at // Ta.4599.1.S1_at // Ta.1574.1.S1_s_at // Ta.5439.3.S1_a_at // Ta.2728.2.S1_a_at // Ta.1868.3.S1_a_at // Ta.1868.1.S1_x_at // TaAffx.113977.1.S1_s_at // Ta.14588.3.S1_x_at // Ta.6523.2.S1_at // Ta.3385.1.A1_at
GO:0009737	P	response to abscisic acid stimulus	5	723	113	34647	0.095	1	// Ta.6350.2.S1_a_at // Ta.8027.1.S1_x_at // Ta.22817.4.S1_at // Ta.8027.1.S1_at // Ta.6350.2.S1_x_at
GO:0010467	P	gene expression	50	723	2492	34647	0.63	1	// Ta.1452.2.S1_a_at // Ta.11880.1.S1_at // Ta.10443.2.S1_at // TaAffx.64119.1.S1_at // Ta.9261.1.S1_at // Ta.1452.1.S1_at // Ta.24114.13.S1_at // Ta.27010.1.A1_s_at // Ta.10473.3.S1_a_at // Ta.28222.1.S1_at // Ta.2429.2.S1_x_at // Ta.6523.2.S1_at // Ta.14566.1.S1_x_at // Ta.2708.3.S1_at // TaAffx.53260.1.S1_at // Ta.14440.1.S1_at // Ta.28138.1.S1_at // TaAffx.87056.1.S1_at // Ta.2042.1.S1_at // …
GO:0010556	P	regulation of macromolecule biosynthetic process	14	723	1233	34647	1	1	// Ta.10443.2.S1_at // TaAffx.64119.1.S1_at // TaAffx.87056.1.S1_at // Ta.6460.1.S1_s_at // Ta.2300.1.S1_a_at // Ta.2042.1.S1_at // TaAffx.36680.1.A1_at // Ta.6931.1.S1_at // Ta.10473.3.S1_a_at // Ta.28222.1.S1_at // Ta.6460.1.S1_at // Ta.6523.2.S1_at // TaAffx.83543.1.S1_at // Ta.6931.2.S1_a_at
GO:0051704	P	multi-organism process	9	723	366	34647	0.36	1	// Ta.9261.1.S1_at // TaAffx.90316.1.S1_at // Ta.1250.1.S1_at // Ta.2728.2.S1_a_at // Ta.27752.1.S1_x_at // Ta.30501.1.S1_at // Ta.6794.2.A1_a_at // Ta.27752.1.S1_at // Ta.6794.1.S1_x_at
GO:0010468	P	regulation of gene expression	16	723	1296	34647	0.99	1	// Ta.10443.2.S1_at // TaAffx.64119.1.S1_at // TaAffx.87056.1.S1_at // Ta.6460.1.S1_s_at // Ta.2300.1.S1_a_at // Ta.2042.1.S1_at // TaAffx.36680.1.A1_at // Ta.6931.1.S1_at // Ta.10473.3.S1_a_at // Ta.28222.1.S1_at // Ta.6460.1.S1_at // Ta.6523.2.S1_at // Ta.6931.2.S1_a_at // Ta.8426.2.S1_at // TaAffx.83543.1.S1_at // Ta.9261.1.S1_at
GO:0006468	P	protein amino acid phosphorylation	10	723	809	34647	0.97	1	// Ta.17648.1.S1_s_at // Ta.6350.3.S1_a_at // Ta.23296.2.S1_at // Ta.17648.1.S1_at // Ta.6350.2.S1_x_at // Ta.634.1.S1_at // Ta.7081.1.S1_at // Ta.6350.2.S1_a_at // Ta.17648.1.S1_x_at // Ta.10544.1.S1_at
GO:0046164	P	alcohol catabolic process	11	723	346	34647	0.12	1	// Ta.9557.2.S1_a_at // Ta.10443.2.S1_at // Ta.2708.3.S1_at // Ta.28890.1.A1_s_at // Ta.605.1.S1_at // Ta.9557.2.S1_x_at // Ta.13281.1.S1_at // Ta.968.1.S1_at // TaAffx.7859.1.S1_at // Ta.4782.3.S1_x_at // TaAffx.24844.1.S1_at
GO:0044267	P	cellular protein metabolic process	71	723	3002	34647	0.15	1	// Ta.1452.2.S1_a_at // Ta.934.1.S1_x_at // Ta.1452.1.S1_at // Ta.24114.13.S1_at // Ta.10462.2.S1_at // TaAffx.122595.1.S1_at // Ta.6350.2.S1_x_at // Ta.1309.1.S1_a_at // Ta.634.1.S1_at // Ta.10473.3.S1_a_at // Ta.7081.1.S1_at // Ta.2429.2.S1_x_at // Ta.17648.1.S1_x_at // Ta.17648.1.S1_s_at // Ta.6079.3.S1_at // TaAffx.16801.1.S1_s_at // Ta.28138.1.S1_at // Ta.25179.1.S1_at // TaAffx.129824.3.A1_…
GO:0019219	P	regulation of nucleobase, nucleoside, nucleotide and nucleic acid metabolic process	16	723	1141	34647	0.96	1	// Ta.11880.1.S1_at // Ta.10443.2.S1_at // Ta.26907.1.S1_at // TaAffx.87056.1.S1_at // Ta.24561.1.S1_at // Ta.6460.1.S1_s_at // Ta.2300.1.S1_a_at // Ta.2042.1.S1_at // TaAffx.36680.1.A1_at // Ta.6931.1.S1_at // Ta.28222.1.S1_at // Ta.6460.1.S1_at // TaAffx.64119.1.S1_at // Ta.6523.2.S1_at // TaAffx.83543.1.S1_at // Ta.6931.2.S1_a_at
GO:0019941	P	modification-dependent protein catabolic process	7	723	265	34647	0.32	1	// Ta.934.1.S1_x_at // Ta.1587.1.S1_s_at // Ta.1587.1.S1_at // TaAffx.122595.1.S1_at // Ta.25509.1.S1_at // Ta.934.1.S1_at // Ta.12406.1.S1_at
GO:0006464	P	protein modification process	27	723	1480	34647	0.79	1	// Ta.11880.1.S1_at // Ta.10462.2.S1_at // Ta.6350.2.S1_x_at // Ta.634.1.S1_at // Ta.7081.1.S1_at // Ta.1309.1.S1_a_at // Ta.17648.1.S1_x_at // Ta.17648.1.S1_s_at // Ta.14119.2.S1_a_at // Ta.10544.1.S1_at // TaAffx.83543.1.S1_at // Ta.1842.1.S1_a_at // Ta.14524.2.S1_a_at // Ta.17648.1.S1_at // TaAffx.122595.1.S1_at // Ta.6350.2.S1_a_at // Ta.19822.3.S1_x_at // TaAffx.142789.1.S1_at // Ta.6350.3.S…
GO:0009112	P	nucleobase metabolic process	5	723	204	34647	0.42	1	// Ta.5028.1.S1_a_at // Ta.27265.1.S1_x_at // Ta.23115.3.S1_a_at // TaAffx.129824.3.A1_at // TaAffx.53260.1.S1_at
GO:0009117	P	nucleotide metabolic process	5	723	398	34647	0.92	1	// Ta.23115.3.S1_a_at // Ta.28890.1.A1_s_at // TaAffx.130640.1.S1_s_at // Ta.8429.1.A1_at // TaAffx.133606.1.A1_at
GO:0051171	P	regulation of nitrogen compound metabolic process	16	723	1151	34647	0.97	1	// Ta.11880.1.S1_at // Ta.10443.2.S1_at // Ta.26907.1.S1_at // TaAffx.87056.1.S1_at // Ta.24561.1.S1_at // Ta.6460.1.S1_s_at // Ta.2300.1.S1_a_at // Ta.2042.1.S1_at // TaAffx.36680.1.A1_at // Ta.6931.1.S1_at // Ta.28222.1.S1_at // Ta.6460.1.S1_at // TaAffx.64119.1.S1_at // Ta.6523.2.S1_at // TaAffx.83543.1.S1_at // Ta.6931.2.S1_a_at
GO:0051649	P	establishment of localization in cell	10	723	529	34647	0.67	1	// Ta.5493.1.S1_at // Ta.14440.1.S1_at // Ta.2042.1.S1_at // Ta.10712.3.S1_x_at // Ta.10712.1.S1_a_at // Ta.21153.1.A1_x_at // Ta.10997.1.S1_at // Ta.6079.3.S1_at // TaAffx.113977.1.S1_s_at // Ta.28702.1.S1_a_at
GO:0009057	P	macromolecule catabolic process	26	723	1406	34647	0.76	1	// Ta.934.1.S1_x_at // Ta.10443.2.S1_at // TaAffx.128682.1.S1_x_at // Ta.30501.1.S1_at // Ta.14566.1.S1_x_at // Ta.1200.1.S1_at // Ta.9557.2.S1_a_at // Ta.13281.1.S1_at // TaAffx.128682.1.S1_at // Ta.25509.1.S1_at // Ta.12406.1.S1_at // TaAffx.122595.1.S1_at // Ta.3.1.S1_at // TaAffx.7859.1.S1_at // Ta.605.1.S1_at // Ta.2708.3.S1_at // Ta.28890.1.A1_s_at // Ta.1587.1.S1_s_at // Ta.9557.2.S1_x_at …
GO:0008610	P	lipid biosynthetic process	10	723	469	34647	0.52	1	// Ta.3366.1.S1_at // Ta.1842.1.S1_a_at // Ta.1178.3.A1_a_at // Ta.20757.1.S1_at // Ta.251.1.S1_at // TaAffx.90316.1.S1_at // Ta.1250.1.S1_at // TaAffx.49165.2.S1_at // Ta.1178.1.A1_at // Ta.23763.1.S1_at
GO:0006996	P	organelle organization	10	723	530	34647	0.67	1	// Ta.3614.1.S1_x_at // Ta.251.1.S1_at // Ta.28702.1.S1_a_at // Ta.2300.1.S1_a_at // TaAffx.113323.1.S1_at // Ta.5903.1.S1_at // Ta.14051.2.S1_a_at // Ta.10473.3.S1_a_at // Ta.1868.3.S1_a_at // TaAffx.83543.1.S1_at
GO:0005976	P	polysaccharide metabolic process	13	723	455	34647	0.17	1	// Ta.10443.2.S1_at // Ta.3475.1.A1_at // Ta.21296.1.S1_at // TaAffx.51190.1.S1_at // Ta.11152.3.S1_at // Ta.3.1.S1_at // Ta.11152.2.A1_a_at // Ta.30501.1.S1_at // Ta.6794.2.A1_a_at // Ta.6794.1.S1_x_at // Ta.2278.3.S1_x_at // Ta.1200.1.S1_at // Ta.1200.1.S1_x_at
GO:0048856	P	anatomical structure development	15	723	811	34647	0.72	1	// Ta.934.1.S1_x_at // Ta.934.1.S1_at // Ta.28702.1.S1_a_at // TaAffx.51190.1.S1_at // Ta.11152.3.S1_at // Ta.4599.1.S1_at // Ta.1574.1.S1_s_at // Ta.11152.2.A1_a_at // Ta.2728.2.S1_a_at // Ta.1868.3.S1_a_at // Ta.1868.1.S1_x_at // TaAffx.113977.1.S1_s_at // Ta.14588.3.S1_x_at // Ta.6523.2.S1_at // Ta.3385.1.A1_at
GO:0006796	P	phosphate metabolic process	21	723	1330	34647	0.92	1	// Ta.11880.1.S1_at // Ta.6350.3.S1_a_at // Ta.4812.1.S1_at // TaAffx.80571.1.S1_at // Ta.9130.2.S1_s_at // TaAffx.80571.1.S1_s_at // Ta.10462.2.S1_at // Ta.19822.3.S1_at // Ta.7081.1.S1_at // Ta.17648.1.S1_at // Ta.19822.3.S1_x_at // Ta.23296.2.S1_at // Ta.634.1.S1_at // TaAffx.121326.1.S1_at // Ta.9130.2.S1_at // Ta.6350.2.S1_a_at // Ta.17648.1.S1_x_at // Ta.10544.1.S1_at // Ta.6350.2.S1_x_at /…
GO:0044085	P	cellular component biogenesis	23	723	1111	34647	0.55	1	// Ta.1452.2.S1_a_at // Ta.934.1.S1_x_at // Ta.1452.1.S1_at // Ta.24114.13.S1_at // Ta.2429.2.S1_x_at // TaAffx.16801.1.S1_s_at // Ta.28138.1.S1_at // TaAffx.129824.3.A1_at // Ta.1698.1.S1_at // Ta.3100.1.S1_x_at // Ta.21926.1.S1_x_at // Ta.2429.2.S1_a_at // Ta.5903.1.S1_at // TaAffx.128896.23.S1_at // Ta.1452.1.S1_x_at // Ta.14440.1.S1_at // Ta.2429.3.S1_x_at // Ta.3100.1.S1_a_at // Ta.21926.1.S…
GO:0006793	P	phosphorus metabolic process	21	723	1332	34647	0.92	1	// Ta.11880.1.S1_at // Ta.6350.3.S1_a_at // Ta.4812.1.S1_at // TaAffx.80571.1.S1_at // Ta.9130.2.S1_s_at // TaAffx.80571.1.S1_s_at // Ta.10462.2.S1_at // Ta.19822.3.S1_at // Ta.7081.1.S1_at // Ta.17648.1.S1_at // Ta.19822.3.S1_x_at // Ta.23296.2.S1_at // Ta.634.1.S1_at // TaAffx.121326.1.S1_at // Ta.9130.2.S1_at // Ta.6350.2.S1_a_at // Ta.17648.1.S1_x_at // Ta.10544.1.S1_at // Ta.6350.2.S1_x_at /…
GO:0006259	P	DNA metabolic process	13	723	625	34647	0.54	1	// Ta.22929.1.S1_at // TaAffx.128682.1.S1_x_at // Ta.9261.1.S1_at // Ta.1587.1.S1_s_at // Ta.22929.2.S1_s_at // TaAffx.120086.1.S1_at // Ta.1587.1.S1_at // TaAffx.122595.1.S1_at // TaAffx.128682.1.S1_at // TaAffx.105963.1.S1_at // Ta.7619.1.S1_at // TaAffx.12595.1.S1_at // Ta.25643.1.S1_at
GO:0006412	P	translation	28	723	1053	34647	0.12	1	// Ta.1452.2.S1_a_at // Ta.1452.1.S1_at // Ta.24114.13.S1_at // Ta.27010.1.A1_s_at // Ta.10473.3.S1_a_at // Ta.2429.2.S1_x_at // TaAffx.16801.1.S1_s_at // Ta.28138.1.S1_at // TaAffx.129824.3.A1_at // Ta.1698.1.S1_at // Ta.3100.1.S1_x_at // Ta.5439.3.S1_x_at // Ta.2429.2.S1_a_at // Ta.5439.3.S1_a_at // TaAffx.128896.23.S1_at // Ta.4812.1.S1_at // Ta.305.1.S1_at // Ta.4599.1.S1_at // Ta.14440.1.S1_…
GO:0048523	P	negative regulation of cellular process	6	723	175	34647	0.17	1	// Ta.6931.2.S1_a_at // Ta.8027.1.S1_at // Ta.8027.1.S1_x_at // Ta.6931.1.S1_at // Ta.22817.4.S1_at // Ta.6101.2.S1_a_at
GO:0008234	F	cysteine-type peptidase activity	14	723	77	34647	4.9e-09	3.1e-06	// Ta.1587.1.S1_s_at // Ta.11.2.S1_x_at // Ta.4419.3.S1_x_at // Ta.4419.2.S1_x_at // Ta.22672.1.S1_at // Ta.4419.1.S1_at // Ta.1587.1.S1_at // TaAffx.122595.1.S1_at // Ta.28764.1.S1_s_at // Ta.11.3.S1_a_at // Ta.4419.3.S1_a_at // Ta.191.1.S1_at // Ta.20554.1.S1_at // Ta.11.2.S1_a_at
GO:0003824	F	catalytic activity	284	723	10307	34647	3.9e-08	1.2e-05	// Ta.9307.1.S1_a_at // Ta.5439.3.S1_x_at // TaAffx.128682.1.S1_x_at // TaAffx.105963.1.S1_at // Ta.2706.1.S1_a_at // TaAffx.90260.2.S1_at // Ta.1229.1.S1_at // Ta.5022.2.S1_x_at // Ta.99.1.S1_at // Ta.24789.1.S1_x_at // TaAffx.90316.1.S1_at // Ta.23763.1.S1_at // Ta.8832.1.S1_at // Ta.14483.1.S1_x_at // Ta.20554.1.S1_at // Ta.11386.2.S1_x_at // Ta.8664.1.A1_at // Ta.1183.1.S1_at // TaAffx.51134.…
GO:0016491	F	oxidoreductase activity	79	723	2007	34647	1.1e-07	2.3e-05	// Ta.14574.2.S1_s_at // Ta.1071.1.S1_x_at // Ta.30674.1.S1_at // Ta.5805.1.S1_x_at // Ta.30735.1.S1_at // Ta.16498.2.S1_a_at // Ta.19092.1.S1_x_at // Ta.7931.2.S1_x_at // Ta.23115.3.S1_a_at // TaAffx.130091.1.S1_at // Ta.10260.1.S1_at // Ta.5091.3.S1_x_at // Ta.2706.1.S1_a_at // Ta.24789.1.S1_x_at // TaAffx.90316.1.S1_at // Ta.2728.2.S1_a_at // TaAffx.128482.1.S1_x_at // Ta.23763.1.S1_at // Ta.8…
GO:0004197	F	cysteine-type endopeptidase activity	9	723	49	34647	2.6e-06	0.00041	// Ta.4419.2.S1_x_at // Ta.22672.1.S1_at // Ta.4419.1.S1_at // Ta.28764.1.S1_s_at // Ta.11.3.S1_a_at // Ta.4419.3.S1_a_at // Ta.191.1.S1_at // Ta.20554.1.S1_at // Ta.11.2.S1_a_at
GO:0016829	F	lyase activity	29	723	538	34647	7.5e-06	0.00095	// Ta.5227.1.S1_x_at // Ta.18361.1.S1_at // Ta.1229.1.S1_at // Ta.30626.3.S1_a_at // TaAffx.132143.1.S1_s_at // Ta.20429.1.S1_at // Ta.1601.1.S1_at // Ta.4732.2.S1_a_at // Ta.9096.2.S1_x_at // Ta.498.3.S1_a_at // Ta.13281.1.S1_at // Ta.5227.1.S1_at // Ta.1601.2.S1_a_at // Ta.9096.1.A1_at // Ta.99.1.S1_x_at // Ta.8429.1.A1_at // TaAffx.113916.1.S1_at // Ta.30626.1.S1_x_at // Ta.24576.1.A1_at // Ta…
GO:0048037	F	cofactor binding	29	723	620	34647	8.7e-05	0.0065	// Ta.2708.1.S1_a_at // Ta.18361.1.S1_at // Ta.5022.2.S1_x_at // Ta.4910.1.S1_at // Ta.10260.1.S1_at // Ta.2706.1.S1_a_at // Ta.1601.2.S1_a_at // TaAffx.128675.1.S1_at // Ta.8832.1.S1_at // Ta.1601.1.S1_at // Ta.1183.1.S1_at // Ta.9557.2.S1_a_at // Ta.25450.1.S1_at // Ta.13281.1.S1_at // Ta.1088.1.A1_at // Ta.5022.1.A1_a_at // Ta.99.1.S1_x_at // Ta.9557.1.A1_at // Ta.27261.1.S1_s_at // Ta.2304.1.…
GO:0070011	F	peptidase activity, acting on L-amino acid peptides	25	723	497	34647	9e-05	0.0065	// Ta.11.2.S1_x_at // Ta.3700.1.A1_at // Ta.4419.2.S1_x_at // TaAffx.118084.1.S1_x_at // TaAffx.113709.1.S1_s_at // Ta.5246.3.S1_at // Ta.11.2.S1_a_at // Ta.2421.1.S1_a_at // TaAffx.118084.1.S1_at // TaAffx.109962.1.S1_at // Ta.11.3.S1_a_at // Ta.4419.3.S1_a_at // Ta.408.3.S1_at // Ta.22672.1.S1_at // Ta.702.1.S1_at // Ta.4419.3.S1_x_at // Ta.191.1.S1_at // Ta.4419.1.S1_at // TaAffx.122595.1.S1_a…
GO:0016830	F	carbon-carbon lyase activity	14	723	191	34647	9.2e-05	0.0065	// Ta.9096.2.S1_x_at // Ta.498.3.S1_a_at // Ta.1229.1.S1_at // TaAffx.115613.1.S1_at // Ta.498.2.S1_a_at // Ta.9096.1.A1_at // Ta.24576.1.A1_at // Ta.1601.2.S1_a_at // Ta.13280.1.S1_a_at // Ta.13281.1.S1_at // TaAffx.115613.2.S1_s_at // Ta.498.2.S1_x_at // Ta.9760.2.S1_at // Ta.1601.1.S1_at
GO:0004611	F	phosphoenolpyruvate carboxykinase activity	5	723	18	34647	8.7e-05	0.0065	// TaAffx.115613.2.S1_s_at // TaAffx.115613.1.S1_at // Ta.9096.2.S1_x_at // Ta.13280.1.S1_a_at // Ta.9096.1.A1_at
GO:0016831	F	carboxy-lyase activity	11	723	124	34647	0.00011	0.0069	// Ta.9096.2.S1_x_at // Ta.498.3.S1_a_at // Ta.13281.1.S1_at // TaAffx.115613.1.S1_at // Ta.498.2.S1_a_at // Ta.9096.1.A1_at // Ta.1601.2.S1_a_at // Ta.13280.1.S1_a_at // TaAffx.115613.2.S1_s_at // Ta.498.2.S1_x_at // Ta.1601.1.S1_at
GO:0008233	F	peptidase activity	28	723	615	34647	0.00017	0.01	// Ta.11.2.S1_x_at // Ta.3700.1.A1_at // Ta.4419.2.S1_x_at // TaAffx.118084.1.S1_x_at // Ta.28659.1.S1_x_at // Ta.5246.3.S1_at // Ta.20554.1.S1_at // Ta.2421.1.S1_a_at // TaAffx.118084.1.S1_at // TaAffx.109962.1.S1_at // Ta.11.3.S1_a_at // Ta.4419.3.S1_a_at // Ta.408.3.S1_at // Ta.191.1.S1_at // Ta.28659.3.S1_x_at // Ta.702.1.S1_at // Ta.4419.3.S1_x_at // Ta.22672.1.S1_at // Ta.4419.1.S1_at // Ta…
GO:0016638	F	oxidoreductase activity, acting on the CH-NH2 group of donors	5	723	22	34647	0.0002	0.01	// Ta.5091.3.S1_x_at // Ta.1870.1.S1_a_at // Ta.1088.1.A1_at // Ta.2304.1.S1_at // Ta.7262.2.S1_at
GO:0003723	F	RNA binding	27	723	611	34647	0.00035	0.017	// Ta.1452.2.S1_a_at // Ta.1452.1.S1_at // Ta.5439.3.S1_x_at // Ta.26907.1.S1_at // Ta.2079.1.S1_at // TaAffx.13219.2.S1_s_at // Ta.2512.1.S1_at // TaAffx.105979.1.S1_at // Ta.2429.2.S1_x_at // Ta.14566.1.S1_x_at // TaAffx.16801.1.S1_s_at // Ta.6293.2.S1_a_at // Ta.3100.1.S1_x_at // Ta.21926.1.S1_x_at // Ta.5439.3.S1_a_at // TaAffx.128896.23.S1_at // TaAffx.104181.1.S1_at // Ta.396.1.S1_at // Ta.…
GO:0016667	F	oxidoreductase activity, acting on sulfur group of donors	7	723	68	34647	0.00086	0.039	// Ta.19092.1.S1_at // Ta.19092.1.S1_x_at // Ta.2706.1.S1_a_at // Ta.1071.1.S1_at // Ta.8832.1.S1_at // TaAffx.104986.1.S1_at // Ta.1071.1.S1_x_at
GO:0051539	F	4 iron, 4 sulfur cluster binding	6	723	52	34647	0.0012	0.049	// TaAffx.80571.1.S1_at // Ta.19092.1.S1_at // Ta.19092.1.S1_x_at // TaAffx.80571.1.S1_s_at // Ta.24768.1.A1_x_at // TaAffx.142789.1.S1_at
GO:0016875	F	ligase activity, forming carbon-oxygen bonds	7	723	96	34647	0.0053	0.17	// Ta.4812.1.S1_at // Ta.30660.2.A1_a_at // Ta.5439.3.S1_x_at // Ta.27010.1.A1_s_at // Ta.4599.1.S1_at // Ta.5439.3.S1_a_at // Ta.6079.3.S1_at
GO:0005506	F	iron ion binding	28	723	775	34647	0.0048	0.17	// Ta.22564.2.S1_a_at // Ta.19092.1.S1_x_at // Ta.7931.2.S1_x_at // Ta.19822.3.S1_x_at // Ta.24789.1.S1_x_at // TaAffx.90316.1.S1_at // Ta.23763.1.S1_at // Ta.7816.1.A1_at // Ta.24768.1.A1_x_at // Ta.19092.1.S1_at // Ta.30674.1.S1_at // Ta.11386.2.S1_x_at // Ta.11386.2.S1_a_at // TaAffx.116369.1.S1_s_at // TaAffx.142789.1.S1_at // TaAffx.80571.1.S1_at // Ta.23376.2.S1_s_at // Ta.23822.1.S1_at // …
GO:0004812	F	aminoacyl-tRNA ligase activity	7	723	96	34647	0.0053	0.17	// Ta.4812.1.S1_at // Ta.30660.2.A1_a_at // Ta.5439.3.S1_x_at // Ta.27010.1.A1_s_at // Ta.4599.1.S1_at // Ta.5439.3.S1_a_at // Ta.6079.3.S1_at
GO:0016835	F	carbon-oxygen lyase activity	9	723	145	34647	0.0046	0.17	// Ta.5227.1.S1_x_at // Ta.18361.1.S1_at // Ta.30626.3.S1_a_at // Ta.30626.1.S1_x_at // Ta.99.1.S1_x_at // TaAffx.49165.2.S1_at // Ta.99.1.S1_at // TaAffx.132143.1.S1_s_at // Ta.5227.1.S1_at
GO:0016876	F	ligase activity, forming aminoacyl-tRNA and related compounds	7	723	96	34647	0.0053	0.17	// Ta.4812.1.S1_at // Ta.30660.2.A1_a_at // Ta.5439.3.S1_x_at // Ta.27010.1.A1_s_at // Ta.4599.1.S1_at // Ta.5439.3.S1_a_at // Ta.6079.3.S1_at
GO:0005488	F	binding	263	723	11088	34647	0.0075	0.18	// Ta.1452.2.S1_a_at // Ta.22564.2.S1_a_at // Ta.8679.1.S1_x_at // Ta.1023.1.S1_at // Ta.5022.2.S1_x_at // TaAffx.13219.2.S1_s_at // Ta.24789.1.S1_x_at // Ta.1601.2.S1_a_at // Ta.23763.1.S1_at // Ta.8832.1.S1_at // TaAffx.128682.1.S1_x_at // Ta.24768.1.A1_x_at // Ta.14566.1.S1_x_at // TaAffx.8275.1.S1_at // Ta.1183.1.S1_at // Ta.11386.2.S1_a_at // Ta.3614.2.S1_a_at // TaAffx.16801.1.S1_s_at // Ta…
GO:0051119	F	sugar transmembrane transporter activity	6	723	77	34647	0.0071	0.18	// Ta.9272.1.S1_at // TaAffx.109477.1.S1_x_at // Ta.5766.1.S1_at // Ta.30759.2.A1_a_at // TaAffx.109477.1.S1_at // TaAffx.105480.1.S1_at
GO:0020037	F	heme binding	18	723	437	34647	0.0064	0.18	// Ta.22564.2.S1_a_at // Ta.19092.1.S1_at // Ta.23376.2.S1_s_at // Ta.19092.1.S1_x_at // Ta.23822.1.S1_at // Ta.9679.1.A1_at // Ta.1587.1.S1_at // Ta.11386.2.S1_x_at // Ta.11386.2.S1_a_at // Ta.24789.1.S1_x_at // TaAffx.116369.1.S1_s_at // Ta.30674.1.S1_at // Ta.21438.1.A1_at // Ta.7816.1.A1_at // Ta.24768.1.A1_x_at // Ta.14580.2.S1_x_at // Ta.5385.1.S1_at // Ta.22564.2.S1_x_at
GO:0016627	F	oxidoreductase activity, acting on the CH-CH group of donors	7	723	103	34647	0.0075	0.18	// Ta.14574.2.S1_s_at // Ta.23115.3.S1_a_at // Ta.14574.3.S1_x_at // Ta.1138.1.S1_at // Ta.10260.1.S1_at // TaAffx.57425.1.S1_at // Ta.14574.2.S1_x_at
GO:0046906	F	tetrapyrrole binding	19	723	470	34647	0.0062	0.18	// Ta.22564.2.S1_a_at // Ta.19092.1.S1_at // Ta.23376.2.S1_s_at // Ta.19092.1.S1_x_at // Ta.23822.1.S1_at // Ta.9679.1.A1_at // Ta.1587.1.S1_at // Ta.11386.2.S1_x_at // Ta.11386.2.S1_a_at // Ta.24789.1.S1_x_at // TaAffx.116369.1.S1_s_at // Ta.30674.1.S1_at // Ta.21438.1.A1_at // Ta.7816.1.A1_at // Ta.24768.1.A1_x_at // Ta.22564.2.S1_x_at // Ta.14580.2.S1_x_at // Ta.5385.1.S1_at // TaAffx.142789.1…
GO:0050662	F	coenzyme binding	19	723	475	34647	0.0069	0.18	// Ta.2708.1.S1_a_at // Ta.9557.2.S1_a_at // Ta.9557.2.S1_x_at // Ta.25450.1.S1_at // Ta.13281.1.S1_at // Ta.5022.2.S1_x_at // Ta.11025.1.A1_at // Ta.10260.1.S1_at // Ta.5022.1.A1_a_at // Ta.2706.1.S1_a_at // Ta.9557.1.A1_at // Ta.27261.1.S1_s_at // Ta.2304.1.S1_at // TaAffx.128675.1.S1_at // Ta.8832.1.S1_at // Ta.4782.3.S1_x_at // Ta.30735.1.S1_at // Ta.5491.2.S1_at // Ta.1183.1.S1_at
GO:0015036	F	disulfide oxidoreductase activity	5	723	54	34647	0.0071	0.18	// Ta.8832.1.S1_at // TaAffx.104986.1.S1_at // Ta.2706.1.S1_a_at // Ta.1071.1.S1_at // Ta.1071.1.S1_x_at
GO:0004175	F	endopeptidase activity	15	723	347	34647	0.0082	0.18	// Ta.28764.1.S1_s_at // Ta.4419.2.S1_x_at // Ta.22672.1.S1_at // TaAffx.118084.1.S1_at // Ta.191.1.S1_at // Ta.25559.1.S1_at // Ta.4419.1.S1_at // Ta.3700.1.A1_at // TaAffx.109962.1.S1_at // Ta.11.3.S1_a_at // Ta.4419.3.S1_a_at // Ta.408.3.S1_at // TaAffx.118084.1.S1_x_at // Ta.20554.1.S1_at // Ta.11.2.S1_a_at
GO:0015294	F	solute:cation symporter activity	6	723	87	34647	0.012	0.26	// TaAffx.109477.1.S1_x_at // Ta.5766.1.S1_at // Ta.30759.2.A1_a_at // TaAffx.31448.1.S1_at // TaAffx.109477.1.S1_at // TaAffx.105480.1.S1_at
GO:0016746	F	transferase activity, transferring acyl groups	13	723	303	34647	0.014	0.29	// TaAffx.120526.1.S1_at // Ta.1842.1.S1_a_at // Ta.9498.3.S1_x_at // Ta.25477.1.S1_at // Ta.1178.3.A1_a_at // Ta.9498.2.S1_x_at // Ta.29307.1.A1_s_at // Ta.970.2.S1_a_at // Ta.4782.3.S1_x_at // Ta.6794.2.A1_a_at // Ta.6794.1.S1_x_at // Ta.9498.3.S1_at // TaAffx.115280.1.S1_at
GO:0015293	F	symporter activity	6	723	90	34647	0.014	0.29	// TaAffx.109477.1.S1_x_at // Ta.5766.1.S1_at // Ta.30759.2.A1_a_at // TaAffx.31448.1.S1_at // TaAffx.109477.1.S1_at // TaAffx.105480.1.S1_at
GO:0015144	F	carbohydrate transmembrane transporter activity	6	723	95	34647	0.018	0.35	// Ta.9272.1.S1_at // TaAffx.109477.1.S1_x_at // Ta.5766.1.S1_at // Ta.30759.2.A1_a_at // TaAffx.109477.1.S1_at // TaAffx.105480.1.S1_at
GO:0005351	F	sugar:hydrogen symporter activity	5	723	71	34647	0.02	0.37	// Ta.5766.1.S1_at // TaAffx.109477.1.S1_at // Ta.30759.2.A1_a_at // TaAffx.105480.1.S1_at // TaAffx.109477.1.S1_x_at
GO:0005402	F	cation:sugar symporter activity	5	723	71	34647	0.02	0.37	// Ta.5766.1.S1_at // TaAffx.109477.1.S1_at // Ta.30759.2.A1_a_at // TaAffx.105480.1.S1_at // TaAffx.109477.1.S1_x_at
GO:0015295	F	solute:hydrogen symporter activity	5	723	72	34647	0.021	0.38	// Ta.5766.1.S1_at // TaAffx.109477.1.S1_at // Ta.30759.2.A1_a_at // TaAffx.105480.1.S1_at // TaAffx.109477.1.S1_x_at
GO:0016747	F	transferase activity, transferring acyl groups other than amino-acyl groups	11	723	256	34647	0.022	0.39	// TaAffx.120526.1.S1_at // Ta.1842.1.S1_a_at // Ta.9498.3.S1_x_at // Ta.1178.3.A1_a_at // Ta.29307.1.A1_s_at // Ta.9498.2.S1_x_at // Ta.4782.3.S1_x_at // Ta.6794.2.A1_a_at // Ta.6794.1.S1_x_at // Ta.9498.3.S1_at // TaAffx.115280.1.S1_at
GO:0004252	F	serine-type endopeptidase activity	5	723	77	34647	0.026	0.45	// TaAffx.109962.1.S1_at // TaAffx.118084.1.S1_at // Ta.25559.1.S1_at // Ta.408.3.S1_at // TaAffx.118084.1.S1_x_at
GO:0004519	F	endonuclease activity	6	723	108	34647	0.03	0.5	// Ta.11880.1.S1_at // Ta.26907.1.S1_at // Ta.24561.1.S1_at // TaAffx.128682.1.S1_at // TaAffx.128682.3.A1_at // TaAffx.128682.1.S1_x_at
GO:0016787	F	hydrolase activity	77	723	2973	34647	0.032	0.52	// Ta.11880.1.S1_at // Ta.25547.1.S1_at // Ta.9307.1.S1_a_at // Ta.22929.2.S1_s_at // TaAffx.128682.1.S1_x_at // Ta.11.2.S1_x_at // Ta.6051.1.S1_a_at // Ta.27010.1.A1_s_at // Ta.19822.3.S1_x_at // Ta.2245.1.A1_at // TaAffx.94033.1.S1_at // Ta.4419.2.S1_x_at // TaAffx.118084.1.S1_x_at // Ta.30501.1.S1_at // Ta.20554.1.S1_at // Ta.28764.1.S1_s_at // Ta.5246.3.S1_at // Ta.1200.1.S1_at // TaAffx.1286…
GO:0070279	F	vitamin B6 binding	6	723	115	34647	0.038	0.59	// Ta.18361.1.S1_at // Ta.4910.1.S1_at // Ta.1601.2.S1_a_at // Ta.99.1.S1_x_at // Ta.99.1.S1_at // Ta.1601.1.S1_at
GO:0030170	F	pyridoxal phosphate binding	6	723	115	34647	0.038	0.59	// Ta.18361.1.S1_at // Ta.4910.1.S1_at // Ta.1601.2.S1_a_at // Ta.99.1.S1_x_at // Ta.99.1.S1_at // Ta.1601.1.S1_at
GO:0008757	F	S-adenosylmethionine-dependent methyltransferase activity	6	723	116	34647	0.04	0.6	// Ta.1842.1.S1_a_at // Ta.9261.1.S1_at // Ta.23042.1.S1_x_at // Ta.1574.1.S1_s_at // TaAffx.44195.1.A1_at // TaAffx.83543.1.S1_at
GO:0016903	F	oxidoreductase activity, acting on the aldehyde or oxo group of donors	6	723	117	34647	0.041	0.6	// Ta.9557.2.S1_a_at // Ta.9557.2.S1_x_at // Ta.968.1.S1_at // TaAffx.24844.1.S1_at // Ta.5491.2.S1_at // Ta.1183.1.S1_at
GO:0051536	F	iron-sulfur cluster binding	12	723	324	34647	0.045	0.61	// TaAffx.80571.1.S1_at // Ta.19092.1.S1_at // Ta.19092.1.S1_x_at // Ta.1953.3.S1_a_at // Ta.14588.3.S1_at // TaAffx.80571.1.S1_s_at // Ta.2728.2.S1_a_at // TaAffx.105997.2.S1_at // TaAffx.115613.2.S1_s_at // Ta.29919.1.S1_s_at // Ta.24768.1.A1_x_at // TaAffx.142789.1.S1_at
GO:0051540	F	metal cluster binding	12	723	324	34647	0.045	0.61	// TaAffx.80571.1.S1_at // Ta.19092.1.S1_at // Ta.19092.1.S1_x_at // Ta.1953.3.S1_a_at // Ta.14588.3.S1_at // TaAffx.80571.1.S1_s_at // Ta.2728.2.S1_a_at // TaAffx.105997.2.S1_at // TaAffx.115613.2.S1_s_at // Ta.29919.1.S1_s_at // Ta.24768.1.A1_x_at // TaAffx.142789.1.S1_at
GO:0016836	F	hydro-lyase activity	6	723	120	34647	0.045	0.61	// Ta.5227.1.S1_x_at // Ta.30626.3.S1_a_at // Ta.5227.1.S1_at // Ta.30626.1.S1_x_at // TaAffx.49165.2.S1_at // TaAffx.132143.1.S1_s_at
GO:0005198	F	structural molecule activity	35	723	1230	34647	0.045	0.61	// Ta.1452.2.S1_a_at // Ta.1452.1.S1_at // TaAffx.128896.15.S1_s_at // Ta.8027.1.S1_at // Ta.8027.1.S1_x_at // Ta.1868.1.S1_x_at // Ta.2429.2.S1_x_at // Ta.8027.3.S1_a_at // TaAffx.16801.1.S1_s_at // Ta.28138.1.S1_at // TaAffx.129824.3.A1_at // Ta.1698.1.S1_at // Ta.3100.1.S1_x_at // Ta.2429.2.S1_a_at // Ta.24114.13.S1_at // Ta.5903.1.S1_at // Ta.9369.3.S1_a_at // Ta.25404.2.S1_x_at // Ta.1868.3.…
GO:0009055	F	electron carrier activity	20	723	635	34647	0.051	0.67	// Ta.2383.2.S1_a_at // Ta.14588.3.S1_at // Ta.5881.1.A1_at // Ta.29919.1.S1_s_at // Ta.1071.1.S1_x_at // Ta.27201.1.S1_x_at // Ta.5105.2.S1_a_at // Ta.2383.2.S1_x_at // TaAffx.3544.1.A1_at // Ta.29307.1.A1_at // Ta.18560.1.S1_s_at // Ta.1619.3.A1_x_at // Ta.1071.1.S1_at // TaAffx.115935.1.S1_x_at // TaAffx.105997.2.S1_at // Ta.1953.3.S1_a_at // TaAffx.115613.2.S1_s_at // Ta.5439.3.S1_a_at // Ta.…
GO:0017171	F	serine hydrolase activity	6	723	126	34647	0.054	0.68	// TaAffx.118084.1.S1_at // Ta.25559.1.S1_at // TaAffx.109962.1.S1_at // Ta.408.3.S1_at // TaAffx.118084.1.S1_x_at // Ta.702.1.S1_at
GO:0008236	F	serine-type peptidase activity	6	723	126	34647	0.054	0.68	// TaAffx.118084.1.S1_at // Ta.25559.1.S1_at // TaAffx.109962.1.S1_at // Ta.408.3.S1_at // TaAffx.118084.1.S1_x_at // Ta.702.1.S1_at
GO:0019842	F	vitamin binding	7	723	159	34647	0.055	0.68	// Ta.18361.1.S1_at // Ta.13281.1.S1_at // Ta.4910.1.S1_at // Ta.1601.2.S1_a_at // Ta.99.1.S1_x_at // Ta.99.1.S1_at // Ta.1601.1.S1_at
GO:0004364	F	glutathione transferase activity	5	723	99	34647	0.062	0.76	// Ta.30944.1.S1_s_at // Ta.14483.1.S1_x_at // Ta.3679.1.S1_x_at // TaAffx.1140.1.A1_at // Ta.28354.4.S1_at
GO:0030234	F	enzyme regulator activity	10	723	270	34647	0.063	0.76	// Ta.541.1.S1_x_at // Ta.6000.2.S1_a_at // Ta.28591.1.S1_a_at // Ta.10462.2.S1_at // TaAffx.3544.1.A1_at // Ta.6000.3.S1_a_at // Ta.28659.1.S1_x_at // Ta.541.1.S1_at // Ta.14588.3.S1_x_at // Ta.28659.3.S1_x_at
GO:0005515	F	protein binding	61	723	2390	34647	0.065	0.76	// Ta.934.1.S1_x_at // Ta.28222.1.S1_at // Ta.15299.2.S1_a_at // TaAffx.97866.1.S1_s_at // Ta.2079.1.S1_at // Ta.8027.1.S1_at // Ta.8027.1.S1_x_at // Ta.6531.1.S1_a_at // Ta.23042.1.S1_x_at // Ta.1868.1.S1_x_at // Ta.28659.1.S1_x_at // Ta.14566.1.S1_x_at // TaAffx.8275.1.S1_at // TaAffx.63954.2.A1_at // Ta.13615.1.S1_at // TaAffx.53260.1.S1_at // Ta.14440.1.S1_at // TaAffx.36658.1.S1_at // Ta.251…
GO:0019843	F	rRNA binding	5	723	101	34647	0.067	0.77	// Ta.3100.1.S1_a_at // Ta.3100.1.S1_x_at // TaAffx.128896.23.S1_at // Ta.28888.3.S1_a_at // Ta.1452.1.S1_at
GO:0004553	F	hydrolase activity, hydrolyzing O-glycosyl compounds	13	723	386	34647	0.068	0.77	// Ta.27010.3.S1_at // Ta.27010.1.A1_s_at // TaAffx.55526.1.S1_at // Ta.3475.1.A1_at // Ta.2245.1.A1_at // Ta.3.1.S1_at // TaAffx.94033.1.S1_at // Ta.3475.2.S1_at // Ta.30501.1.S1_at // Ta.25762.1.S1_at // Ta.2278.3.S1_x_at // Ta.1200.1.S1_at // Ta.1200.1.S1_x_at
GO:0016798	F	hydrolase activity, acting on glycosyl bonds	14	723	430	34647	0.074	0.82	// Ta.27010.3.S1_at // TaAffx.55526.1.S1_at // Ta.6051.1.S1_a_at // Ta.27010.1.A1_s_at // Ta.3475.1.A1_at // Ta.2245.1.A1_at // Ta.3.1.S1_at // TaAffx.94033.1.S1_at // Ta.3475.2.S1_at // Ta.30501.1.S1_at // Ta.25762.1.S1_at // Ta.2278.3.S1_x_at // Ta.1200.1.S1_at // Ta.1200.1.S1_x_at
GO:0016684	F	oxidoreductase activity, acting on peroxide as acceptor	9	723	251	34647	0.088	0.94	// Ta.16498.2.S1_a_at // Ta.9679.1.A1_at // Ta.1587.1.S1_at // Ta.11386.2.S1_x_at // Ta.11386.2.S1_a_at // Ta.30674.1.S1_at // Ta.7816.1.A1_at // Ta.14580.2.S1_x_at // Ta.22564.2.S1_x_at
GO:0004601	F	peroxidase activity	9	723	251	34647	0.088	0.94	// Ta.16498.2.S1_a_at // Ta.9679.1.A1_at // Ta.1587.1.S1_at // Ta.11386.2.S1_x_at // Ta.11386.2.S1_a_at // Ta.30674.1.S1_at // Ta.7816.1.A1_at // Ta.14580.2.S1_x_at // Ta.22564.2.S1_x_at
GO:0046983	F	protein dimerization activity	8	723	218	34647	0.094	0.99	// TaAffx.53260.1.S1_at // Ta.2421.1.S1_a_at // Ta.13341.2.S1_x_at // Ta.11017.1.A1_at // Ta.13341.2.S1_at // Ta.23042.1.S1_x_at // Ta.14566.1.S1_x_at // TaAffx.63954.2.A1_at
GO:0000166	F	nucleotide binding	61	723	2546	34647	0.15	1	// Ta.10443.2.S1_at // TaAffx.120086.1.S1_at // Ta.27010.1.A1_s_at // TaAffx.13219.2.S1_s_at // Ta.6350.2.S1_x_at // Ta.2706.1.S1_a_at // Ta.28222.1.S1_at // Ta.1868.1.S1_x_at // Ta.8832.1.S1_at // Ta.17648.1.S1_x_at // TaAffx.128683.1.S1_x_at // Ta.9557.2.S1_a_at // Ta.414.1.S1_s_at // TaAffx.128675.1.S1_at // Ta.6293.2.S1_a_at // Ta.2042.1.S1_at // Ta.9130.3.A1_x_at // Ta.30660.2.A1_a_at // Ta.…
GO:0004713	F	protein tyrosine kinase activity	6	723	234	34647	0.37	1	// Ta.17648.1.S1_s_at // Ta.7081.1.S1_at // Ta.17648.1.S1_at // Ta.23296.2.S1_at // Ta.17648.1.S1_x_at // Ta.10544.1.S1_at
GO:0016818	F	hydrolase activity, acting on acid anhydrides, in phosphorus-containing anhydrides	7	723	823	34647	1	1	// Ta.22929.1.S1_at // TaAffx.128683.1.S1_x_at // Ta.22929.2.S1_s_at // Ta.5028.1.S1_a_at // Ta.5903.1.S1_at // TaAffx.56160.1.S1_at // Ta.25643.1.S1_at
GO:0016817	F	hydrolase activity, acting on acid anhydrides	7	723	833	34647	1	1	// Ta.22929.1.S1_at // TaAffx.128683.1.S1_x_at // Ta.22929.2.S1_s_at // Ta.5028.1.S1_a_at // Ta.5903.1.S1_at // TaAffx.56160.1.S1_at // Ta.25643.1.S1_at
GO:0017076	F	purine nucleotide binding	45	723	2007	34647	0.33	1	// Ta.10443.2.S1_at // TaAffx.120086.1.S1_at // Ta.27010.1.A1_s_at // Ta.6350.2.S1_x_at // Ta.2706.1.S1_a_at // Ta.28222.1.S1_at // Ta.1868.1.S1_x_at // Ta.8832.1.S1_at // Ta.17648.1.S1_x_at // TaAffx.128683.1.S1_x_at // Ta.17648.1.S1_s_at // Ta.25179.1.S1_at // Ta.2042.1.S1_at // Ta.5439.3.S1_x_at // Ta.7081.1.S1_at // Ta.5903.1.S1_at // Ta.9369.3.S1_a_at // Ta.1868.3.S1_a_at // TaAffx.18332.1.S…
GO:0016788	F	hydrolase activity, acting on ester bonds	18	723	699	34647	0.22	1	// Ta.11880.1.S1_at // Ta.14044.1.S1_at // TaAffx.128682.1.S1_x_at // Ta.28890.1.A1_s_at // Ta.24561.1.S1_at // TaAffx.128682.1.S1_at // Ta.14119.2.S1_a_at // Ta.19822.3.S1_at // Ta.19822.3.S1_x_at // TaAffx.128682.3.A1_at // Ta.8094.1.A1_a_at // Ta.22672.1.S1_at // Ta.26907.1.S1_at // Ta.4392.1.A1_at // Ta.6570.1.A1_a_at // Ta.18681.1.S1_x_at // Ta.4392.2.S1_at // Ta.4585.1.S1_at
GO:0016779	F	nucleotidyltransferase activity	7	723	391	34647	0.71	1	// TaAffx.53260.1.S1_at // TaAffx.90260.2.S1_at // TaAffx.129824.3.A1_at // Ta.4704.1.S1_at // TaAffx.90260.1.S1_at // Ta.6794.2.A1_a_at // Ta.6794.1.S1_x_at
GO:0016773	F	phosphotransferase activity, alcohol group as acceptor	17	723	1335	34647	0.99	1	// Ta.5331.1.A1_x_at // Ta.6350.3.S1_a_at // Ta.17648.1.S1_s_at // Ta.10443.2.S1_at // Ta.5331.1.A1_a_at // Ta.7081.1.S1_at // Ta.17648.1.S1_at // Ta.6350.2.S1_x_at // Ta.19429.1.S1_a_at // Ta.23296.2.S1_at // TaAffx.121326.1.S1_at // Ta.12396.1.S1_at // Ta.6350.2.S1_a_at // Ta.17648.1.S1_x_at // Ta.10544.1.S1_at // TaAffx.133606.1.A1_at // Ta.19429.3.S1_a_at
GO:0016772	F	transferase activity, transferring phosphorus-containing groups	29	723	2059	34647	0.99	1	// Ta.10443.2.S1_at // TaAffx.90260.2.S1_at // Ta.7081.1.S1_at // Ta.6350.2.S1_x_at // Ta.19429.1.S1_a_at // TaAffx.93040.1.S1_at // Ta.17648.1.S1_x_at // Ta.6794.2.A1_a_at // Ta.6794.1.S1_x_at // Ta.19429.3.S1_a_at // Ta.5331.1.A1_x_at // TaAffx.53260.1.S1_at // TaAffx.129824.3.A1_at // TaAffx.90260.1.S1_at // Ta.10544.1.S1_at // Ta.19429.3.S1_x_at // Ta.17648.1.S1_s_at // Ta.4812.1.S1_at // Ta.…
GO:0008415	F	acyltransferase activity	6	723	203	34647	0.26	1	// TaAffx.120526.1.S1_at // Ta.1842.1.S1_a_at // Ta.1178.3.A1_a_at // Ta.4782.3.S1_x_at // Ta.6794.2.A1_a_at // Ta.6794.1.S1_x_at
GO:0015075	F	ion transmembrane transporter activity	11	723	463	34647	0.38	1	// Ta.17713.1.S1_at // TaAffx.26388.1.S1_at // TaAffx.109477.1.S1_x_at // Ta.17713.1.S1_x_at // Ta.5766.1.S1_at // Ta.2911.2.S1_at // Ta.30759.2.A1_a_at // TaAffx.31448.1.S1_at // Ta.22.1.S1_at // TaAffx.109477.1.S1_at // TaAffx.105480.1.S1_at
GO:0032559	F	adenyl ribonucleotide binding	39	723	1557	34647	0.14	1	// Ta.10443.2.S1_at // TaAffx.120086.1.S1_at // Ta.27010.1.A1_s_at // Ta.6350.2.S1_x_at // Ta.28222.1.S1_at // Ta.1868.1.S1_x_at // Ta.17648.1.S1_x_at // Ta.9377.1.S1_at // Ta.17648.1.S1_s_at // Ta.25179.1.S1_at // Ta.2042.1.S1_at // Ta.5439.3.S1_x_at // Ta.7081.1.S1_at // Ta.9369.3.S1_a_at // Ta.1868.3.S1_a_at // TaAffx.18332.1.S1_at // TaAffx.105963.1.S1_at // Ta.10544.1.S1_at // TaAffx.56160.1…
GO:0032555	F	purine ribonucleotide binding	41	723	1853	34647	0.37	1	// Ta.10443.2.S1_at // TaAffx.120086.1.S1_at // Ta.27010.1.A1_s_at // Ta.6350.2.S1_x_at // Ta.28222.1.S1_at // Ta.1868.1.S1_x_at // Ta.17648.1.S1_x_at // Ta.9377.1.S1_at // Ta.17648.1.S1_s_at // Ta.25179.1.S1_at // Ta.2042.1.S1_at // Ta.5439.3.S1_x_at // Ta.7081.1.S1_at // Ta.5903.1.S1_at // Ta.9369.3.S1_a_at // Ta.1868.3.S1_a_at // TaAffx.18332.1.S1_at // TaAffx.105963.1.S1_at // Ta.10544.1.S1_a…
GO:0032553	F	ribonucleotide binding	41	723	1853	34647	0.37	1	// Ta.10443.2.S1_at // TaAffx.120086.1.S1_at // Ta.27010.1.A1_s_at // Ta.6350.2.S1_x_at // Ta.28222.1.S1_at // Ta.1868.1.S1_x_at // Ta.17648.1.S1_x_at // Ta.9377.1.S1_at // Ta.17648.1.S1_s_at // Ta.25179.1.S1_at // Ta.2042.1.S1_at // Ta.5439.3.S1_x_at // Ta.7081.1.S1_at // Ta.5903.1.S1_at // Ta.9369.3.S1_a_at // Ta.1868.3.S1_a_at // TaAffx.18332.1.S1_at // TaAffx.105963.1.S1_at // Ta.10544.1.S1_a…
GO:0000287	F	magnesium ion binding	5	723	233	34647	0.54	1	// Ta.13281.1.S1_at // Ta.30626.3.S1_a_at // TaAffx.121326.1.S1_at // Ta.30626.1.S1_x_at // TaAffx.142789.1.S1_at
GO:0005509	F	calcium ion binding	13	723	435	34647	0.13	1	// Ta.17648.1.S1_s_at // Ta.6350.3.S1_a_at // Ta.9679.1.A1_at // Ta.17648.1.S1_at // Ta.30674.1.S1_at // Ta.6350.2.S1_x_at // Ta.6350.2.S1_a_at // Ta.17648.1.S1_x_at // Ta.8832.1.S1_at // Ta.7816.1.A1_at // Ta.14590.1.S1_a_at // TaAffx.1074.1.S1_at // Ta.22564.2.S1_x_at
GO:0008324	F	cation transmembrane transporter activity	7	723	383	34647	0.69	1	// TaAffx.109477.1.S1_x_at // Ta.5766.1.S1_at // Ta.2911.2.S1_at // Ta.30759.2.A1_a_at // TaAffx.31448.1.S1_at // TaAffx.109477.1.S1_at // TaAffx.105480.1.S1_at
GO:0016853	F	isomerase activity	8	723	241	34647	0.14	1	// TaAffx.87196.1.S1_at // TaAffx.120086.1.S1_at // Ta.4910.1.S1_at // TaAffx.49165.2.S1_at // TaAffx.105963.1.S1_at // Ta.22715.1.S1_s_at // TaAffx.12595.1.S1_at // Ta.605.1.S1_at
GO:0001883	F	purine nucleoside binding	43	723	1708	34647	0.12	1	// Ta.10443.2.S1_at // TaAffx.120086.1.S1_at // Ta.27010.1.A1_s_at // Ta.6350.2.S1_x_at // Ta.2706.1.S1_a_at // Ta.28222.1.S1_at // Ta.1868.1.S1_x_at // Ta.8832.1.S1_at // Ta.17648.1.S1_x_at // Ta.9377.1.S1_at // Ta.17648.1.S1_s_at // Ta.25179.1.S1_at // Ta.2042.1.S1_at // Ta.5439.3.S1_x_at // Ta.7081.1.S1_at // Ta.9369.3.S1_a_at // Ta.1868.3.S1_a_at // TaAffx.18332.1.S1_at // TaAffx.105963.1.S1_…
GO:0003735	F	structural constituent of ribosome	21	723	1036	34647	0.58	1	// Ta.1452.2.S1_a_at // Ta.1452.1.S1_at // TaAffx.16801.1.S1_s_at // Ta.28888.3.S1_a_at // Ta.2429.1.S1_x_at // TaAffx.128896.15.S1_s_at // Ta.1698.1.S1_at // Ta.3100.1.S1_x_at // Ta.20582.3.S1_a_at // Ta.8694.2.S1_x_at // Ta.28138.1.S1_at // Ta.2429.2.S1_x_at // Ta.14440.1.S1_at // Ta.2429.3.S1_x_at // TaAffx.128896.23.S1_at // Ta.1452.1.S1_x_at // Ta.3100.1.S1_a_at // Ta.2429.2.S1_a_at // Ta.24…
GO:0001882	F	nucleoside binding	43	723	1708	34647	0.12	1	// Ta.10443.2.S1_at // TaAffx.120086.1.S1_at // Ta.27010.1.A1_s_at // Ta.6350.2.S1_x_at // Ta.2706.1.S1_a_at // Ta.28222.1.S1_at // Ta.1868.1.S1_x_at // Ta.8832.1.S1_at // Ta.17648.1.S1_x_at // Ta.9377.1.S1_at // Ta.17648.1.S1_s_at // Ta.25179.1.S1_at // Ta.2042.1.S1_at // Ta.5439.3.S1_x_at // Ta.7081.1.S1_at // Ta.9369.3.S1_a_at // Ta.1868.3.S1_a_at // TaAffx.18332.1.S1_at // TaAffx.105963.1.S1_…
GO:0004497	F	monooxygenase activity	5	723	268	34647	0.66	1	// Ta.21438.1.A1_at // Ta.23822.1.S1_at // Ta.24789.1.S1_x_at // TaAffx.116369.1.S1_s_at // TaAffx.104986.1.S1_at
GO:0016740	F	transferase activity	79	723	3757	34647	0.49	1	// Ta.3366.1.S1_at // Ta.18361.1.S1_at // Ta.9261.1.S1_at // Ta.1178.3.A1_a_at // TaAffx.90260.2.S1_at // Ta.7081.1.S1_at // Ta.26930.1.S1_at // Ta.99.1.S1_at // Ta.4910.1.S1_at // Ta.6350.2.S1_x_at // Ta.19429.1.S1_a_at // Ta.10443.2.S1_at // Ta.23042.1.S1_x_at // Ta.17648.1.S1_x_at // Ta.1309.1.S1_a_at // Ta.14483.1.S1_x_at // Ta.6794.2.A1_a_at // Ta.6794.1.S1_x_at // TaAffx.63954.2.A1_at // Ta…
GO:0016741	F	transferase activity, transferring one-carbon groups	9	723	339	34647	0.28	1	// Ta.26956.1.A1_at // Ta.9261.1.S1_at // Ta.11017.1.A1_at // Ta.23042.1.S1_x_at // Ta.1574.1.S1_s_at // Ta.1842.1.S1_a_at // TaAffx.44195.1.A1_at // TaAffx.63954.2.A1_at // TaAffx.83543.1.S1_at
GO:0016209	F	antioxidant activity	9	723	273	34647	0.13	1	// Ta.16498.2.S1_a_at // Ta.9679.1.A1_at // Ta.1587.1.S1_at // Ta.11386.2.S1_x_at // Ta.11386.2.S1_a_at // Ta.30674.1.S1_at // Ta.7816.1.A1_at // Ta.14580.2.S1_x_at // Ta.22564.2.S1_x_at
GO:0046914	F	transition metal ion binding	54	723	2228	34647	0.15	1	// Ta.22564.2.S1_a_at // Ta.14574.2.S1_s_at // Ta.5227.1.S1_x_at // Ta.5227.1.S1_at // Ta.19092.1.S1_x_at // Ta.7931.2.S1_x_at // TaAffx.13219.2.S1_s_at // Ta.19822.3.S1_x_at // Ta.24789.1.S1_x_at // Ta.30674.1.S1_at // TaAffx.128482.1.S1_x_at // Ta.23763.1.S1_at // Ta.7816.1.A1_at // Ta.24768.1.A1_x_at // Ta.6288.1.S1_x_at // Ta.23821.1.S1_at // Ta.19092.1.S1_at // TaAffx.90316.1.S1_at // Ta.145…
GO:0016757	F	transferase activity, transferring glycosyl groups	11	723	503	34647	0.48	1	// Ta.3475.1.A1_at // TaAffx.110831.1.S1_s_at // TaAffx.105997.2.S1_x_at // Ta.21296.1.S1_at // TaAffx.105997.1.S1_s_at // Ta.11152.3.S1_at // TaAffx.51190.1.S1_at // Ta.11152.2.A1_a_at // Ta.3475.2.S1_at // Ta.1309.1.S1_a_at // Ta.13199.3.S1_at
GO:0022891	F	substrate-specific transmembrane transporter activity	13	723	605	34647	0.5	1	// Ta.9272.1.S1_at // TaAffx.26388.1.S1_at // Ta.3603.1.S1_s_at // Ta.17713.1.S1_x_at // TaAffx.109477.1.S1_x_at // Ta.5766.1.S1_at // Ta.2911.2.S1_at // Ta.30759.2.A1_a_at // TaAffx.31448.1.S1_at // Ta.17713.1.S1_at // Ta.22.1.S1_at // TaAffx.109477.1.S1_at // TaAffx.105480.1.S1_at
GO:0022892	F	substrate-specific transporter activity	16	723	730	34647	0.46	1	// Ta.9272.1.S1_at // Ta.14440.1.S1_at // TaAffx.26388.1.S1_at // Ta.3603.1.S1_s_at // TaAffx.105480.1.S1_at // Ta.17713.1.S1_x_at // TaAffx.109477.1.S1_x_at // Ta.5766.1.S1_at // Ta.2911.2.S1_at // Ta.30759.2.A1_a_at // Ta.22731.3.S1_a_at // Ta.17713.1.S1_at // Ta.22.1.S1_at // TaAffx.109477.1.S1_at // Ta.28831.1.S1_at // TaAffx.31448.1.S1_at
GO:0016791	F	phosphatase activity	8	723	235	34647	0.13	1	// Ta.11880.1.S1_at // Ta.14044.1.S1_at // Ta.28890.1.A1_s_at // Ta.19822.3.S1_at // Ta.19822.3.S1_x_at // Ta.4392.1.A1_at // Ta.4392.2.S1_at // Ta.4585.1.S1_at
GO:0004857	F	enzyme inhibitor activity	6	723	168	34647	0.15	1	// Ta.541.1.S1_x_at // TaAffx.3544.1.A1_at // Ta.28659.1.S1_x_at // Ta.541.1.S1_at // Ta.14588.3.S1_x_at // Ta.28659.3.S1_x_at
GO:0005215	F	transporter activity	23	723	1185	34647	0.67	1	// Ta.3603.1.S1_s_at // Ta.9272.3.S1_a_at // Ta.5766.1.S1_at // Ta.7450.1.S1_at // Ta.22.1.S1_at // TaAffx.109477.1.S1_at // Ta.17713.1.S1_x_at // Ta.21711.1.S1_at // Ta.9272.2.S1_a_at // Ta.14440.1.S1_at // TaAffx.26388.1.S1_at // Ta.2911.2.S1_at // TaAffx.31448.1.S1_at // Ta.17713.1.S1_at // Ta.3263.2.S1_a_at // TaAffx.105480.1.S1_at // TaAffx.109477.1.S1_x_at // Ta.9272.1.S1_at // Ta.9272.2.S1…
GO:0022857	F	transmembrane transporter activity	13	723	736	34647	0.76	1	// Ta.9272.1.S1_at // TaAffx.26388.1.S1_at // Ta.3603.1.S1_s_at // Ta.17713.1.S1_x_at // TaAffx.109477.1.S1_x_at // Ta.5766.1.S1_at // Ta.2911.2.S1_at // Ta.30759.2.A1_a_at // TaAffx.31448.1.S1_at // Ta.17713.1.S1_at // Ta.22.1.S1_at // TaAffx.109477.1.S1_at // TaAffx.105480.1.S1_at
GO:0004674	F	protein serine/threonine kinase activity	10	723	906	34647	0.99	1	// Ta.5331.1.A1_x_at // Ta.6350.3.S1_a_at // Ta.5331.1.A1_a_at // Ta.17648.1.S1_at // Ta.6350.2.S1_x_at // Ta.12396.1.S1_at // Ta.6350.2.S1_a_at // Ta.17648.1.S1_x_at // Ta.10544.1.S1_at // Ta.17648.1.S1_s_at
GO:0004672	F	protein kinase activity	12	723	1144	34647	1	1	// Ta.5331.1.A1_x_at // Ta.6350.3.S1_a_at // Ta.5331.1.A1_a_at // Ta.7081.1.S1_at // Ta.17648.1.S1_at // Ta.6350.2.S1_x_at // Ta.23296.2.S1_at // Ta.12396.1.S1_at // Ta.6350.2.S1_a_at // Ta.17648.1.S1_x_at // Ta.10544.1.S1_at // Ta.17648.1.S1_s_at
GO:0017111	F	nucleoside-triphosphatase activity	6	723	751	34647	1	1	// Ta.22929.1.S1_at // TaAffx.128683.1.S1_x_at // Ta.22929.2.S1_s_at // Ta.5903.1.S1_at // TaAffx.56160.1.S1_at // Ta.25643.1.S1_at
GO:0046872	F	metal ion binding	73	723	3227	34647	0.25	1	// Ta.22564.2.S1_a_at // Ta.14574.2.S1_s_at // Ta.5227.1.S1_x_at // Ta.5227.1.S1_at // TaAffx.15880.1.S1_at // Ta.19092.1.S1_x_at // Ta.21438.1.A1_at // Ta.30626.3.S1_a_at // TaAffx.13219.2.S1_s_at // Ta.6350.2.S1_x_at // Ta.24789.1.S1_x_at // Ta.30674.1.S1_at // TaAffx.128482.1.S1_x_at // Ta.23763.1.S1_at // Ta.8832.1.S1_at // Ta.7816.1.A1_at // Ta.19822.3.S1_x_at // TaAffx.1074.1.S1_at // Ta.24…
GO:0016758	F	transferase activity, transferring hexosyl groups	7	723	363	34647	0.63	1	// Ta.21296.1.S1_at // Ta.3475.1.A1_at // TaAffx.51190.1.S1_at // Ta.11152.3.S1_at // Ta.11152.2.A1_a_at // Ta.3475.2.S1_at // Ta.1309.1.S1_a_at
GO:0003676	F	nucleic acid binding	66	723	2735	34647	0.13	1	// Ta.1452.2.S1_a_at // Ta.1452.1.S1_at // Ta.22929.2.S1_s_at // TaAffx.128682.1.S1_x_at // Ta.9261.1.S1_at // Ta.1023.1.S1_at // TaAffx.42391.1.S1_at // TaAffx.120086.1.S1_at // TaAffx.13219.2.S1_s_at // Ta.2512.1.S1_at // Ta.5390.1.S1_at // Ta.6293.3.S1_s_at // TaAffx.12595.1.S1_at // Ta.2429.2.S1_x_at // Ta.26907.1.S1_at // Ta.6523.2.S1_at // Ta.14566.1.S1_x_at // Ta.2708.3.S1_at // Ta.5390.1.…
GO:0003677	F	DNA binding	20	723	1448	34647	0.98	1	// TaAffx.53260.1.S1_at // Ta.28738.1.S1_at // TaAffx.120086.1.S1_at // Ta.2708.3.S1_at // TaAffx.87056.1.S1_at // Ta.14442.1.S1_at // TaAffx.129824.3.A1_at // Ta.1023.1.S1_at // TaAffx.42391.1.S1_at // Ta.22929.2.S1_s_at // Ta.2300.1.S1_a_at // Ta.22404.1.S1_at // Ta.6523.3.A1_a_at // TaAffx.105963.1.S1_at // Ta.25643.1.S1_at // Ta.6460.1.S1_at // TaAffx.12595.1.S1_at // Ta.6523.2.S1_at // TaAff…
GO:0008168	F	methyltransferase activity	9	723	336	34647	0.28	1	// Ta.26956.1.A1_at // Ta.9261.1.S1_at // Ta.11017.1.A1_at // Ta.23042.1.S1_x_at // Ta.1574.1.S1_s_at // Ta.1842.1.S1_a_at // TaAffx.44195.1.A1_at // TaAffx.63954.2.A1_at // TaAffx.83543.1.S1_at
GO:0005524	F	ATP binding	39	723	1545	34647	0.13	1	// Ta.10443.2.S1_at // TaAffx.120086.1.S1_at // Ta.27010.1.A1_s_at // Ta.6350.2.S1_x_at // Ta.28222.1.S1_at // Ta.1868.1.S1_x_at // Ta.17648.1.S1_x_at // Ta.9377.1.S1_at // Ta.17648.1.S1_s_at // Ta.25179.1.S1_at // Ta.2042.1.S1_at // Ta.5439.3.S1_x_at // Ta.7081.1.S1_at // Ta.9369.3.S1_a_at // Ta.1868.3.S1_a_at // TaAffx.18332.1.S1_at // TaAffx.105963.1.S1_at // Ta.10544.1.S1_at // TaAffx.56160.1…
GO:0016301	F	kinase activity	22	723	1620	34647	0.99	1	// Ta.10443.2.S1_at // Ta.6350.2.S1_x_at // Ta.19429.1.S1_a_at // Ta.7081.1.S1_at // Ta.17648.1.S1_x_at // Ta.19429.3.S1_a_at // Ta.5331.1.A1_x_at // Ta.9130.2.S1_s_at // Ta.10544.1.S1_at // Ta.19429.3.S1_x_at // Ta.17648.1.S1_s_at // Ta.4812.1.S1_at // Ta.6350.3.S1_a_at // Ta.17648.1.S1_at // TaAffx.121326.1.S1_at // Ta.13280.1.S1_a_at // Ta.12396.1.S1_at // TaAffx.93040.1.S1_at // Ta.5331.1.A1_…
GO:0042578	F	phosphoric ester hydrolase activity	9	723	296	34647	0.18	1	// Ta.11880.1.S1_at // Ta.14044.1.S1_at // Ta.28890.1.A1_s_at // Ta.19822.3.S1_at // Ta.19822.3.S1_x_at // Ta.4392.1.A1_at // Ta.18681.1.S1_x_at // Ta.4392.2.S1_at // Ta.4585.1.S1_at
GO:0043167	F	ion binding	79	723	3400	34647	0.18	1	// Ta.22564.2.S1_a_at // Ta.14574.2.S1_s_at // Ta.5227.1.S1_x_at // Ta.5227.1.S1_at // TaAffx.15880.1.S1_at // Ta.19092.1.S1_x_at // Ta.21438.1.A1_at // Ta.30626.3.S1_a_at // TaAffx.13219.2.S1_s_at // Ta.6350.2.S1_x_at // Ta.24789.1.S1_x_at // Ta.6288.1.S1_x_at // Ta.30674.1.S1_at // TaAffx.128482.1.S1_x_at // Ta.23763.1.S1_at // Ta.8832.1.S1_at // Ta.7816.1.A1_at // Ta.19822.3.S1_x_at // TaAffx.…
GO:0030554	F	adenyl nucleotide binding	43	723	1707	34647	0.12	1	// Ta.10443.2.S1_at // TaAffx.120086.1.S1_at // Ta.27010.1.A1_s_at // Ta.6350.2.S1_x_at // Ta.2706.1.S1_a_at // Ta.28222.1.S1_at // Ta.1868.1.S1_x_at // Ta.8832.1.S1_at // Ta.17648.1.S1_x_at // Ta.9377.1.S1_at // Ta.17648.1.S1_s_at // Ta.25179.1.S1_at // Ta.2042.1.S1_at // Ta.5439.3.S1_x_at // Ta.7081.1.S1_at // Ta.9369.3.S1_a_at // Ta.1868.3.S1_a_at // TaAffx.18332.1.S1_at // TaAffx.105963.1.S1_…
GO:0004518	F	nuclease activity	6	723	163	34647	0.13	1	// Ta.11880.1.S1_at // Ta.26907.1.S1_at // Ta.24561.1.S1_at // TaAffx.128682.1.S1_at // TaAffx.128682.3.A1_at // TaAffx.128682.1.S1_x_at
GO:0016874	F	ligase activity	8	723	498	34647	0.81	1	// Ta.4812.1.S1_at // Ta.30660.2.A1_a_at // Ta.5439.3.S1_x_at // Ta.27010.1.A1_s_at // Ta.4599.1.S1_at // Ta.24576.1.A1_at // Ta.6079.3.S1_at // Ta.5439.3.S1_a_at
GO:0008270	F	zinc ion binding	22	723	1249	34647	0.82	1	// Ta.14574.2.S1_s_at // Ta.5227.1.S1_x_at // Ta.5227.1.S1_at // TaAffx.13219.2.S1_s_at // TaAffx.128482.1.S1_x_at // Ta.6288.2.S1_x_at // Ta.6288.1.S1_x_at // Ta.23821.1.S1_at // Ta.14478.1.A1_x_at // Ta.1744.1.S1_at // TaAffx.13219.1.S1_at // Ta.6460.1.S1_at // TaAffx.83543.1.S1_at // TaAffx.52900.1.S1_at // Ta.7828.1.A1_at // Ta.2708.3.S1_at // Ta.14478.1.A1_at // Ta.14574.3.S1_x_at // Ta.2059…
GO:0016614	F	oxidoreductase activity, acting on CH-OH group of donors	5	723	277	34647	0.69	1	// Ta.6288.2.S1_x_at // Ta.7828.1.A1_at // Ta.4812.1.S1_at // Ta.9686.1.S1_x_at // Ta.6288.1.S1_x_at
GO:0016616	F	oxidoreductase activity, acting on the CH-OH group of donors, NAD or NADP as acceptor	5	723	259	34647	0.63	1	// Ta.6288.2.S1_x_at // Ta.7828.1.A1_at // Ta.4812.1.S1_at // Ta.9686.1.S1_x_at // Ta.6288.1.S1_x_at
GO:0016765	F	transferase activity, transferring alkyl or aryl (other than methyl) groups	6	723	171	34647	0.16	1	// Ta.20757.1.S1_at // Ta.28354.4.S1_at // Ta.30944.1.S1_s_at // Ta.14483.1.S1_x_at // Ta.3679.1.S1_x_at // TaAffx.1140.1.A1_at
GO:0022804	F	active transmembrane transporter activity	6	723	431	34647	0.88	1	// TaAffx.109477.1.S1_x_at // Ta.5766.1.S1_at // Ta.30759.2.A1_a_at // TaAffx.31448.1.S1_at // TaAffx.109477.1.S1_at // TaAffx.105480.1.S1_at
GO:0043169	F	cation binding	78	723	3395	34647	0.2	1	// Ta.22564.2.S1_a_at // Ta.14574.2.S1_s_at // Ta.5227.1.S1_x_at // Ta.5227.1.S1_at // TaAffx.15880.1.S1_at // Ta.19092.1.S1_x_at // Ta.21438.1.A1_at // Ta.30626.3.S1_a_at // TaAffx.13219.2.S1_s_at // Ta.6350.2.S1_x_at // Ta.24789.1.S1_x_at // Ta.6288.1.S1_x_at // Ta.30674.1.S1_at // TaAffx.128482.1.S1_x_at // Ta.23763.1.S1_at // Ta.8832.1.S1_at // Ta.7816.1.A1_at // Ta.19822.3.S1_x_at // TaAffx.…
GO:0016462	F	pyrophosphatase activity	7	723	817	34647	1	1	// Ta.22929.1.S1_at // TaAffx.128683.1.S1_x_at // Ta.22929.2.S1_s_at // Ta.5028.1.S1_a_at // Ta.5903.1.S1_at // TaAffx.56160.1.S1_at // Ta.25643.1.S1_at
GO:0015291	F	secondary active transmembrane transporter activity	6	723	171	34647	0.16	1	// TaAffx.109477.1.S1_x_at // Ta.5766.1.S1_at // Ta.30759.2.A1_a_at // TaAffx.31448.1.S1_at // TaAffx.109477.1.S1_at // TaAffx.105480.1.S1_at
GO:0030414	F	peptidase inhibitor activity	5	723	133	34647	0.15	1	// Ta.541.1.S1_at // Ta.28659.1.S1_x_at // Ta.28659.3.S1_x_at // TaAffx.3544.1.A1_at // Ta.541.1.S1_x_at
GO:0030528	F	transcription regulator activity	6	723	737	34647	1	1	// Ta.10443.2.S1_at // TaAffx.64119.1.S1_at // TaAffx.87056.1.S1_at // TaAffx.36680.1.A1_at // Ta.6931.1.S1_at // Ta.6931.2.S1_a_at
GO:0009507	C	chloroplast	57	723	1293	34647	2.5e-07	9e-05	// Ta.3366.1.S1_at // Ta.5227.1.S1_x_at // Ta.5439.3.S1_x_at // Ta.28750.1.S1_at // Ta.9272.3.S1_a_at // TaAffx.120086.1.S1_at // Ta.23115.3.S1_a_at // Ta.8027.1.S1_at // Ta.8027.1.S1_x_at // Ta.7863.2.S1_a_at // Ta.10473.3.S1_a_at // TaAffx.12595.1.S1_at // Ta.22443.1.S1_s_at // Ta.24768.1.A1_x_at // Ta.9557.2.S1_a_at // TaAffx.53260.1.S1_at // Ta.498.3.S1_a_at // Ta.5028.1.S1_a_at // Ta.3100.1.…
GO:0009536	C	plastid	149	723	5243	34647	5.9e-05	0.011	// Ta.1452.2.S1_a_at // Ta.5439.3.S1_x_at // Ta.7966.1.S1_a_at // Ta.28750.1.S1_at // Ta.9272.3.S1_a_at // TaAffx.93278.1.S1_at // Ta.10473.3.S1_a_at // Ta.8832.1.S1_at // Ta.5439.1.S1_x_at // Ta.24768.1.A1_x_at // Ta.28592.1.S1_at // TaAffx.16801.1.S1_s_at // Ta.25450.1.S1_at // Ta.3100.1.S1_x_at // TaAffx.6598.1.S1_at // TaAffx.128504.1.S1_s_at // Ta.12389.1.A1_at // Ta.5439.3.S1_a_at // Ta.225…
GO:0009579	C	thylakoid	18	723	329	34647	0.00033	0.04	// Ta.2383.2.S1_a_at // TaAffx.16886.1.S1_x_at // Ta.4732.2.S1_a_at // TaAffx.80571.1.S1_at // Ta.8027.1.S1_x_at // Ta.2383.2.S1_x_at // TaAffx.16886.1.S1_s_at // TaAffx.114790.1.S1_at // Ta.28750.1.S1_x_at // Ta.8027.1.S1_at // TaAffx.113323.1.S1_at // Ta.11386.2.S1_a_at // TaAffx.80571.1.S1_s_at // Ta.22817.4.S1_at // Ta.28750.2.A1_x_at // Ta.11386.2.S1_x_at // Ta.28750.1.S1_at // TaAffx.142789…
GO:0042651	C	thylakoid membrane	11	723	171	34647	0.0014	0.13	// Ta.4732.2.S1_a_at // Ta.28750.1.S1_at // TaAffx.114790.1.S1_at // Ta.28750.1.S1_x_at // Ta.8027.1.S1_at // Ta.11386.2.S1_x_at // Ta.11386.2.S1_a_at // Ta.22817.4.S1_at // Ta.28750.2.A1_x_at // Ta.8027.1.S1_x_at // TaAffx.142789.1.S1_at
GO:0034357	C	photosynthetic membrane	13	723	247	34647	0.0029	0.21	// Ta.4732.2.S1_a_at // TaAffx.80571.1.S1_at // TaAffx.80571.1.S1_s_at // TaAffx.114790.1.S1_at // Ta.28750.1.S1_x_at // Ta.8027.1.S1_at // Ta.11386.2.S1_x_at // Ta.11386.2.S1_a_at // Ta.28750.1.S1_at // Ta.22817.4.S1_at // Ta.28750.2.A1_x_at // Ta.8027.1.S1_x_at // TaAffx.142789.1.S1_at
GO:0044436	C	thylakoid part	11	723	222	34647	0.0089	0.41	// Ta.4732.2.S1_a_at // Ta.28750.1.S1_at // TaAffx.114790.1.S1_at // Ta.28750.1.S1_x_at // Ta.8027.1.S1_at // Ta.11386.2.S1_x_at // Ta.11386.2.S1_a_at // Ta.22817.4.S1_at // Ta.28750.2.A1_x_at // Ta.8027.1.S1_x_at // TaAffx.142789.1.S1_at
GO:0009532	C	plastid stroma	8	723	134	34647	0.009	0.41	// Ta.9377.1.S1_at // Ta.18414.1.S1_at // Ta.13241.2.S1_at // TaAffx.113323.1.S1_at // Ta.11386.2.S1_x_at // Ta.11386.2.S1_a_at // Ta.7863.2.S1_a_at // Ta.7863.1.S1_x_at
GO:0012505	C	endomembrane system	24	723	652	34647	0.0069	0.41	// Ta.5493.1.S1_s_at // TaAffx.114677.1.S1_at // Ta.27010.1.A1_s_at // Ta.8792.2.A1_a_at // Ta.1309.1.S1_a_at // Ta.14440.1.S1_at // Ta.2042.1.S1_at // Ta.14119.2.S1_a_at // TaAffx.55526.1.S1_at // TaAffx.20734.1.S1_at // Ta.1088.1.A1_at // Ta.11.3.S1_a_at // Ta.1071.1.S1_at // TaAffx.114677.2.S1_s_at // TaAffx.4830.1.S1_at // Ta.27010.3.S1_at // Ta.5553.3.S1_a_at // Ta.4419.1.S1_at // Ta.3263.2.…
GO:0009570	C	chloroplast stroma	7	723	119	34647	0.015	0.56	// Ta.9377.1.S1_at // Ta.13241.2.S1_at // TaAffx.113323.1.S1_at // Ta.11386.2.S1_x_at // Ta.11386.2.S1_a_at // Ta.7863.2.S1_a_at // Ta.7863.1.S1_x_at
GO:0005737	C	cytoplasm	342	723	14947	34647	0.014	0.56	// Ta.1452.2.S1_a_at // TaAffx.93278.1.S1_at // Ta.408.1.A1_at // Ta.8832.1.S1_at // Ta.14483.1.S1_x_at // Ta.14566.1.S1_x_at // TaAffx.16801.1.S1_s_at // TaAffx.87056.1.S1_at // Ta.25450.1.S1_at // Ta.14119.2.S1_a_at // Ta.3100.1.S1_x_at // Ta.99.1.S1_x_at // Ta.9369.3.S1_a_at // TaAffx.142789.1.S1_at // TaAffx.89871.1.S1_at // TaAffx.42772.1.A1_at // Ta.24959.1.S1_at // Ta.24576.1.A1_at // Ta.2…
GO:0009523	C	photosystem II	5	723	75	34647	0.024	0.67	// Ta.28750.2.A1_x_at // TaAffx.80571.1.S1_s_at // TaAffx.80571.1.S1_at // Ta.28750.1.S1_x_at // Ta.28750.1.S1_at
GO:0009521	C	photosystem	6	723	102	34647	0.024	0.67	// TaAffx.80571.1.S1_at // TaAffx.80571.1.S1_s_at // Ta.28750.1.S1_x_at // Ta.28750.1.S1_at // Ta.28750.2.A1_x_at // TaAffx.142789.1.S1_at
GO:0005622	C	intracellular	386	723	17204	34647	0.026	0.67	// Ta.1452.2.S1_a_at // TaAffx.93278.1.S1_at // Ta.408.1.A1_at // Ta.8832.1.S1_at // Ta.14483.1.S1_x_at // Ta.14566.1.S1_x_at // Ta.6872.1.S1_x_at // TaAffx.16801.1.S1_s_at // TaAffx.87056.1.S1_at // Ta.25450.1.S1_at // Ta.14119.2.S1_a_at // Ta.3100.1.S1_x_at // Ta.99.1.S1_x_at // Ta.9369.3.S1_a_at // TaAffx.142789.1.S1_at // TaAffx.89871.1.S1_at // TaAffx.42772.1.A1_at // Ta.24959.1.S1_at // Ta.…
GO:0044435	C	plastid part	16	723	432	34647	0.023	0.67	// Ta.2383.2.S1_a_at // Ta.9377.1.S1_at // Ta.2383.2.S1_x_at // Ta.18414.1.S1_at // Ta.13241.2.S1_at // TaAffx.113323.1.S1_at // Ta.8027.1.S1_at // Ta.11386.2.S1_x_at // Ta.11386.2.S1_a_at // Ta.7863.2.S1_a_at // Ta.22817.4.S1_at // Ta.10473.3.S1_a_at // Ta.7863.1.S1_x_at // Ta.22.1.S1_at // Ta.8027.1.S1_x_at // Ta.2728.2.S1_a_at
GO:0044424	C	intracellular part	381	723	17040	34647	0.033	0.75	// Ta.1452.2.S1_a_at // TaAffx.93278.1.S1_at // Ta.408.1.A1_at // Ta.8832.1.S1_at // Ta.14483.1.S1_x_at // Ta.14566.1.S1_x_at // Ta.6872.1.S1_x_at // TaAffx.16801.1.S1_s_at // TaAffx.87056.1.S1_at // Ta.25450.1.S1_at // Ta.14119.2.S1_a_at // Ta.3100.1.S1_x_at // Ta.99.1.S1_x_at // Ta.9369.3.S1_a_at // TaAffx.142789.1.S1_at // TaAffx.89871.1.S1_at // TaAffx.42772.1.A1_at // Ta.24959.1.S1_at // Ta.…
GO:0043232	C	intracellular non-membrane-bounded organelle	43	723	1533	34647	0.035	0.75	// Ta.1452.2.S1_a_at // Ta.934.1.S1_x_at // Ta.28702.1.S1_a_at // Ta.1452.1.S1_at // Ta.24114.13.S1_at // TaAffx.120086.1.S1_at // Ta.23194.2.S1_a_at // Ta.1868.1.S1_x_at // Ta.2429.2.S1_x_at // TaAffx.12595.1.S1_at // TaAffx.4840.1.S1_at // TaAffx.53260.1.S1_at // TaAffx.16801.1.S1_s_at // Ta.28138.1.S1_at // TaAffx.129824.3.A1_at // Ta.1698.1.S1_at // Ta.3100.1.S1_x_at // Ta.21926.1.S1_x_at // …
GO:0043228	C	non-membrane-bounded organelle	43	723	1533	34647	0.035	0.75	// Ta.1452.2.S1_a_at // Ta.934.1.S1_x_at // Ta.28702.1.S1_a_at // Ta.1452.1.S1_at // Ta.24114.13.S1_at // TaAffx.120086.1.S1_at // Ta.23194.2.S1_a_at // Ta.1868.1.S1_x_at // Ta.2429.2.S1_x_at // TaAffx.12595.1.S1_at // TaAffx.4840.1.S1_at // TaAffx.53260.1.S1_at // TaAffx.16801.1.S1_s_at // Ta.28138.1.S1_at // TaAffx.129824.3.A1_at // Ta.1698.1.S1_at // Ta.3100.1.S1_x_at // Ta.21926.1.S1_x_at // …
GO:0005856	C	cytoskeleton	11	723	286	34647	0.043	0.88	// Ta.934.1.S1_x_at // Ta.28702.1.S1_at // Ta.28702.1.S1_a_at // Ta.23194.2.S1_a_at // Ta.934.1.S1_at // Ta.5903.1.S1_at // Ta.9369.3.S1_a_at // Ta.1868.3.S1_a_at // Ta.1868.1.S1_x_at // TaAffx.113977.1.S1_s_at // Ta.1868.2.A1_a_at
GO:0044434	C	chloroplast part	14	723	409	34647	0.054	0.95	// Ta.2383.2.S1_a_at // Ta.9377.1.S1_at // Ta.2383.2.S1_x_at // Ta.13241.2.S1_at // TaAffx.113323.1.S1_at // Ta.8027.1.S1_at // Ta.11386.2.S1_x_at // Ta.11386.2.S1_a_at // Ta.7863.2.S1_a_at // Ta.22817.4.S1_at // Ta.10473.3.S1_a_at // Ta.7863.1.S1_x_at // Ta.8027.1.S1_x_at // Ta.2728.2.S1_a_at
GO:0043227	C	membrane-bounded organelle	334	723	14944	34647	0.054	0.95	// Ta.1452.2.S1_a_at // TaAffx.46153.1.S1_at // Ta.22929.2.S1_s_at // TaAffx.128682.1.S1_x_at // Ta.7966.1.S1_a_at // Ta.10712.1.S1_a_at // Ta.28750.1.S1_at // Ta.9272.3.S1_a_at // TaAffx.93278.1.S1_at // TaAffx.80336.2.S1_x_at // Ta.10473.3.S1_a_at // Ta.408.1.A1_at // Ta.498.2.S1_x_at // Ta.8832.1.S1_at // Ta.5439.1.S1_x_at // Ta.6794.2.A1_a_at // Ta.14566.1.S1_x_at // Ta.6872.1.S1_x_at // Ta.2…
GO:0005694	C	chromosome	9	723	225	34647	0.052	0.95	// Ta.22929.1.S1_at // Ta.22929.2.S1_s_at // TaAffx.120086.1.S1_at // Ta.2300.1.S1_a_at // TaAffx.105963.1.S1_at // Ta.25643.1.S1_at // TaAffx.12595.1.S1_at // TaAffx.4840.1.S1_at // Ta.7619.1.S1_at
GO:0031974	C	membrane-enclosed lumen	12	723	738	34647	0.84	1	// TaAffx.53260.1.S1_at // TaAffx.87196.1.S1_at // TaAffx.87056.1.S1_at // Ta.2042.1.S1_at // TaAffx.129824.3.A1_at // Ta.21926.1.S1_x_at // TaAffx.20596.1.S1_s_at // Ta.6931.1.S1_at // Ta.5091.3.S1_x_at // Ta.28222.1.S1_at // Ta.21926.1.S1_a_at // Ta.6931.2.S1_a_at
GO:0031975	C	envelope	14	723	510	34647	0.19	1	// TaAffx.114677.1.S1_at // Ta.10712.1.S1_a_at // Ta.1412.1.S1_at // Ta.10712.3.S1_x_at // TaAffx.20734.1.S1_at // Ta.21153.1.A1_x_at // Ta.10473.3.S1_a_at // Ta.8832.1.S1_at // Ta.22.1.S1_at // Ta.7560.1.S1_at // TaAffx.4830.1.S1_at // Ta.28831.1.S1_at // TaAffx.114677.2.S1_s_at // Ta.2728.2.S1_a_at
GO:0044428	C	nuclear part	17	723	729	34647	0.36	1	// TaAffx.53260.1.S1_at // TaAffx.87196.1.S1_at // TaAffx.87056.1.S1_at // TaAffx.114677.1.S1_at // Ta.2042.1.S1_at // TaAffx.129824.3.A1_at // TaAffx.20734.1.S1_at // Ta.21926.1.S1_x_at // TaAffx.4830.1.S1_at // TaAffx.20596.1.S1_s_at // Ta.6931.1.S1_at // Ta.28222.1.S1_at // TaAffx.4840.1.S1_at // Ta.14566.1.S1_x_at // Ta.21926.1.S1_a_at // TaAffx.114677.2.S1_s_at // Ta.6931.2.S1_a_at
GO:0044429	C	mitochondrial part	9	723	446	34647	0.59	1	// Ta.5091.3.S1_x_at // Ta.10712.1.S1_a_at // Ta.10712.3.S1_x_at // Ta.21153.1.A1_x_at // Ta.1412.1.S1_at // Ta.8832.1.S1_at // Ta.22.1.S1_at // Ta.28831.1.S1_at // Ta.7560.1.S1_at
GO:0044425	C	membrane part	37	723	1866	34647	0.65	1	// Ta.5493.1.S1_s_at // TaAffx.114677.1.S1_at // Ta.28750.1.S1_at // Ta.9272.3.S1_a_at // Ta.5766.1.S1_at // Ta.1309.1.S1_a_at // Ta.24789.1.S1_x_at // Ta.7450.1.S1_at // Ta.28750.2.A1_x_at // Ta.22.1.S1_at // Ta.17713.1.S1_x_at // Ta.9272.2.S1_a_at // Ta.14440.1.S1_at // TaAffx.20734.1.S1_at // Ta.2911.2.S1_at // Ta.9510.1.S1_x_at // TaAffx.113977.1.S1_s_at // TaAffx.105480.1.S1_at // TaAffx.123…
GO:0044427	C	chromosomal part	5	723	191	34647	0.37	1	// Ta.22929.1.S1_at // Ta.2300.1.S1_a_at // Ta.7619.1.S1_at // Ta.25643.1.S1_at // Ta.22929.2.S1_s_at
GO:0044422	C	organelle part	63	723	2581	34647	0.12	1	// Ta.934.1.S1_x_at // Ta.28702.1.S1_a_at // Ta.5493.1.S1_s_at // TaAffx.114677.1.S1_at // Ta.10712.1.S1_a_at // Ta.28750.1.S1_at // Ta.1309.1.S1_a_at // Ta.10712.3.S1_x_at // Ta.2383.2.S1_x_at // Ta.8027.1.S1_at // Ta.8027.1.S1_x_at // Ta.8832.1.S1_at // Ta.7863.2.S1_a_at // Ta.10473.3.S1_a_at // Ta.28222.1.S1_at // Ta.28750.2.A1_x_at // Ta.22.1.S1_at // TaAffx.4840.1.S1_at // Ta.14566.1.S1_x_at…
GO:0044464	C	cell part	425	723	20005	34647	0.3	1	// Ta.1452.2.S1_a_at // TaAffx.93278.1.S1_at // Ta.24789.1.S1_x_at // Ta.408.1.A1_at // Ta.8832.1.S1_at // Ta.14483.1.S1_x_at // Ta.14566.1.S1_x_at // Ta.6872.1.S1_x_at // TaAffx.16801.1.S1_s_at // TaAffx.87056.1.S1_at // Ta.25450.1.S1_at // Ta.14119.2.S1_a_at // Ta.3100.1.S1_x_at // Ta.99.1.S1_x_at // Ta.9369.3.S1_a_at // TaAffx.142789.1.S1_at // TaAffx.89871.1.S1_at // Ta.18361.1.S1_at // TaAff…
GO:0005654	C	nucleoplasm	6	723	437	34647	0.89	1	// Ta.6931.2.S1_a_at // Ta.2042.1.S1_at // TaAffx.20596.1.S1_s_at // Ta.6931.1.S1_at // Ta.28222.1.S1_at // TaAffx.87056.1.S1_at
GO:0031224	C	intrinsic to membrane	26	723	1366	34647	0.71	1	// TaAffx.114677.1.S1_at // Ta.9272.3.S1_a_at // Ta.5766.1.S1_at // Ta.24789.1.S1_x_at // Ta.7450.1.S1_at // Ta.22.1.S1_at // Ta.17713.1.S1_x_at // Ta.9272.2.S1_a_at // TaAffx.20734.1.S1_at // Ta.2911.2.S1_at // Ta.30759.2.A1_a_at // TaAffx.105480.1.S1_at // TaAffx.114677.2.S1_s_at // TaAffx.4830.1.S1_at // Ta.17713.1.S1_at // Ta.23822.1.S1_at // Ta.6470.2.S1_a_at // TaAffx.142789.1.S1_at // Ta.9…
GO:0019866	C	organelle inner membrane	8	723	311	34647	0.33	1	// Ta.10712.1.S1_a_at // Ta.10712.3.S1_x_at // Ta.21153.1.A1_x_at // Ta.2728.2.S1_a_at // Ta.8832.1.S1_at // Ta.7560.1.S1_at // Ta.28831.1.S1_at // Ta.1412.1.S1_at
GO:0070013	C	intracellular organelle lumen	12	723	723	34647	0.82	1	// TaAffx.53260.1.S1_at // TaAffx.87196.1.S1_at // TaAffx.87056.1.S1_at // Ta.2042.1.S1_at // TaAffx.129824.3.A1_at // Ta.21926.1.S1_x_at // TaAffx.20596.1.S1_s_at // Ta.6931.1.S1_at // Ta.5091.3.S1_x_at // Ta.28222.1.S1_at // Ta.21926.1.S1_a_at // Ta.6931.2.S1_a_at
GO:0016023	C	cytoplasmic membrane-bounded vesicle	95	723	4545	34647	0.51	1	// TaAffx.128682.1.S1_x_at // Ta.408.1.A1_at // Ta.30501.1.S1_at // TaAffx.132392.1.S1_at // Ta.7436.1.A1_at // Ta.251.1.S1_at // Ta.14119.2.S1_a_at // Ta.27482.1.S1_at // Ta.30944.1.S1_s_at // TaAffx.128682.1.S1_at // Ta.22672.1.S1_at // Ta.27010.3.S1_at // TaAffx.78404.1.S1_at // TaAffx.42772.1.A1_at // Ta.191.1.S1_at // Ta.22980.1.S1_x_at // Ta.810.3.S1_a_at // Ta.14580.2.S1_x_at // Ta.2962.2.…
GO:0016021	C	integral to membrane	26	723	1345	34647	0.68	1	// TaAffx.114677.1.S1_at // Ta.9272.3.S1_a_at // Ta.5766.1.S1_at // Ta.24789.1.S1_x_at // Ta.7450.1.S1_at // Ta.22.1.S1_at // Ta.17713.1.S1_x_at // Ta.9272.2.S1_a_at // TaAffx.20734.1.S1_at // Ta.2911.2.S1_at // Ta.30759.2.A1_a_at // TaAffx.105480.1.S1_at // TaAffx.114677.2.S1_s_at // TaAffx.4830.1.S1_at // Ta.17713.1.S1_at // Ta.23822.1.S1_at // Ta.6470.2.S1_a_at // TaAffx.142789.1.S1_at // Ta.9…
GO:0016020	C	membrane	88	723	4781	34647	0.91	1	// Ta.10712.1.S1_a_at // Ta.28750.1.S1_at // Ta.9272.3.S1_a_at // Ta.24789.1.S1_x_at // Ta.8832.1.S1_at // Ta.22.1.S1_at // TaAffx.87056.1.S1_at // TaAffx.103479.1.S1_at // Ta.25450.1.S1_at // Ta.2911.2.S1_at // TaAffx.114677.2.S1_s_at // Ta.27010.3.S1_at // TaAffx.106123.1.S1_at // Ta.9272.1.S1_at // Ta.14524.1.S1_at // Ta.7290.1.S1_x_at // Ta.17713.1.S1_at // Ta.22817.4.S1_at // Ta.21438.1.A1_a…
GO:0043234	C	protein complex	52	723	2258	34647	0.25	1	// Ta.11880.1.S1_at // Ta.934.1.S1_x_at // Ta.1619.3.A1_x_at // Ta.18361.1.S1_at // Ta.5493.1.S1_s_at // Ta.28222.1.S1_at // Ta.1178.3.A1_a_at // Ta.28750.1.S1_at // TaAffx.20734.1.S1_at // Ta.4782.3.S1_s_at // Ta.3700.1.A1_at // Ta.1309.1.S1_a_at // TaAffx.114677.1.S1_at // Ta.28750.2.A1_x_at // TaAffx.114677.2.S1_s_at // Ta.2304.1.S1_at // Ta.4732.2.S1_a_at // Ta.14440.1.S1_at // TaAffx.87056.1…
GO:0005829	C	cytosol	6	723	568	34647	0.98	1	// Ta.4732.2.S1_a_at // TaAffx.16801.1.S1_s_at // Ta.2706.1.S1_a_at // Ta.99.1.S1_x_at // Ta.6123.1.A1_s_at // Ta.99.1.S1_at
GO:0044430	C	cytoskeletal part	5	723	213	34647	0.46	1	// Ta.934.1.S1_at // Ta.934.1.S1_x_at // Ta.5903.1.S1_at // Ta.28702.1.S1_a_at // Ta.23194.2.S1_a_at
GO:0031090	C	organelle membrane	24	723	841	34647	0.083	1	// Ta.5493.1.S1_s_at // Ta.10712.1.S1_a_at // Ta.28750.1.S1_at // Ta.10712.3.S1_x_at // Ta.8027.1.S1_at // Ta.8027.1.S1_x_at // Ta.1309.1.S1_a_at // Ta.2728.2.S1_a_at // Ta.28750.2.A1_x_at // Ta.22.1.S1_at // Ta.4732.2.S1_a_at // Ta.14440.1.S1_at // Ta.16498.2.S1_a_at // Ta.11386.2.S1_x_at // Ta.11386.2.S1_a_at // Ta.1412.1.S1_at // Ta.21153.1.A1_x_at // Ta.7560.1.S1_at // Ta.8832.1.S1_at // TaAf…
GO:0009535	C	chloroplast thylakoid membrane	5	723	155	34647	0.23	1	// Ta.11386.2.S1_a_at // Ta.8027.1.S1_x_at // Ta.22817.4.S1_at // Ta.8027.1.S1_at // Ta.11386.2.S1_x_at
GO:0009534	C	chloroplast thylakoid	8	723	200	34647	0.065	1	// Ta.2383.2.S1_a_at // Ta.2383.2.S1_x_at // TaAffx.113323.1.S1_at // Ta.8027.1.S1_at // Ta.8027.1.S1_x_at // Ta.11386.2.S1_a_at // Ta.22817.4.S1_at // Ta.11386.2.S1_x_at
GO:0005783	C	endoplasmic reticulum	7	723	430	34647	0.79	1	// TaAffx.97866.1.S1_s_at // Ta.27333.1.S1_x_at // TaAffx.120096.1.S1_at // Ta.23194.2.S1_a_at // Ta.1309.1.S1_a_at // Ta.12576.2.S1_a_at // TaAffx.18332.1.S1_at
GO:0031976	C	plastid thylakoid	8	723	205	34647	0.072	1	// Ta.2383.2.S1_a_at // Ta.2383.2.S1_x_at // TaAffx.113323.1.S1_at // Ta.8027.1.S1_at // Ta.8027.1.S1_x_at // Ta.11386.2.S1_a_at // Ta.22817.4.S1_at // Ta.11386.2.S1_x_at
GO:0005773	C	vacuole	7	723	201	34647	0.14	1	// Ta.5553.3.S1_a_at // Ta.8093.2.S1_a_at // Ta.25477.1.S1_at // Ta.16498.2.S1_a_at // Ta.5553.3.S1_x_at // Ta.22980.2.S1_x_at // Ta.24959.1.S1_at
GO:0005777	C	peroxisome	5	723	126	34647	0.13	1	// Ta.970.2.S1_a_at // Ta.10260.1.S1_at // Ta.16498.2.S1_a_at // TaAffx.42772.1.A1_at // TaAffx.5891.3.A1_s_at
GO:0043229	C	intracellular organelle	345	723	15812	34647	0.14	1	// Ta.1452.2.S1_a_at // TaAffx.93278.1.S1_at // Ta.408.1.A1_at // Ta.8832.1.S1_at // Ta.5439.1.S1_x_at // Ta.14566.1.S1_x_at // Ta.6872.1.S1_x_at // TaAffx.16801.1.S1_s_at // TaAffx.87056.1.S1_at // Ta.25450.1.S1_at // Ta.14119.2.S1_a_at // Ta.3100.1.S1_x_at // Ta.9369.3.S1_a_at // TaAffx.142789.1.S1_at // TaAffx.89871.1.S1_at // TaAffx.42772.1.A1_at // Ta.24959.1.S1_at // Ta.24576.1.A1_at // Ta.…
GO:0043226	C	organelle	345	723	15817	34647	0.14	1	// Ta.1452.2.S1_a_at // TaAffx.93278.1.S1_at // Ta.408.1.A1_at // Ta.8832.1.S1_at // Ta.5439.1.S1_x_at // Ta.14566.1.S1_x_at // Ta.6872.1.S1_x_at // TaAffx.16801.1.S1_s_at // TaAffx.87056.1.S1_at // Ta.25450.1.S1_at // Ta.14119.2.S1_a_at // Ta.3100.1.S1_x_at // Ta.9369.3.S1_a_at // TaAffx.142789.1.S1_at // TaAffx.89871.1.S1_at // TaAffx.42772.1.A1_at // Ta.24959.1.S1_at // Ta.24576.1.A1_at // Ta.…
GO:0031981	C	nuclear lumen	11	723	544	34647	0.58	1	// TaAffx.53260.1.S1_at // TaAffx.87196.1.S1_at // TaAffx.87056.1.S1_at // Ta.2042.1.S1_at // TaAffx.129824.3.A1_at // Ta.21926.1.S1_x_at // TaAffx.20596.1.S1_s_at // Ta.6931.1.S1_at // Ta.28222.1.S1_at // Ta.21926.1.S1_a_at // Ta.6931.2.S1_a_at
GO:0044446	C	intracellular organelle part	63	723	2576	34647	0.11	1	// Ta.934.1.S1_x_at // Ta.28702.1.S1_a_at // Ta.5493.1.S1_s_at // TaAffx.114677.1.S1_at // Ta.10712.1.S1_a_at // Ta.28750.1.S1_at // Ta.1309.1.S1_a_at // Ta.10712.3.S1_x_at // Ta.2383.2.S1_x_at // Ta.8027.1.S1_at // Ta.8027.1.S1_x_at // Ta.8832.1.S1_at // Ta.7863.2.S1_a_at // Ta.10473.3.S1_a_at // Ta.28222.1.S1_at // Ta.28750.2.A1_x_at // Ta.22.1.S1_at // TaAffx.4840.1.S1_at // Ta.14566.1.S1_x_at…
GO:0044444	C	cytoplasmic part	314	723	14074	34647	0.069	1	// Ta.1452.2.S1_a_at // TaAffx.46153.1.S1_at // Ta.5439.3.S1_x_at // TaAffx.128682.1.S1_x_at // Ta.7966.1.S1_a_at // Ta.10712.1.S1_a_at // Ta.28750.1.S1_at // Ta.9272.3.S1_a_at // TaAffx.93278.1.S1_at // TaAffx.80336.2.S1_x_at // Ta.10473.3.S1_a_at // Ta.408.1.A1_at // Ta.8832.1.S1_at // Ta.5439.1.S1_x_at // Ta.6794.2.A1_a_at // TaAffx.129824.3.A1_at // Ta.28592.1.S1_at // Ta.3614.2.S1_a_at // Ta…
GO:0042579	C	microbody	5	723	127	34647	0.13	1	// Ta.970.2.S1_a_at // Ta.10260.1.S1_at // Ta.16498.2.S1_a_at // TaAffx.42772.1.A1_at // TaAffx.5891.3.A1_s_at
GO:0005739	C	mitochondrion	77	723	4282	34647	0.93	1	// Ta.14051.1.S1_at // Ta.13199.3.S1_x_at // Ta.10443.2.S1_at // TaAffx.128682.1.S1_x_at // Ta.28222.1.S1_at // Ta.10712.1.S1_a_at // Ta.24114.13.S1_at // TaAffx.42391.1.S1_at // TaAffx.120086.1.S1_at // Ta.6288.2.S1_x_at // Ta.13615.1.S1_at // Ta.4453.3.S1_x_at // Ta.5091.3.S1_x_at // Ta.27482.1.S1_x_at // TaAffx.115240.1.S1_at // TaAffx.105979.1.S1_at // Ta.4380.1.A1_at // Ta.22443.1.S1_s_at //…
GO:0005743	C	mitochondrial inner membrane	7	723	295	34647	0.42	1	// Ta.10712.1.S1_a_at // Ta.10712.3.S1_x_at // Ta.21153.1.A1_x_at // Ta.1412.1.S1_at // Ta.8832.1.S1_at // Ta.28831.1.S1_at // Ta.7560.1.S1_at
GO:0005740	C	mitochondrial envelope	8	723	353	34647	0.46	1	// Ta.10712.1.S1_a_at // Ta.10712.3.S1_x_at // Ta.21153.1.A1_x_at // Ta.1412.1.S1_at // Ta.8832.1.S1_at // Ta.22.1.S1_at // Ta.28831.1.S1_at // Ta.7560.1.S1_at
GO:0031966	C	mitochondrial membrane	8	723	336	34647	0.41	1	// Ta.10712.1.S1_a_at // Ta.10712.3.S1_x_at // Ta.21153.1.A1_x_at // Ta.1412.1.S1_at // Ta.8832.1.S1_at // Ta.22.1.S1_at // Ta.28831.1.S1_at // Ta.7560.1.S1_at
GO:0030529	C	ribonucleoprotein complex	23	723	1096	34647	0.52	1	// Ta.1452.2.S1_a_at // Ta.1452.1.S1_at // Ta.24114.13.S1_at // Ta.2429.2.S1_x_at // Ta.14566.1.S1_x_at // TaAffx.16801.1.S1_s_at // Ta.28138.1.S1_at // Ta.6293.2.S1_a_at // TaAffx.129824.3.A1_at // Ta.1698.1.S1_at // Ta.3100.1.S1_x_at // Ta.2429.2.S1_a_at // TaAffx.128896.23.S1_at // Ta.1842.1.S1_a_at // TaAffx.123194.1.S1_at // Ta.14440.1.S1_at // Ta.2429.3.S1_x_at // Ta.3100.1.S1_a_at // Ta.28…
GO:0031984	C	organelle subcompartment	8	723	212	34647	0.084	1	// Ta.2383.2.S1_a_at // Ta.2383.2.S1_x_at // TaAffx.113323.1.S1_at // Ta.8027.1.S1_at // Ta.8027.1.S1_x_at // Ta.11386.2.S1_a_at // Ta.22817.4.S1_at // Ta.11386.2.S1_x_at
GO:0031982	C	vesicle	95	723	4561	34647	0.52	1	// TaAffx.128682.1.S1_x_at // Ta.408.1.A1_at // Ta.30501.1.S1_at // TaAffx.132392.1.S1_at // Ta.7436.1.A1_at // Ta.251.1.S1_at // Ta.14119.2.S1_a_at // Ta.27482.1.S1_at // Ta.30944.1.S1_s_at // TaAffx.128682.1.S1_at // Ta.22672.1.S1_at // Ta.27010.3.S1_at // TaAffx.78404.1.S1_at // TaAffx.42772.1.A1_at // Ta.191.1.S1_at // Ta.22980.1.S1_x_at // Ta.810.3.S1_a_at // Ta.14580.2.S1_x_at // Ta.2962.2.…
GO:0031988	C	membrane-bounded vesicle	95	723	4545	34647	0.51	1	// TaAffx.128682.1.S1_x_at // Ta.408.1.A1_at // Ta.30501.1.S1_at // TaAffx.132392.1.S1_at // Ta.7436.1.A1_at // Ta.251.1.S1_at // Ta.14119.2.S1_a_at // Ta.27482.1.S1_at // Ta.30944.1.S1_s_at // TaAffx.128682.1.S1_at // Ta.22672.1.S1_at // Ta.27010.3.S1_at // TaAffx.78404.1.S1_at // TaAffx.42772.1.A1_at // Ta.191.1.S1_at // Ta.22980.1.S1_x_at // Ta.810.3.S1_a_at // Ta.14580.2.S1_x_at // Ta.2962.2.…
GO:0031967	C	organelle envelope	14	723	505	34647	0.18	1	// TaAffx.114677.1.S1_at // Ta.10712.1.S1_a_at // Ta.1412.1.S1_at // Ta.10712.3.S1_x_at // TaAffx.20734.1.S1_at // Ta.21153.1.A1_x_at // Ta.10473.3.S1_a_at // Ta.8832.1.S1_at // Ta.22.1.S1_at // Ta.7560.1.S1_at // TaAffx.4830.1.S1_at // Ta.28831.1.S1_at // TaAffx.114677.2.S1_s_at // Ta.2728.2.S1_a_at
GO:0043231	C	intracellular membrane-bounded organelle	331	723	14934	34647	0.081	1	// Ta.1452.2.S1_a_at // TaAffx.46153.1.S1_at // Ta.22929.2.S1_s_at // TaAffx.128682.1.S1_x_at // Ta.7966.1.S1_a_at // Ta.10712.1.S1_a_at // Ta.28750.1.S1_at // Ta.9272.3.S1_a_at // TaAffx.93278.1.S1_at // TaAffx.80336.2.S1_x_at // Ta.10473.3.S1_a_at // Ta.408.1.A1_at // Ta.498.2.S1_x_at // Ta.8832.1.S1_at // Ta.5439.1.S1_x_at // Ta.6794.2.A1_a_at // Ta.14566.1.S1_x_at // Ta.6872.1.S1_x_at // Ta.2…
GO:0043233	C	organelle lumen	12	723	723	34647	0.82	1	// TaAffx.53260.1.S1_at // TaAffx.87196.1.S1_at // TaAffx.87056.1.S1_at // Ta.2042.1.S1_at // TaAffx.129824.3.A1_at // Ta.21926.1.S1_x_at // TaAffx.20596.1.S1_s_at // Ta.6931.1.S1_at // Ta.5091.3.S1_x_at // Ta.28222.1.S1_at // Ta.21926.1.S1_a_at // Ta.6931.2.S1_a_at
GO:0005667	C	transcription factor complex	6	723	321	34647	0.66	1	// Ta.6931.2.S1_a_at // Ta.2042.1.S1_at // TaAffx.20596.1.S1_s_at // Ta.6931.1.S1_at // Ta.28222.1.S1_at // TaAffx.87056.1.S1_at
GO:0005840	C	ribosome	20	723	918	34647	0.46	1	// Ta.1452.2.S1_a_at // Ta.1452.1.S1_at // TaAffx.16801.1.S1_s_at // Ta.28888.3.S1_a_at // TaAffx.128896.23.S1_at // Ta.18414.1.S1_at // Ta.1842.1.S1_a_at // Ta.3100.1.S1_x_at // Ta.20582.3.S1_a_at // Ta.28138.1.S1_at // Ta.2429.2.S1_x_at // TaAffx.129824.3.A1_at // Ta.14440.1.S1_at // Ta.2429.3.S1_x_at // Ta.1698.1.S1_at // Ta.1452.1.S1_x_at // Ta.3100.1.S1_a_at // Ta.2429.2.S1_a_at // Ta.24114.…
GO:0005634	C	nucleus	40	723	2186	34647	0.82	1	// Ta.11880.1.S1_at // Ta.934.1.S1_x_at // Ta.14574.2.S1_s_at // Ta.10443.2.S1_at // Ta.934.1.S1_at // TaAffx.114677.1.S1_at // Ta.21926.1.S1_at // Ta.28222.1.S1_at // TaAffx.4840.1.S1_at // Ta.14566.1.S1_x_at // Ta.6523.2.S1_at // Ta.6872.1.S1_x_at // TaAffx.53260.1.S1_at // Ta.8113.1.S1_at // TaAffx.87196.1.S1_at // TaAffx.87056.1.S1_at // Ta.2042.1.S1_at // TaAffx.129824.3.A1_at // Ta.21926.1.…
GO:0055035	C	plastid thylakoid membrane	5	723	155	34647	0.23	1	// Ta.11386.2.S1_a_at // Ta.8027.1.S1_x_at // Ta.22817.4.S1_at // Ta.8027.1.S1_at // Ta.11386.2.S1_x_at
GO:0031410	C	cytoplasmic vesicle	95	723	4561	34647	0.52	1	// TaAffx.128682.1.S1_x_at // Ta.408.1.A1_at // Ta.30501.1.S1_at // TaAffx.132392.1.S1_at // Ta.7436.1.A1_at // Ta.251.1.S1_at // Ta.14119.2.S1_a_at // Ta.27482.1.S1_at // Ta.30944.1.S1_s_at // TaAffx.128682.1.S1_at // Ta.22672.1.S1_at // Ta.27010.3.S1_at // TaAffx.78404.1.S1_at // TaAffx.42772.1.A1_at // Ta.191.1.S1_at // Ta.22980.1.S1_x_at // Ta.810.3.S1_a_at // Ta.14580.2.S1_x_at // Ta.2962.2.…
GO:0044451	C	nucleoplasm part	6	723	427	34647	0.88	1	// Ta.6931.2.S1_a_at // Ta.2042.1.S1_at // TaAffx.20596.1.S1_s_at // Ta.6931.1.S1_at // Ta.28222.1.S1_at // TaAffx.87056.1.S1_at
GO:0044459	C	plasma membrane part	6	723	305	34647	0.61	1	// Ta.21296.1.S1_at // Ta.2911.2.S1_at // Ta.6470.2.S1_a_at // TaAffx.113977.1.S1_s_at // Ta.1619.3.A1_x_at // TaAffx.123197.1.S1_at
GO:0005623	C	cell	425	723	20005	34647	0.3	1	// Ta.1452.2.S1_a_at // TaAffx.93278.1.S1_at // Ta.24789.1.S1_x_at // Ta.408.1.A1_at // Ta.8832.1.S1_at // Ta.14483.1.S1_x_at // Ta.14566.1.S1_x_at // Ta.6872.1.S1_x_at // TaAffx.16801.1.S1_s_at // TaAffx.87056.1.S1_at // Ta.25450.1.S1_at // Ta.14119.2.S1_a_at // Ta.3100.1.S1_x_at // Ta.99.1.S1_x_at // Ta.9369.3.S1_a_at // TaAffx.142789.1.S1_at // TaAffx.89871.1.S1_at // Ta.18361.1.S1_at // TaAff…
GO:0005576	C	extracellular region	17	723	777	34647	0.46	1	// Ta.23115.3.S1_a_at // Ta.5805.3.S1_a_at // Ta.3274.1.S1_at // Ta.6470.2.S1_a_at // Ta.27201.1.S1_x_at // TaAffx.15880.1.S1_at // Ta.14588.3.S1_at // Ta.6113.1.S1_a_at // Ta.22564.2.S1_x_at // Ta.5439.3.S1_a_at // TaAffx.115935.1.S1_x_at // TaAffx.105997.2.S1_at // Ta.1619.3.A1_x_at // TaAffx.5891.3.A1_s_at // TaAffx.123197.1.S1_at // Ta.1200.1.S1_at // Ta.1200.1.S1_x_at
GO:0015630	C	microtubule cytoskeleton	5	723	145	34647	0.19	1	// Ta.934.1.S1_at // Ta.934.1.S1_x_at // Ta.5903.1.S1_at // Ta.28702.1.S1_a_at // Ta.23194.2.S1_a_at
GO:0005886	C	plasma membrane	18	723	812	34647	0.43	1	// Ta.27010.3.S1_at // Ta.28738.1.S1_at // Ta.7290.1.S1_s_at // Ta.2911.2.S1_at // Ta.14524.1.S1_at // Ta.6101.2.S1_a_at // Ta.21296.1.S1_at // Ta.19528.1.S1_a_at // TaAffx.123197.1.S1_at // Ta.1574.1.S1_s_at // Ta.22768.1.S1_at // Ta.6470.2.S1_a_at // Ta.28222.1.S1_at // TaAffx.113977.1.S1_s_at // Ta.1619.3.A1_x_at // Ta.21711.1.S1_at // TaAffx.105480.1.S1_at // Ta.7290.1.S1_x_at
GO:0032991	C	macromolecular complex	74	723	3381	34647	0.35	1	// Ta.1452.2.S1_a_at // Ta.934.1.S1_x_at // Ta.1619.3.A1_x_at // Ta.18361.1.S1_at // Ta.5493.1.S1_s_at // Ta.28222.1.S1_at // Ta.1178.3.A1_a_at // Ta.1452.1.S1_at // Ta.28750.1.S1_at // Ta.1309.1.S1_a_at // Ta.10462.2.S1_at // Ta.3700.1.A1_at // Ta.28750.2.A1_x_at // Ta.13787.1.S1_x_at // TaAffx.114677.1.S1_at // Ta.2429.2.S1_x_at // Ta.1842.1.S1_a_at // Ta.14566.1.S1_x_at // TaAffx.114677.2.S1_s…
