# Supplementary material for: Physiological and Proteomic Dissection of the Responses of Two Contrasting Wheat Genotypes to Nitrogen Deficiency
Source: Int J Mol Sci. 2020 Mar 19;21(6):2119. doi: 10.3390/ijms21062119 (PMC7139514; doi:10.3390/ijms21062119)
Supplement: Supplementary file 1 [file ijms-21-02119-s001.zip › 新建文件夹 (2)/Supplementary File (round 2)/Supplementary Table S8.xlsx]

## Sheet: Sheet1
Sl No.	Name of gene	forward	Riverse	Accession no.	Comments
1	TaNAR2.1	GAAGGTGAGCCTCTGCTACG	CTGCTGGGTGACCTTGAACT	LC278388.1	Nitrate assimilation related protein
2	TaNRT2.1	CTTCGTGGCATGGCGTATTG	CCATGCAGTAGCCGTAGAGG	LC278395.1	high affinity nitrate transporter
3	TaNRT2.3	CGCTGTCTTTGGTGTTGC	GACCCTTGCCCTTCTCCT	AY053452.1	high affinity nitrate transporter
4	TaNRT2.4	AGCTAGCTCCAAGCCTCCAA	CCTATGTCGGCCTTAGCGAG	LS992097.1	high affinity nitrate transporter
5	TaAPT1	CGAATCAGTATGAAACAAGTTGTGACTCTT	TCCCAAACAGTTCCAGAAGGACAAAT	U22442.1	Reference gene
